# Supplementary material for: Proteogenomics Reveals Perturbed Signaling Networks in Malignant Melanoma Cells Resistant to BRAF Inhibition
Source: Mol Cell Proteomics. 2021 Oct 19;20:100163. doi: 10.1016/j.mcpro.2021.100163 (PMC8603206; doi:10.1016/j.mcpro.2021.100163)
Supplement: Table S1 [file mmc2.xlsx]

## Sheet: Legend
Table	Description
S0	Column descriptions for S1-S9
S1	Non-synonymous variants (germline and somatic) with melanoma (resistance) based impact
S2	Proteome
S3	Overrepresentation analysis - Proteome
S4	Phosphorylation sites
S5	Overrepresentation analysis - Phosphoproteome
S6	Overrepresentation analysis - Variant protein isoforms
S7	Peptides
S8	Interaction network of omics significantly changing entries
S9	Variant protein isoforms with phosphorylation-based scoring and impact

## Sheet: S0
S1	Non-synonymous variants (germline and somatic) with melanoma (resistance) based impact
Column	Description
Variant ID	Unique variant identifier
Chromosome	The chromosome name
start	Variant start on chromosome
end	Variant end on chromosome
Type	The type of variant (i.e. substitution, deletion, insertion, frameshift)
Class	The variant is classified as germline (common to A375 S and R) or somatic (in A375 R)
Reference	The reference nucleotide
Alternate	The alternate nucleotide
GATK quality	Variant calling quality obtained from GATK
GATK filter	Variant filter class obtained from GATK
OtherDB id	Variant has an ID in public databases
Reported	Variant is reported in public databases
ENSG id	Ensembl gene id(s)
ENST id	Ensembl transcript id(s)
ENSP id	Ensembl protein id(s)
Gene name	The gene(s) name
Description	The protein(s) name
A375_R_AD	The variant alternate allele depth for A375R
A375_R_AD_sum	The variant depth for A375R (reference + alternate alleles)
A375_R_ADF	The variant alternate allele depth frequency for A375R (i.e. AD/AD_sum) (note that 0 are replaced by 0.01)
A375_S_AD	The variant alternate allele depth for A375S
A375_S_AD_sum	The variant depth for A375S (reference + alternate alleles)
A375_S_ADF	The variant alternate allele depth frequency for A375S (i.e. AD/AD_sum) (note that 0 are replaced by 0.01)
Scored MutationID	The alternate protein isoforms as a result of the variant
Scaled score	The scaled (between 0=low and 1=high) impact score of each protein isoform affected by variant
Known onco mutation Gain	The amino acid change is known in cancer (CGDS database) (separator = ' || ')
Melanoma resistance mutations Gain	The amino acid change is known in BRAFi resistant tumour (Long et al. 2014) (separator = ' || ')
Melanoma resistance genes	The mutated gene/protein is known in melanoma (separator = ' || ')
Oncogenes	The mutated gene/protein is a known oncogene or tumor suppressor (separator = ' || ')
OncoKB effect	The variant effect on protein function according to OncoKB
OncoKB oncogenic	The variant oncogenic annotation according to OncoKB
SIFT	The variant effect on protein function according to SIFT
PolyPhen	The variant effect on protein function according to PolyPhen
S2	Proteome
Column	Description
Protein IDs	The protein ids belonging to protein groups
Majority protein IDs	The main protein ids based on unique peptide per protein group
Only identified by site	Protein groups identified based exclusively on modified evidence are marked with "+"
Reverse	Protein groups identified as a reverse hit are marked with "+"
Potential contaminant	Protein groups identified as a potential contaminant are marked with "+"
Peptides	The total number of peptides belonging to protein groups
Razor + unique peptides	The number of peptides razor and uniquely belonging to protein groups
Unique peptides	The number of peptides uniquely belonging to protein groups
Sequence coverage [%]	The sequence coverage based on total peptides belonging to protein groups
Unique + razor sequence coverage [%]	The sequence coverage based on razor and unique peptides belonging to protein groups
Unique sequence coverage [%]	The sequence coverage based on unique peptides belonging to protein groups
Q-value	This is the ratio of reverse to forward protein groups
Score	Protein score which is derived from peptide posterior error probabilities
ENSG id	Ensembl gene id(s)
ENST id	Ensembl transcript id(s)
Gene name	The gene(s) name
Description	The protein(s) name
LFQ intensity [sample]	The label-free quantification intensities for each sample
Student's T-test Significant Resistant_Sensitive	Protein groups identified as significantly changing between A375 R versus S are marked with "+"
-Log Student's T-test p-value Resistant_Sensitive	The p-value obtained from t-test statistical analysis (-log10)
Student's T-test q-value Resistant_Sensitive	The q-value obtained by correcting for multiple t-test
Student's T-test Difference Resistant_Sensitive	The difference between A375 R and S protein group abundance (log10)
Student's T-test Test statistic Resistant_Sensitive	The t-value obtained from t-test statistical analysis
MutationIDs	The mutated protein isoform id(s) if any exists
Best coverage type	The best mutated isoform identification (e.g. reference, alternate)
Coverage type per mutation	The mutated protein isoform id(s) was identified based on reference and/or alternate allele (or not at all)
Best Phospho (STY) Type	The best phosphorylated mutated peptide ('+' anywhere on the peptide, '*' on the mutation site)
Phospho (STY) Type per mutation	Whether mutated peptide (i.e. reference or alternate) were also seen phosphorylated ('+' anywhere on the peptide, '*' on the mutation site)
S4	Phosphorylation sites
Column	Description
Proteins	The protein ids harbouring phosphorylation site
Positions within proteins	The phosphorylation position within each assigned protein
Amino acid	The phosphorylated amino acid
Leading proteins	The main protein ids based on unique peptide per protein group
Reverse	Sites identified as a reverse hit are marked with "+"
Potential contaminant	Sites identified as a potential contaminant are marked with "+"
Sequence window	The amino acid sequence window for the modified site (AA length = 31)
Phospho (STY) Probabilities	The localisation probability for the phosphorylation on different amino acids
Localization prob	The localisation probability that the phosphorylation is indeed located to the reported amino acid (>0.99 was required for t-test analysis)
PEP	The posterior error probability (PEP) of the best identified modified peptide containing this site
Score	The Andromeda score of the best identified modified peptide containing this site
ENSG id	Ensembl gene id(s)
ENST id	Ensembl transcript id(s)
Gene name	The gene(s) name
Description	The protein(s) name
Intensity [sample]	The quantification intensities for each sample
Student's T-test Significant Resistant_Sensitive	Sites identified as significantly changing between A375 R versus S are marked with "+"
-Log Student's T-test p-value Resistant_Sensitive	The p-value obtained from t-test statistical analysis (-log10)
Student's T-test q-value Resistant_Sensitive	The q-value obtained by correcting for multiple t-test
Student's T-test Difference Resistant_Sensitive	The difference between A375 R and S protein group abundance (log10)
Student's T-test Test statistic Resistant_Sensitive	The t-value obtained from t-test statistical analysis
MutationID	The mutated protein isoform id(s) if any exists
Mutation starts	The mutation start position within each protein isoform
Mutation ends	The mutation end position within each protein isoform
Coverage type	The best mutated isoform identification (e.g. reference, alternate)
Best type per sequence	The phosphorylated peptide(s) was identified based on reference and/or alternate allele (or not at all)
Phospho (STY) Type	Whether mutated peptide (i.e. reference or alternate) were also seen phosphorylated ('+' anywhere on the peptide, '*' on the mutation site)
S7	Peptides
Column	Description
Sequence	The amino acid sequence for the peptide
Proteins	The protein ids assigned to the peptide
Leading razor protein	The main protein ids assigned to the peptide
Reverse	Sites identified as a reverse hit are marked with "+"
Potential contaminant	Sites identified as a potential contaminant are marked with "+"
N-term cleavage window	The cleavage window on the N-term of the peptide
C-term cleavage window	The cleavage window on the C-term of the peptide
Missed cleavages	The number of miss cleavages affecting the peptide
Mass	The peptide mass (Da)
Charges	The peptide was identified with the following charges
PEP	The posterior error probability (PEP) of the best identified modified peptide containing this site
Score	The Andromeda score of the best identified modified peptide containing this site
Unique (Groups)	Whether the peptide is unique to a protein group
Unique (Proteins)	Whether the peptide is unique to a protein
Gene names	The gene(s) name
Protein names	The protein(s) name
Intensity [sample]	The quantification intensities for each sample
MutationID	The mutated protein isoform id(s) if any exists
Peptide type	The best mutated isoform identification (e.g. reference, alternate)
Peptide type per proteins	The peptide variant classification for each mutated isoform
Phospho (STY) Type	Whether mutated peptide (i.e. reference or alternate) were also seen phosphorylated ('+' anywhere on the peptide, '*' on the mutation site)
S8	Interaction network of omics significantly changing entries
Column	Description
ID	The network node id
biogrid	The network node BioGRID id
label	The network node BioGRID gene name
DrugBank ID	The network node can be targeted by the(se) drug(s) id based on DrugBank database
DrugBank name	The network node can be targeted by the(se) drug(s) name(s) based on DrugBank database
Specificity	The reported drug(s) have the following specificity to the target node
Druggable	Whether the network node can be targeted by at least one drug
CrossDB ID	The protein ID in either Ensembl or UniProt
Omics	The node was identified significant (based on highest absolute ratio) in the following omics datasets (e.g. variants, transcripts)
Absolute ratio	The node maximum (absolute) abundance ratio (A375 R and S) across all omics datasets
Scaled impact score	The maximum scaled impact score (focus on BRAFi resistant melanoma) if the node was identified mutated by WES
Samples	If the node was identified mutated by WES, in which samples
Effect	For protein harbouring variant, the maximum functional effect predicted by OncoKB
S9	Variant protein isoforms with phosphorylation-based scoring and impact
Column	Description
Mutation ID	The mutated protein isoform id
Prot name	The protein(s) name
Gene name	The gene(s) name
ENSP id	Ensembl protein id(s)
Variant ID	Unique variant identifier
Type	The variant type (e.g. substitution, insertion)
Scaled score	The impact score for the mutated protein isoform is scaled between 0 (low impact) and 1 (high impact)
S/T/Y loss	The amino acid change leads to loss of S/T/Y
S/T/Y gain	The amino acid change leads to gain of S/T/Y
Kinase Gain	The amino acid change leads to gain of kinase motif(s)
Kinase Loss	The amino acid change leads to loss of kinase motif(s)
Known mutation Gain	The amino acid change leads to gain of mutation previously reported in melanoma (CGDS)
Known PTM Gain	The amino acid change leads to gain of S/T/Y that are known to be phosphorylated
Known PTM Loss	The amino acid change leads to loss of S/T/Y that are known to be phosphorylated
Oncogenes	The mutated gene/protein is a known oncogene or tumor suppressor
Levenshtein similarity	The levensthein similarity score between the reference and mutated protein sequences (below 0.9 is considered impact)
S3 & S5 & S6	All overrepresentation analysis
Column	Description
Selection value	The selected entries tested for overrepresentation
Category column	The database used to retrieve functions/pathways
Category value	The overrepresented function/pathway name
Total size	The total size of the identified entries (e.g. variants, transcripts)
Selection size	The selection size (e.g. number upregulated entries, number downregulated entries)
Category size	The total size of entries within the function/pathway
Intersection size	The number of entries within selection that belong to the function/pathway
Enrichment factor	The enrichment factor (above 1 means overrepresented, below 1 means underrepresented)
P value	The fisher exact test p-value
Benj. Hoch. FDR	The multiple test correction with benjamini-hochberg

## Sheet: S1
Non-synonymous variants (germline and somatic) with melanoma (resistance) based impact
Variant ID	Chromosome	start	end	Type	Class	Reference	Alternate	GATK quality	GATK filter	OtherDB id	Reported	ENSG id	ENST id	ENSP id	Gene name	Description	A375_R_AD	A375_R_AD_sum	A375_R_ADF	A375_S_AD	A375_S_AD_sum	A375_S_ADF	Scored MutationID	Scaled score	Known onco mutation Gain	Melanoma resistance mutations Gain	Melanoma resistance genes	Oncogenes	OncoKB effect	OncoKB oncogenic	SIFT	PolyPhen
1:69511_A/G#G	1	69511	69511	Substitution	germline	A	G	56403.3	PASS	rs2691305;COSM4144171	dbSNP & Cosmic	ENSG00000186092	ENST00000335137;ENST00000641515	ENSP00000334393;ENSP00000493376	OR4F5	Acc:HGNC:14825];olfactory receptor family 4 subfamily F member 5 [Source:HGNC Symbol	177	177	1	208	208	1	ENSP00000334393_p.T141A;ENSP00000493376_p.T162A	0					Unknown	Unknown	tolerated(0.85)	benign(0)
1:942451_T/C#C	1	942451	942451	Substitution	germline	T	C	7792.58	PASS	rs6672356;COSM4144217	dbSNP & Cosmic	ENSG00000187634	ENST00000341065;ENST00000342066;ENST00000455979;ENST00000616125;ENST00000617307;ENST00000618181;ENST00000618323;ENST00000618779;ENST00000620200;ENST00000622503	ENSP00000342313;ENSP00000349216;ENSP00000412228;ENSP00000480678;ENSP00000480870;ENSP00000482090;ENSP00000482138;ENSP00000484256;ENSP00000484643;ENSP00000484820	SAMD11	Acc:HGNC:28706];sterile alpha motif domain containing 11 [Source:HGNC Symbol	6	6	1	12	12	1	ENSP00000342313_p.W343R;ENSP00000349216_p.W250R;ENSP00000412228_p.W169R;ENSP00000480678_p.L211P;ENSP00000480870_p.W218R;ENSP00000482090_p.W263R;ENSP00000482138_p.W344R;ENSP00000484256_p.W281R;ENSP00000484643_p.W235R;ENSP00000484820_p.L116P	0.25;0	All: 343R (0.191666666666667)				Unknown	Unknown	tolerated(1)	benign(0)
1:953279_T/C#C	1	953279	953279	Substitution	germline	T	C	88008.9	PASS	rs3748597;COSM4144219	dbSNP & Cosmic	ENSG00000188976	ENST00000327044	ENSP00000317992	NOC2L	Acc:HGNC:24517];NOC2 like nucleolar associated transcriptional repressor [Source:HGNC Symbol	202	202	1	263	263	1	ENSP00000317992_p.I300V	0					Unknown	Unknown	tolerated(1)	benign(0)
1:973858_G/C#C	1	973858	973858	Substitution	germline	G	C	10579.9	PASS	rs3829740;COSM3751448;COSM3751449	dbSNP & Cosmic	ENSG00000187583	ENST00000379407;ENST00000379409;ENST00000379410;ENST00000491024	ENSP00000368717;ENSP00000368719;ENSP00000368720;ENSP00000462558	PLEKHN1	Acc:HGNC:25284];pleckstrin homology domain containing N1 [Source:HGNC Symbol	33	33	1	30	30	1	ENSP00000368717_p.R452P;ENSP00000368719_p.R539P;ENSP00000368720_p.R487P;ENSP00000462558_p.R52P	0					Unknown	Unknown	tolerated(0.3)	benign(0)
1:976215_A/G#G	1	976215	976215	Substitution	germline	A	G	39213.7	PASS	rs7417106;COSM4144246	dbSNP & Cosmic	ENSG00000187642	ENST00000341290;ENST00000433179	ENSP00000343864;ENSP00000414022	PERM1	Acc:HGNC:28208];PPARGC1 and ESRR induced regulator, muscle 1 [Source:HGNC Symbol	73	73	1	73	73	1	ENSP00000343864_p.V663A;ENSP00000414022_p.V777A	0					Unknown	Unknown	tolerated(0.06)	benign(0.175)
1:978953_C/G#G	1	978953	978953	Substitution	germline	C	G	34166.3	PASS	rs13302979;COSM4591185	dbSNP & Cosmic	ENSG00000187642	ENST00000341290;ENST00000433179	ENSP00000343864;ENSP00000414022	PERM1	Acc:HGNC:28208];PPARGC1 and ESRR induced regulator, muscle 1 [Source:HGNC Symbol	50	50	1	66	66	1	ENSP00000343864_p.E579Q;ENSP00000414022_p.E693Q	0					Unknown	Unknown	tolerated(0.47)	benign(0)
1:979472_G/C#C	1	979472	979472	Substitution	germline	G	C	57350.6	PASS	rs13303368;COSM4590658	dbSNP & Cosmic	ENSG00000187642	ENST00000341290;ENST00000433179	ENSP00000343864;ENSP00000414022	PERM1	Acc:HGNC:28208];PPARGC1 and ESRR induced regulator, muscle 1 [Source:HGNC Symbol	168	169	0.994083	202	202	1	ENSP00000343864_p.Q406E;ENSP00000414022_p.Q520E	0					Unknown	Unknown	tolerated(1)	benign(0)
1:979496_T/C#C	1	979496	979496	Substitution	germline	T	C	71008.7	PASS	rs13302983;COSM4590088	dbSNP & Cosmic	ENSG00000187642	ENST00000341290;ENST00000433179	ENSP00000343864;ENSP00000414022	PERM1	Acc:HGNC:28208];PPARGC1 and ESRR induced regulator, muscle 1 [Source:HGNC Symbol	212	214	0.990654	249	249	1	ENSP00000343864_p.S398G;ENSP00000414022_p.S512G	0					Unknown	Unknown	tolerated(0.18)	benign(0.011)
1:999842_C/A#A	1	999842	999842	Substitution	germline	C	A	18888.8	PASS	rs2298214;COSM3749076	dbSNP & Cosmic	ENSG00000188290	ENST00000428771	ENSP00000393198	HES4	Acc:HGNC:24149];hes family bHLH transcription factor 4 [Source:HGNC Symbol	35	36	0.972222	61	63	0.968254	ENSP00000393198_p.R44S	0					Unknown	Unknown	tolerated_low_confidence(0.72)	benign(0)
1:1044368_A/T#T	1	1044368	1044368	Substitution	germline	A	T	8372.61	PASS	rs113288277	dbSNP	ENSG00000188157;LRG_198	ENST00000379370;ENST00000620552;ENST00000651234;ENST00000652369;LRG_198t1	ENSP00000368678;ENSP00000484607;ENSP00000498543;ENSP00000499046;LRG_198p1	AGRN	Acc:HGNC:329];agrin [Source:HGNC Symbol	88	131	0.671756	77	126	0.611111	ENSP00000368678_p.E728V;ENSP00000484607_p.E590V;ENSP00000498543_p.E623V;ENSP00000499046_p.E623V;LRG_198p1_p.E728V	0.25				Oncogenes: Ongene;Oncogenes: Bushman+Cosmic+Ongene	Unknown	Unknown	deleterious(0.01)	probably_damaging(0.986)
1:1072052_G/A#A	1	1072052	1072052	Substitution	germline	G	A	26576.4	PASS	rs4333796;COSM4142057	dbSNP & Cosmic	ENSG00000237330	ENST00000453464	ENSP00000410533	RNF223	Acc:HGNC:40020];ring finger protein 223 [Source:HGNC Symbol	41	90	0.455556	55	133	0.413534	ENSP00000410533_p.A172V	0					Unknown	Unknown	tolerated(0.7)	benign(0)
1:1334174_T/C#C	1	1334174	1334174	Substitution	germline	T	C	66304.3	PASS	rs307377;COSM4142285	dbSNP & Cosmic	ENSG00000169962	ENST00000339381	ENSP00000344411	TAS1R3	Acc:HGNC:15661];taste 1 receptor member 3 [Source:HGNC Symbol	155	155	1	188	188	1	ENSP00000344411_p.C757R	0.25	All: 757R (0.270078802206462)				Unknown	Unknown	tolerated(1)	benign(0)
1:1490373_T/C#C	1	1490373	1490373	Substitution	germline	T	C	14095.6	PASS	rs145313947;COSM7356766	dbSNP & Cosmic	ENSG00000160072	ENST00000308647	ENSP00000311766	ATAD3B	Acc:HGNC:24007];ATPase family AAA domain containing 3B [Source:HGNC Symbol	128	189	0.677249	161	221	0.728507	ENSP00000311766_p.V485A	0.25	All: 485A (0.0188679245283019)				Unknown	Unknown	deleterious(0)	possibly_damaging(0.546)
1:1520272_G/T#T	1	1520272	1520272	Substitution	germline	G	T	10400.9	VQSRTrancheSNP99.00to99.90	rs2767471;COSM328551	dbSNP & Cosmic	ENSG00000197785	ENST00000339113;ENST00000378755;ENST00000378756;ENST00000536055	ENSP00000339421;ENSP00000368030;ENSP00000368031;ENSP00000439290	ATAD3A	Acc:HGNC:25567];ATPase family AAA domain containing 3A [Source:HGNC Symbol	12	66	0.181818	12	88	0.136364	ENSP00000339421_p.A201S;ENSP00000368030_p.A264S;ENSP00000368031_p.A216S;ENSP00000439290_p.A137S	0;0.25	All: 264S (0.01398003928799)				Unknown	Unknown	tolerated(0.31)	benign(0.021)
1:1534019_T/C#C	1	1534019	1534019	Substitution	germline	T	C	15731.9	PASS	rs41285842;COSM7356763;COSM7356764	dbSNP & Cosmic	ENSG00000197785	ENST00000339113;ENST00000378755;ENST00000378756;ENST00000536055	ENSP00000339421;ENSP00000368030;ENSP00000368031;ENSP00000439290	ATAD3A	Acc:HGNC:25567];ATPase family AAA domain containing 3A [Source:HGNC Symbol	31	107	0.28972	24	109	0.220183	ENSP00000339421_p.C555R;ENSP00000368030_p.C618R;ENSP00000368031_p.C570R;ENSP00000439290_p.C491R	0					Unknown	Unknown	tolerated(0.41)	benign(0)
1:1616547_T/C#C	1	1616547	1616547	Substitution	germline	T	C	26180.7	PASS	rs7418389;COSM4142786;COSM7225247	dbSNP & Cosmic	ENSG00000197530	ENST00000355826;ENST00000489635;ENST00000505820;ENST00000514363;ENST00000518681;ENST00000520777	ENSP00000348081;ENSP00000420935;ENSP00000426007;ENSP00000426103;ENSP00000428264;ENSP00000428660	MIB2	Acc:HGNC:30577];mindbomb E3 ubiquitin protein ligase 2 [Source:HGNC Symbol	28	90	0.311111	45	133	0.338346	ENSP00000348081_p.F72L;ENSP00000420935_p.F15L;ENSP00000426007_p.F15L;ENSP00000426103_p.F72L;ENSP00000428264_p.F72L;ENSP00000428660_p.F72L	0.25				Oncogenes: Bushman	Unknown	Unknown	tolerated_low_confidence(1)	benign(0)
1:1623412_T/C#C	1	1623412	1623412	Substitution	germline	T	C	14340.2	PASS	rs12755088;COSM7229017;COSM7229018	dbSNP & Cosmic	ENSG00000197530	ENST00000487053;ENST00000489635;ENST00000504599;ENST00000505820;ENST00000518681;ENST00000520777	ENSP00000424615;ENSP00000426007;ENSP00000426103;ENSP00000426128;ENSP00000428264;ENSP00000428660	MIB2	Acc:HGNC:30577];mindbomb E3 ubiquitin protein ligase 2 [Source:HGNC Symbol	10	10	1	22	22	1	ENSP00000424615_p.M1T;ENSP00000426007_p.M45T;ENSP00000426103_p.M102T;ENSP00000426128_p.M1T;ENSP00000428264_p.M102T;ENSP00000428660_p.M102T	0.25;0.5	All: 102T (0.7)			Oncogenes: Bushman	Unknown	Unknown	tolerated_low_confidence(0.23)	benign(0.003)
1:1668373_C/T#T	1	1668373	1668373	Substitution	germline	C	T	13285.5	VQSRTrancheSNP99.00to99.90	rs12729295;COSM3997009;COSM3997010	dbSNP & Cosmic	ENSG00000189339	ENST00000611123;ENST00000614300;ENST00000617444	ENSP00000478733;ENSP00000481694;ENSP00000484635	SLC35E2B	Acc:HGNC:33941];solute carrier family 35 member E2B [Source:HGNC Symbol	19	74	0.256757	33	108	0.305556	ENSP00000478733_p.R229H;ENSP00000481694_p.V312I;ENSP00000484635_p.V312I	0					Unknown	Unknown	tolerated(0.42)	benign(0.063)
1:1708855_TTCCTCCTCC/T#T	1	1708855	1708864	Deletion	germline	TTCCTCCTCC	T	5139.94	PASS	rs199942750;COSM7256477	dbSNP & Cosmic	ENSG00000008128	ENST00000356200;ENST00000357760;ENST00000358779;ENST00000378633;ENST00000378638;ENST00000404249;ENST00000460465;ENST00000509982	ENSP00000348529;ENSP00000350403;ENSP00000351629;ENSP00000367900;ENSP00000367905;ENSP00000384442;ENSP00000422149;ENSP00000462289	CDK11A	Acc:HGNC:1730];cyclin dependent kinase 11A [Source:HGNC Symbol	6	10	0.6	7	14	0.5	ENSP00000348529_p.(E275_E287)del;ENSP00000350403_p.(E308_E320)del;ENSP00000351629_p.(E299_E311)del;ENSP00000367900_p.(E312_E324)del;ENSP00000367905_p.(E275_E287)del;ENSP00000384442_p.(E309_E321)del;ENSP00000422149_p.(E322_E334)del;ENSP00000462289_p.(E309_E321)del	0.25				Oncogenes: Bushman	Unknown	Unknown	Unknown	Unknown
1:1719406_G/A#A	1	1719406	1719406	Substitution	germline	G	A	81483.7	PASS	rs1059831;COSM4142970	dbSNP & Cosmic	ENSG00000008128	ENST00000356200;ENST00000357760;ENST00000358779;ENST00000378633;ENST00000378638;ENST00000404249;ENST00000460465;ENST00000479362;ENST00000509982	ENSP00000348529;ENSP00000350403;ENSP00000351629;ENSP00000367900;ENSP00000367905;ENSP00000384442;ENSP00000422149;ENSP00000423900;ENSP00000462289	CDK11A	Acc:HGNC:1730];cyclin dependent kinase 11A [Source:HGNC Symbol	130	132	0.984848	186	189	0.984127	ENSP00000348529_p.R59W;ENSP00000350403_p.R93W;ENSP00000351629_p.R93W;ENSP00000367900_p.R93W;ENSP00000367905_p.R59W;ENSP00000384442_p.R93W;ENSP00000422149_p.R93W;ENSP00000423900_p.R93W;ENSP00000462289_p.R93W	0.25				Oncogenes: Bushman	Unknown	Unknown	deleterious_low_confidence(0.01)	probably_damaging(0.997)
1:1754601_G/T#T	1	1754601	1754601	Substitution	germline	G	T	36675.9	PASS	rs4751;COSM1472949;COSM3750562;COSM424509	dbSNP & Cosmic	ENSG00000008130	ENST00000341426;ENST00000341991;ENST00000342348;ENST00000378625	ENSP00000339727;ENSP00000341679;ENSP00000344340;ENSP00000367890	NADK	Acc:HGNC:29831];NAD kinase [Source:HGNC Symbol	256	258	0.992248	288	288	1	ENSP00000339727_p.N230K;ENSP00000341679_p.N262K;ENSP00000344340_p.N262K;ENSP00000367890_p.N407K	0;0.25	All: 262K (0.0326778861502861)				Unknown	Unknown	tolerated(0.07)	benign(0.161)
1:1927692_C/T#T	1	1927692	1927692	Substitution	germline	C	T	48651.1	PASS	rs4648734	dbSNP	ENSG00000142609	ENST00000493964;ENST00000642590	ENSP00000417061;ENSP00000494671	CFAP74	Acc:HGNC:29368];cilia and flagella associated protein 74 [Source:HGNC Symbol	99	169	0.585799	100	169	0.591716	ENSP00000417061_p.V1148I;ENSP00000494671_p.V564I	0					Unknown	Unknown	tolerated(0.79)	benign(0.001)
1:1956754_C/A#A	1	1956754	1956754	Substitution	germline	C	A	43391	PASS	rs3820011;COSM5618181	dbSNP & Cosmic	ENSG00000142609	ENST00000493964;ENST00000642590	ENSP00000417061;ENSP00000494671	CFAP74	Acc:HGNC:29368];cilia and flagella associated protein 74 [Source:HGNC Symbol	114	177	0.644068	114	203	0.561576	ENSP00000417061_p.G628C;ENSP00000494671_p.G44C	0					Unknown	Unknown	deleterious(0)	probably_damaging(1)
1:1968747_T/C#C	1	1968747	1968747	Substitution	germline	T	C	3064.61	PASS	rs35269416;COSM3746702	dbSNP & Cosmic	ENSG00000142609	ENST00000493964	ENSP00000417061	CFAP74	Acc:HGNC:29368];cilia and flagella associated protein 74 [Source:HGNC Symbol	33	107	0.308411	37	102	0.362745	ENSP00000417061_p.K378R	0					Unknown	Unknown	tolerated(0.34)	benign(0.017)
1:1968793_T/C#C	1	1968793	1968793	Substitution	germline	T	C	13261.5	PASS	rs16824588;COSM5002359	dbSNP & Cosmic	ENSG00000142609	ENST00000493964	ENSP00000417061	CFAP74	Acc:HGNC:29368];cilia and flagella associated protein 74 [Source:HGNC Symbol	33	111	0.297297	36	104	0.346154	ENSP00000417061_p.I363V	0					Unknown	Unknown	tolerated(1)	benign(0)
1:2194700_C/G#G	1	2194700	2194700	Substitution	germline	C	G	3442.45	PASS	rs6662296;COSM4143309	dbSNP & Cosmic	ENSG00000162585	ENST00000378543;ENST00000378546;ENST00000400918;ENST00000400919;ENST00000414253;ENST00000420515;ENST00000428120	ENSP00000367804;ENSP00000367808;ENSP00000383709;ENSP00000383710;ENSP00000405430;ENSP00000409721;ENSP00000410450	FAAP20	Acc:HGNC:26428];FA core complex associated protein 20 [Source:HGNC Symbol	4	4	1	2	2	1	ENSP00000367804_p.R17P;ENSP00000367808_p.R17P;ENSP00000383709_p.R17P;ENSP00000383710_p.R17P;ENSP00000405430_p.R14P;ENSP00000409721_p.R16P;ENSP00000410450_p.R17P	0.25;0	All: 17P (0.2)				Unknown	Unknown	tolerated_low_confidence(0.31)	benign(0)
1:2509919_T/C#C	1	2509919	2509919	Substitution	germline	T	C	148.43	PASS	rs2494620;COSM330287	dbSNP & Cosmic	ENSG00000157881	ENST00000378466;ENST00000435556;ENST00000651094	ENSP00000367727;ENSP00000421433;ENSP00000498888	PANK4	Acc:HGNC:19366];pantothenate kinase 4 [Source:HGNC Symbol	2	2	1	0	3	0.01	ENSP00000367727_p.Q684R;ENSP00000421433_p.Q645R;ENSP00000498888_p.Q692R	0.25;0	All: 684R (0.014655066024929)			Oncogenes: Bushman+Cosmic+Ongene	Unknown	Unknown	tolerated(0.54)	benign(0)
1:2520393_C/T#T	1	2520393	2520393	Substitution	germline	C	T	79.69	PASS	rs766740040;COSM1219198	dbSNP & Cosmic	ENSG00000157881	ENST00000378466;ENST00000435556;ENST00000505228;ENST00000651094	ENSP00000367727;ENSP00000421433;ENSP00000425932;ENSP00000498888	PANK4	Acc:HGNC:19366];pantothenate kinase 4 [Source:HGNC Symbol	2	2	1	0	0		ENSP00000367727_p.E210K;ENSP00000421433_p.E171K;ENSP00000425932_p.E67K;ENSP00000498888_p.E218K	0.25;0	All: 210K (0.0138888888888889)			Oncogenes: Bushman+Cosmic+Ongene	Unknown	Unknown	deleterious(0.04)	probably_damaging(0.998)
1:2556714_A/G#G	1	2556714	2556714	Substitution	germline	A	G	315.72	PASS	rs4870;COSM4143682;COSM4999217	dbSNP & Cosmic	ENSG00000157873	ENST00000355716;ENST00000409119;ENST00000426449;ENST00000434817;ENST00000435221;ENST00000451778	ENSP00000347948;ENSP00000386859;ENSP00000399292;ENSP00000399533;ENSP00000411854;ENSP00000415254	TNFRSF14	Acc:HGNC:11912];TNF receptor superfamily member 14 [Source:HGNC Symbol	0	4	0.01	5	5	1	ENSP00000347948_p.K17R;ENSP00000386859_p.K17R;ENSP00000399292_p.K17R;ENSP00000399533_p.K17R;ENSP00000411854_p.K17R;ENSP00000415254_p.K17R	0.5	All: 17R (0.0549331039755352)			Oncogenes: Bushman+Cosmic	Unknown	Unknown	tolerated(0.26)	benign(0.159)
1:2595307_A/G#G	1	2595307	2595307	Substitution	germline	A	G	767.76	PASS	rs3748816;COSM3746907;COSM7132508	dbSNP & Cosmic	ENSG00000142606	ENST00000378412;ENST00000502556;ENST00000504800	ENSP00000367668;ENSP00000422492;ENSP00000425477	MMEL1	Acc:HGNC:14668];membrane metalloendopeptidase like 1 [Source:HGNC Symbol	9	10	0.9	13	16	0.8125	ENSP00000367668_p.M518T;ENSP00000422492_p.M361T;ENSP00000425477_p.M518T	0.25;0	All: 518T (0.0128125)				Unknown	Unknown	tolerated(0.59)	benign(0)
1:3021843_CAGA/C#C	1	3021843	3021846	Deletion	germline	CAGA	C	11604.9	PASS	rs4013154;COSM5713020	dbSNP & Cosmic	ENSG00000169717	ENST00000378404	ENSP00000367658	ACTRT2	Acc:HGNC:24026];actin related protein T2 [Source:HGNC Symbol	29	175	0.165714	35	195	0.179487	ENSP00000367658_p.(K54_K55)del	0					Unknown	Unknown	Unknown	Unknown
1:3411794_T/C#C	1	3411794	3411794	Substitution	germline	T	C	85949.9	PASS	rs870124;COSM3751146	dbSNP & Cosmic	ENSG00000142611	ENST00000270722;ENST00000378391;ENST00000509860;ENST00000511072;ENST00000514189	ENSP00000270722;ENSP00000367643;ENSP00000421400;ENSP00000425796;ENSP00000426975	PRDM16	Acc:HGNC:14000];PR/SET domain 16 [Source:HGNC Symbol	278	278	1	291	291	1	ENSP00000270722_p.S533P;ENSP00000367643_p.S533P;ENSP00000421400_p.S534P;ENSP00000425796_p.S342P;ENSP00000426975_p.S534P	0.5;0.25	All: 533P (0.355)			Oncogenes: Bushman+Cosmic+Ongene	Unknown	Unknown	tolerated(1)	benign(0)
1:3412703_G/A#A	1	3412703	3412703	Substitution	germline	G	A	3487.61	PASS	rs114204766	dbSNP	ENSG00000142611	ENST00000270722;ENST00000378391;ENST00000509860;ENST00000511072;ENST00000514189	ENSP00000270722;ENSP00000367643;ENSP00000421400;ENSP00000425796;ENSP00000426975	PRDM16	Acc:HGNC:14000];PR/SET domain 16 [Source:HGNC Symbol	21	86	0.244186	40	121	0.330579	ENSP00000270722_p.G836S;ENSP00000367643_p.G836S;ENSP00000421400_p.G837S;ENSP00000425796_p.G645S;ENSP00000426975_p.G837S	0.25				Oncogenes: Bushman+Cosmic+Ongene	Unknown	Unknown	tolerated(0.59)	benign(0)
1:3473163_C/T#T	1	3473163	3473163	Substitution	germline	C	T	48615.9	PASS	rs2185639;COSM4143831;COSM4143832	dbSNP & Cosmic	ENSG00000130762	ENST00000378371;ENST00000378373;ENST00000378378;ENST00000418137;ENST00000445297	ENSP00000367622;ENSP00000367624;ENSP00000367629;ENSP00000390853;ENSP00000411936	ARHGEF16	Acc:HGNC:15515];Rho guanine nucleotide exchange factor 16 [Source:HGNC Symbol	167	167	1	188	188	1	ENSP00000367622_p.H82Y;ENSP00000367624_p.H82Y;ENSP00000367629_p.H370Y;ENSP00000390853_p.H74Y;ENSP00000411936_p.H82Y	0					Unknown	Unknown	tolerated(0.32)	benign(0.038)
1:3499885_C/A#A	1	3499885	3499885	Substitution	germline	C	A	33870.7	PASS	rs7553399;COSM3751160;COSM4784763	dbSNP & Cosmic	ENSG00000162591	ENST00000294599;ENST00000356575;ENST00000485002	ENSP00000294599;ENSP00000348982;ENSP00000419033	MEGF6	Acc:HGNC:3232];multiple EGF like domains 6 [Source:HGNC Symbol	36	52	0.692308	41	57	0.719298	ENSP00000294599_p.R811L;ENSP00000348982_p.R916L;ENSP00000419033_p.R923L	0.25			Melanoma resistance: Long et al. 2014		Unknown	Unknown	tolerated(0.17)	benign(0.098)
1:3505333_A/G#G	1	3505333	3505333	Substitution	germline	A	G	3882.93	PASS	rs2821008;COSM3751161;COSM4785231	dbSNP & Cosmic	ENSG00000162591	ENST00000294599;ENST00000356575;ENST00000485002	ENSP00000294599;ENSP00000348982;ENSP00000419033	MEGF6	Acc:HGNC:3232];multiple EGF like domains 6 [Source:HGNC Symbol	21	105	0.2	12	89	0.134831	ENSP00000294599_p.L583P;ENSP00000348982_p.L688P;ENSP00000419033_p.L695P	0.25			Melanoma resistance: Long et al. 2014		Unknown	Unknown	tolerated(1)	benign(0)
1:3579915_T/C#C	1	3579915	3579915	Substitution	germline	T	C	37376.3	PASS	rs2794340;COSM1162425	dbSNP & Cosmic	ENSG00000162591	ENST00000356575	ENSP00000348982	MEGF6	Acc:HGNC:3232];multiple EGF like domains 6 [Source:HGNC Symbol	29	29	1	36	36	1	ENSP00000348982_p.S131G	0.25			Melanoma resistance: Long et al. 2014		Unknown	Unknown	tolerated(1)	benign(0)
1:3761369_T/C#C	1	3761369	3761369	Substitution	germline	T	C	4802.89	PASS	rs1181883;COSM4999204	dbSNP & Cosmic	ENSG00000162592	ENST00000294600	ENSP00000294600	CCDC27	Acc:HGNC:26546];coiled-coil domain containing 27 [Source:HGNC Symbol	20	63	0.31746	21	62	0.33871	ENSP00000294600_p.M267T	0					Unknown	Unknown	tolerated(0.12)	benign(0)
1:3836572_A/T#T	1	3836572	3836572	Substitution	germline	A	T	15533.2	PASS	rs2275824;COSM3746952	dbSNP & Cosmic	ENSG00000116198	ENST00000378230;ENST00000443466	ENSP00000367476;ENSP00000411927	CEP104	Acc:HGNC:24866];centrosomal protein 104 [Source:HGNC Symbol	51	72	0.708333	75	104	0.721154	ENSP00000367476_p.L414I;ENSP00000411927_p.L108I	0.25;0	All: 414I (0.0187337796512108)				Unknown	Unknown	tolerated(0.36)	benign(0.112)
1:3891029_G/C#C	1	3891029	3891029	Substitution	germline	G	C	65176.3	PASS	rs4274008	dbSNP	ENSG00000198912	ENST00000361605	ENSP00000355306	C1orf174	Acc:HGNC:27915];chromosome 1 open reading frame 174 [Source:HGNC Symbol	163	163	1	181	181	1	ENSP00000355306_p.T53R	0					Unknown	Unknown	tolerated(1)	benign(0)
1:6124032_A/G#G	1	6124032	6124032	Substitution	germline	A	G	28755.5	PASS	rs2843493;COSM4144116;COSM4144117	dbSNP & Cosmic	ENSG00000116254	ENST00000262450;ENST00000462991	ENSP00000262450;ENSP00000466706	CHD5	Acc:HGNC:16816];chromodomain helicase DNA binding protein 5 [Source:HGNC Symbol	19	56	0.339286	21	95	0.221053	ENSP00000262450_p.S1539P;ENSP00000466706_p.S921P	0.25				Oncogenes: Bushman+Uniprot	Unknown	Unknown	tolerated(0.42)	benign(0)
1:6245232_C/A#A	1	6245232	6245232	Substitution	germline	C	A	13357.4	PASS	rs61760836;COSM3749063	dbSNP & Cosmic	ENSG00000173673	ENST00000377898	ENSP00000367130	HES3	Acc:HGNC:26226];hes family bHLH transcription factor 3 [Source:HGNC Symbol	41	43	0.953488	44	47	0.93617	ENSP00000367130_p.P96T	0.25	All: 96T (0.0383333333333333)				Unknown	Unknown	tolerated(0.62)	benign(0.017)
1:6253878_C/T#T	1	6253878	6253878	Substitution	germline	C	T	28588.1	PASS	rs12735670;COSM3805738	dbSNP & Cosmic	ENSG00000158292	ENST00000377893	ENSP00000367125	GPR153	Acc:HGNC:23618];G protein-coupled receptor 153 [Source:HGNC Symbol	69	69	1	60	60	1	ENSP00000367125_p.R209H	0					Unknown	Unknown	tolerated(0.43)	benign(0.011)
1:6418980_G/A#A	1	6418980	6418980	Substitution	germline	G	A	4967.67	PASS	rs2235687;COSM4144144	dbSNP & Cosmic	ENSG00000069812	ENST00000377834	ENSP00000367065	HES2	Acc:HGNC:16005];hes family bHLH transcription factor 2 [Source:HGNC Symbol	9	10	0.9	5	18	0.277778	ENSP00000367065_p.P139S	0					Unknown	Unknown	tolerated(0.32)	benign(0.001)
1:6554331_A/C#C	1	6554331	6554331	Substitution	germline	A	C	30338.2	PASS	rs6693391;COSM3749066	dbSNP & Cosmic	ENSG00000162408	ENST00000377705	ENSP00000366934	NOL9	Acc:HGNC:26265];nucleolar protein 9 [Source:HGNC Symbol	32	32	1	53	53	1	ENSP00000366934_p.S58A	0.25	All: 58A (0.1)				Unknown	Unknown	tolerated_low_confidence(1)	benign(0)
1:6554355_A/G#G	1	6554355	6554355	Substitution	germline	A	G	28964.8	PASS	rs6693400;COSM3749067	dbSNP & Cosmic	ENSG00000162408	ENST00000377705	ENSP00000366934	NOL9	Acc:HGNC:26265];nucleolar protein 9 [Source:HGNC Symbol	35	35	1	49	49	1	ENSP00000366934_p.W50R	0.25	All: 50R (0.0444444444444444)				Unknown	Unknown	tolerated_low_confidence(1)	benign(0)
1:6554475_G/A#A	1	6554475	6554475	Substitution	germline	G	A	42109.3	PASS	rs4908923;COSM3751365	dbSNP & Cosmic	ENSG00000162408	ENST00000377705	ENSP00000366934	NOL9	Acc:HGNC:26265];nucleolar protein 9 [Source:HGNC Symbol	49	49	1	37	37	1	ENSP00000366934_p.R10W	0					Unknown	Unknown	deleterious_low_confidence(0)	probably_damaging(0.925)
1:6575171_A/G#G	1	6575171	6575171	Substitution	germline	A	G	92984.3	PASS	rs10864628;COSM4144162	dbSNP & Cosmic	ENSG00000173662	ENST00000333172;ENST00000411823	ENSP00000331867;ENSP00000414166	TAS1R1	Acc:HGNC:14448];taste 1 receptor member 1 [Source:HGNC Symbol	118	118	1	151	151	1	ENSP00000331867_p.K347E;ENSP00000414166_p.K272E	0					Unknown	Unknown	tolerated(1)	benign(0.021)
1:6633037_A/G#G	1	6633037	6633037	Substitution	germline	A	G	15148.9	PASS	rs3174820;COSM4417829	dbSNP & Cosmic	ENSG00000041988	ENST00000054650;ENST00000307896	ENSP00000054650;ENSP00000311537	THAP3	Acc:HGNC:20855];THAP domain containing 3 [Source:HGNC Symbol	33	33	1	61	61	1	ENSP00000054650_p.Q227R;ENSP00000311537_p.Q226R	0					Unknown	Unknown	tolerated(0.76)	benign(0)
1:6645884_C/T#T	1	6645884	6645884	Substitution	germline	C	T	27415.1	PASS	rs12137794;COSM3751367;COSM3751368;COSM3751369	dbSNP & Cosmic	ENSG00000007923	ENST00000294401;ENST00000377577;ENST00000426784;ENST00000451196	ENSP00000294401;ENSP00000366800;ENSP00000410194;ENSP00000415871	DNAJC11	Acc:HGNC:25570];DnaJ heat shock protein family (Hsp40) member C11 [Source:HGNC Symbol	56	223	0.251121	69	224	0.308036	ENSP00000294401_p.V267M;ENSP00000366800_p.V267M;ENSP00000410194_p.V297M;ENSP00000415871_p.V243M	0					Unknown	Unknown	tolerated(0.81)	benign(0.005)
1:7737443_C/G#G	1	7737443	7737443	Substitution	germline	C	G	44169	PASS	rs41278952;COSM3751391;COSM5828004	dbSNP & Cosmic	ENSG00000171735	ENST00000303635;ENST00000495233	ENSP00000306522;ENSP00000451720	CAMTA1	Acc:HGNC:18806];calmodulin binding transcription activator 1 [Source:HGNC Symbol	246	246	1	313	313	1	ENSP00000306522_p.N1177K;ENSP00000451720_p.N133K	0.5			Melanoma resistance: Long et al. 2014	Oncogenes: Bushman+Cosmic	Unknown	Unknown	tolerated_low_confidence(0.58)	benign(0.013)
1:7820623_T/G#G	1	7820623	7820623	Substitution	germline	T	G	5583.89	PASS	rs10462020	dbSNP	ENSG00000049246	ENST00000361923;ENST00000377532;ENST00000613533;ENST00000614998	ENSP00000355031;ENSP00000366755;ENSP00000479223;ENSP00000482093	PER3	Acc:HGNC:8847];period circadian regulator 3 [Source:HGNC Symbol	23	116	0.198276	43	178	0.241573	ENSP00000355031_p.V639G;ENSP00000366755_p.V647G;ENSP00000479223_p.V647G;ENSP00000482093_p.V647G	0					Unknown	Unknown	deleterious(0)	possibly_damaging(0.736)
1:7827433_T/C#C	1	7827433	7827433	Substitution	germline	T	C	144538	PASS	rs228696	dbSNP	ENSG00000049246	ENST00000361923;ENST00000377532;ENST00000613533;ENST00000614998	ENSP00000355031;ENSP00000366755;ENSP00000479223;ENSP00000482093	PER3	Acc:HGNC:8847];period circadian regulator 3 [Source:HGNC Symbol	377	377	1	469	469	1	ENSP00000355031_p.L827P;ENSP00000366755_p.L835P;ENSP00000479223_p.L835P;ENSP00000482093_p.L835P	0					Unknown	Unknown	tolerated(1)	benign(0)
1:7827519_C/G#G	1	7827519	7827519	Substitution	germline	C	G	20650.1	PASS	rs228697;COSM4987734	dbSNP & Cosmic	ENSG00000049246	ENST00000361923;ENST00000377532;ENST00000613533;ENST00000614998	ENSP00000355031;ENSP00000366755;ENSP00000479223;ENSP00000482093	PER3	Acc:HGNC:8847];period circadian regulator 3 [Source:HGNC Symbol	221	379	0.583113	317	459	0.690632	ENSP00000355031_p.P856A;ENSP00000366755_p.P864A;ENSP00000479223_p.P864A;ENSP00000482093_p.P864A	0					Unknown	Unknown	tolerated(0.05)	benign(0.127)
1:7830057_T/C#C	1	7830057	7830057	Substitution	germline	T	C	35374	PASS	rs2640909;COSM1741534	dbSNP & Cosmic	ENSG00000049246	ENST00000361923;ENST00000377532;ENST00000613533;ENST00000614998	ENSP00000355031;ENSP00000366755;ENSP00000479223;ENSP00000482093	PER3	Acc:HGNC:8847];period circadian regulator 3 [Source:HGNC Symbol	178	180	0.988889	214	214	1	ENSP00000355031_p.M1028T;ENSP00000366755_p.M1037T;ENSP00000479223_p.M1018T;ENSP00000482093_p.M1037T	0					Unknown	Unknown	tolerated_low_confidence(0.65)	benign(0.013)
1:7837073_A/G#G	1	7837073	7837073	Substitution	germline	A	G	4098.89	PASS	rs10462021;COSM3751396	dbSNP & Cosmic	ENSG00000049246	ENST00000361923;ENST00000377532;ENST00000613533;ENST00000614998	ENSP00000355031;ENSP00000366755;ENSP00000479223;ENSP00000482093	PER3	Acc:HGNC:8847];period circadian regulator 3 [Source:HGNC Symbol	25	81	0.308642	41	133	0.308271	ENSP00000355031_p.H1149R;ENSP00000366755_p.H1158R;ENSP00000479223_p.H1139R;ENSP00000482093_p.H1158R	0.25;0	All: 1149R (0.02)				Unknown	Unknown	tolerated(0.6)	benign(0)
1:8335500_G/T#T	1	8335500	8335500	Substitution	germline	G	T	19936.6	PASS	rs7535752;COSM3747083;COSM3747084	dbSNP & Cosmic	ENSG00000162426	ENST00000289877;ENST00000471889	ENSP00000289877;ENSP00000418096	SLC45A1	Acc:HGNC:17939];solute carrier family 45 member 1 [Source:HGNC Symbol	184	262	0.70229	199	325	0.612308	ENSP00000289877_p.A503S;ENSP00000418096_p.A537S	0.25;0	All: 503S (0.1)				Unknown	Unknown	tolerated(1)	benign(0)
1:8949385_A/C#C	1	8949385	8949385	Substitution	germline	A	C	46168.7	PASS	rs2274328;COSM1599877;COSM1599878	dbSNP & Cosmic	ENSG00000131686	ENST00000377436;ENST00000377443;ENST00000480186	ENSP00000366654;ENSP00000366662;ENSP00000435280	CA6	Acc:HGNC:1380];carbonic anhydrase 6 [Source:HGNC Symbol	63	95	0.663158	97	161	0.602484	ENSP00000366654_p.M68L;ENSP00000366662_p.M68L;ENSP00000435280_p.M68L	0.25	All: 68L (0.0235135135135135)				Unknown	Unknown	tolerated(1)	benign(0)
1:8949392_G/C#C	1	8949392	8949392	Substitution	germline	G	C	25643.2	PASS	rs2274329;COSM3747101;COSM3747102	dbSNP & Cosmic	ENSG00000131686	ENST00000377436;ENST00000377443;ENST00000480186	ENSP00000366654;ENSP00000366662;ENSP00000435280	CA6	Acc:HGNC:1380];carbonic anhydrase 6 [Source:HGNC Symbol	61	89	0.685393	95	158	0.601266	ENSP00000366654_p.G70A;ENSP00000366662_p.G70A;ENSP00000435280_p.G70A	0.25	All: 70A (0.0263157894736842)				Unknown	Unknown	deleterious(0)	probably_damaging(0.991)
1:8957145_A/G#G	1	8957145	8957145	Substitution	germline	A	G	23573.7	PASS	rs2274333	dbSNP	ENSG00000131686	ENST00000377436;ENST00000377442;ENST00000377443;ENST00000549778	ENSP00000366654;ENSP00000366661;ENSP00000366662;ENSP00000447108	CA6	Acc:HGNC:1380];carbonic anhydrase 6 [Source:HGNC Symbol	57	147	0.387755	61	183	0.333333	ENSP00000366654_p.S90G;ENSP00000366661_p.S30G;ENSP00000366662_p.S90G;ENSP00000447108_p.S58G	0					Unknown	Unknown	deleterious(0.05)	possibly_damaging(0.656)
1:9105626_G/A#A	1	9105626	9105626	Substitution	germline	G	A	32236.1	PASS	rs72637739;COSM7222835	dbSNP & Cosmic	ENSG00000180758	ENST00000377411	ENSP00000366628	GPR157	Acc:HGNC:23687];G protein-coupled receptor 157 [Source:HGNC Symbol	40	102	0.392157	32	93	0.344086	ENSP00000366628_p.R218C	0					Unknown	Unknown	tolerated(0.07)	benign(0.007)
1:9263851_G/A#A	1	9263851	9263851	Substitution	germline	G	A	16449.1	PASS	rs6688832;COSM3997704	dbSNP & Cosmic	ENSG00000049239	ENST00000377403;ENST00000602477	ENSP00000366620;ENSP00000473348	H6PD	Acc:HGNC:4795];hexose-6-phosphate dehydrogenase/glucose 1-dehydrogenase [Source:HGNC Symbol	88	282	0.312057	97	322	0.301242	ENSP00000366620_p.R453Q;ENSP00000473348_p.R464Q	0.25;0	All: 453Q (0.100118203309693)				Unknown	Unknown	tolerated(0.58)	benign(0.003)
1:9610776_C/T#T	1	9610776	9610776	Substitution	germline	C	T	16313.4	PASS	rs4926472;COSM4144263	dbSNP & Cosmic	ENSG00000188807	ENST00000340381;ENST00000416541;ENST00000508400	ENSP00000344503;ENSP00000393626;ENSP00000423430	TMEM201	Acc:HGNC:33719];transmembrane protein 201 [Source:HGNC Symbol	55	55	1	46	46	1	ENSP00000344503_p.P579L;ENSP00000393626_p.P464L;ENSP00000423430_p.P135L	0					Unknown	Unknown	tolerated(0.52)	benign(0)
1:9744635_C/T#T	1	9744635	9744635	Substitution	germline	C	T	5374.11	PASS	rs7550295;COSM7226658	dbSNP & Cosmic	ENSG00000171603	ENST00000361311;ENST00000377298;ENST00000435891;ENST00000650348	ENSP00000354997;ENSP00000366513;ENSP00000401934;ENSP00000497950	CLSTN1	Acc:HGNC:17447];calsyntenin 1 [Source:HGNC Symbol	17	40	0.425	14	43	0.325581	ENSP00000354997_p.A322T;ENSP00000366513_p.A332T;ENSP00000401934_p.A152T;ENSP00000497950_p.R341H	0					Unknown	Unknown	tolerated(0.15)	benign(0.054)
1:11030859_C/A#A	1	11030859	11030859	Substitution	germline	C	A	36124.6	PASS	rs12711521;COSM3996739	dbSNP & Cosmic	ENSG00000009724	ENST00000400897	ENSP00000383690	MASP2	Acc:HGNC:6902];mannan binding lectin serine peptidase 2 [Source:HGNC Symbol	24	55	0.436364	15	55	0.272727	ENSP00000383690_p.D371Y	0					Unknown	Unknown	deleterious(0)	possibly_damaging(0.501)
1:11126694_G/A#A	1	11126694	11126694	Substitution	germline	G	A	6183.61	PASS	rs752458445;COSM2119231	dbSNP & Cosmic	ENSG00000198793;LRG_734	ENST00000361445;ENST00000376838;LRG_734t1	ENSP00000354558;ENSP00000366034;LRG_734p1	MTOR	Acc:HGNC:3942];mechanistic target of rapamycin kinase [Source:HGNC Symbol	94	161	0.583851	103	165	0.624242	ENSP00000354558_p.R2152C;ENSP00000366034_p.R357C;LRG_734p1_p.R2152C	0.25				Oncogenes: Bushman+Cosmic+Ongene	Likely Neutral	Likely Neutral	tolerated(0.11)	benign(0.01)
1:11501536_G/A#A	1	11501536	11501536	Substitution	germline	G	A	47104.8	PASS	rs2817580;COSM3750253;COSM3750254	dbSNP & Cosmic	ENSG00000204624	ENST00000294484	ENSP00000294484	DISP3	Acc:HGNC:29251];dispatched RND transporter family member 3 [Source:HGNC Symbol	90	90	1	128	128	1	ENSP00000294484_p.G182S	0					Unknown	Unknown	tolerated_low_confidence(0.64)	benign(0.011)
1:11519413_G/A#A	1	11519413	11519413	Substitution	germline	G	A	41993.2	PASS	rs2072994;COSM3747501;COSM3747502	dbSNP & Cosmic	ENSG00000204624	ENST00000294484	ENSP00000294484	DISP3	Acc:HGNC:29251];dispatched RND transporter family member 3 [Source:HGNC Symbol	141	141	1	167	167	1	ENSP00000294484_p.A650T	0					Unknown	Unknown	tolerated(0.68)	benign(0.001)
1:11706367_C/T#T	1	11706367	11706367	Substitution	germline	C	T	1970.41	PASS	rs11121804;COSM6236452	dbSNP & Cosmic	ENSG00000162490	ENST00000294485	ENSP00000294485	DRAXIN	Acc:HGNC:25054];dorsal inhibitory axon guidance protein [Source:HGNC Symbol	27	86	0.313953	26	75	0.346667	ENSP00000294485_p.L37F	0.25	All: 37F (0.0263157894736842)				Unknown	Unknown	tolerated(0.43)	benign(0.395)
1:11766573_C/T#T	1	11766573	11766573	Substitution	germline	C	T	32657.8	PASS	rs6668699;COSM4142230	dbSNP & Cosmic	ENSG00000215910	ENST00000433342	ENSP00000414909	C1orf167	Acc:HGNC:25262];chromosome 1 open reading frame 167 [Source:HGNC Symbol	37	37	1	82	82	1	ENSP00000414909_p.P453S	0					Unknown	Unknown	tolerated(0.17)	possibly_damaging(0.81)
1:11768181_G/A#A	1	11768181	11768181	Substitution	germline	G	A	38972.2	PASS	rs4845880;COSM5653451	dbSNP & Cosmic	ENSG00000215910	ENST00000433342	ENSP00000414909	C1orf167	Acc:HGNC:25262];chromosome 1 open reading frame 167 [Source:HGNC Symbol	72	72	1	107	107	1	ENSP00000414909_p.R544Q	0					Unknown	Unknown	tolerated(0.25)	unknown(0)
1:11768262_G/A#A	1	11768262	11768262	Substitution	germline	G	A	31625.2	PASS	rs4845881	dbSNP	ENSG00000215910	ENST00000433342	ENSP00000414909	C1orf167	Acc:HGNC:25262];chromosome 1 open reading frame 167 [Source:HGNC Symbol	91	91	1	121	121	1	ENSP00000414909_p.R571Q	0					Unknown	Unknown	tolerated(0.43)	unknown(0)
1:11771558_C/T#T	1	11771558	11771558	Substitution	germline	C	T	37684	PASS	rs6667720	dbSNP	ENSG00000215910	ENST00000433342	ENSP00000414909	C1orf167	Acc:HGNC:25262];chromosome 1 open reading frame 167 [Source:HGNC Symbol	51	51	1	61	61	1	ENSP00000414909_p.R602W	0					Unknown	Unknown	deleterious(0.04)	unknown(0)
1:11776571_T/C#C	1	11776571	11776571	Substitution	germline	T	C	49579	PASS	rs6699881;COSM4142231	dbSNP & Cosmic	ENSG00000215910	ENST00000312793;ENST00000433342	ENSP00000317749;ENSP00000414909	C1orf167	Acc:HGNC:25262];chromosome 1 open reading frame 167 [Source:HGNC Symbol	63	63	1	58	58	1	ENSP00000317749_p.W141R;ENSP00000414909_p.W782R	0					Unknown	Unknown	tolerated(1)	benign(0)
1:11776625_C/T#T	1	11776625	11776625	Substitution	germline	C	T	33704.8	PASS	rs7538516;COSM4142232	dbSNP & Cosmic	ENSG00000215910	ENST00000312793;ENST00000433342	ENSP00000317749;ENSP00000414909	C1orf167	Acc:HGNC:25262];chromosome 1 open reading frame 167 [Source:HGNC Symbol	31	31	1	32	32	1	ENSP00000317749_p.R159C;ENSP00000414909_p.R800C	0					Unknown	Unknown	tolerated(0.15)	benign(0.012)
1:11778791_G/T#T	1	11778791	11778791	Substitution	germline	G	T	36857.6	PASS	rs6697244;COSM3984136;COSM3984137	dbSNP & Cosmic	ENSG00000215910	ENST00000312793;ENST00000433342	ENSP00000317749;ENSP00000414909	C1orf167	Acc:HGNC:25262];chromosome 1 open reading frame 167 [Source:HGNC Symbol	77	77	1	66	66	1	ENSP00000317749_p.S207I;ENSP00000414909_p.S848I	0					Unknown	Unknown	deleterious(0.04)	benign(0.005)
1:11779909_G/A#A	1	11779909	11779909	Substitution	germline	G	A	18445.6	PASS	rs4846043;COSM4414349;COSM4414350	dbSNP & Cosmic	ENSG00000215910	ENST00000312793;ENST00000433342;ENST00000444493;ENST00000449278	ENSP00000317749;ENSP00000398213;ENSP00000399272;ENSP00000414909	C1orf167	Acc:HGNC:25262];chromosome 1 open reading frame 167 [Source:HGNC Symbol	32	32	1	27	27	1	ENSP00000317749_p.R303H;ENSP00000398213_p.R86H;ENSP00000399272_p.V31I;ENSP00000414909_p.R944H	0					Unknown	Unknown	deleterious(0.05)	benign(0.046)
1:11779941_T/C#C	1	11779941	11779941	Substitution	germline	T	C	19898.3	PASS	rs4846044;COSM4599650;COSM4599651	dbSNP & Cosmic	ENSG00000215910	ENST00000312793;ENST00000433342;ENST00000444493	ENSP00000317749;ENSP00000398213;ENSP00000414909	C1orf167	Acc:HGNC:25262];chromosome 1 open reading frame 167 [Source:HGNC Symbol	27	27	1	22	22	1	ENSP00000317749_p.W314R;ENSP00000398213_p.W97R;ENSP00000414909_p.W955R	0					Unknown	Unknown	tolerated(1)	benign(0)
1:11784397_A/C#C	1	11784397	11784397	Substitution	germline	A	C	13709.9	PASS	rs41275464;COSM7352501;COSM7352502	dbSNP & Cosmic	ENSG00000215910	ENST00000312793;ENST00000433342;ENST00000444493;ENST00000449278	ENSP00000317749;ENSP00000398213;ENSP00000399272;ENSP00000414909	C1orf167	Acc:HGNC:25262];chromosome 1 open reading frame 167 [Source:HGNC Symbol	32	42	0.761905	43	71	0.605634	ENSP00000317749_p.K460Q;ENSP00000398213_p.K243Q;ENSP00000399272_p.K186Q;ENSP00000414909_p.K1101Q	0;0.25	All: 1101Q (0.02)				Unknown	Unknown	tolerated(0.12)	benign(0)
1:11789390_A/G#G	1	11789390	11789390	Substitution	germline	A	G	38570.3	PASS	rs868014;COSM4142235;COSM4142236	dbSNP & Cosmic	ENSG00000215910	ENST00000312793;ENST00000433342;ENST00000444493	ENSP00000317749;ENSP00000398213;ENSP00000414909	C1orf167	Acc:HGNC:25262];chromosome 1 open reading frame 167 [Source:HGNC Symbol	49	49	1	58	58	1	ENSP00000317749_p.R810G;ENSP00000398213_p.R598G;ENSP00000414909_p.R1451G	0					Unknown	Unknown	tolerated_low_confidence(0.22)	benign(0.001)
1:11796321_G/A#A	1	11796321	11796321	Substitution	germline	G	A	11133.9	PASS	rs1801133;COSM146404;COSM3927609	dbSNP & Cosmic	ENSG00000177000;LRG_726	ENST00000376486;ENST00000376583;ENST00000376585;ENST00000376590;ENST00000376592;ENST00000423400;ENST00000641407;ENST00000641446;LRG_726t1	ENSP00000365669;ENSP00000365767;ENSP00000365770;ENSP00000365775;ENSP00000365777;ENSP00000398908;ENSP00000493098;ENSP00000493262;LRG_726p1	MTHFR	Acc:HGNC:7436];methylenetetrahydrofolate reductase [Source:HGNC Symbol	79	111	0.711712	82	114	0.719298	ENSP00000365669_p.A222V;ENSP00000365767_p.A263V;ENSP00000365770_p.A263V;ENSP00000365775_p.A222V;ENSP00000365777_p.A222V;ENSP00000398908_p.A262V;ENSP00000493098_p.A222V;ENSP00000493262_p.A222V;LRG_726p1_p.A222V	0.5;0.25	All: 222V (0.0132812100664494)			Oncogenes: Bushman;Oncogenes: Bushman+Cosmic+Ongene	Unknown	Unknown	deleterious(0.02)	probably_damaging(0.987)
1:11824498_A/G#G	1	11824498	11824498	Substitution	germline	A	G	65627.3	PASS	rs198400	dbSNP	ENSG00000011021	ENST00000312413;ENST00000346436;ENST00000376496;ENST00000400892	ENSP00000234488;ENSP00000308367;ENSP00000365679;ENSP00000496938	CLCN6	Acc:HGNC:2024];chloride voltage-gated channel 6 [Source:HGNC Symbol	155	155	1	124	124	1	ENSP00000234488_p.E198G;ENSP00000308367_p.E176G;ENSP00000365679_p.E198G;ENSP00000496938_p.E198G	0.25;0	All: 198G (0.405)				Unknown	Unknown	tolerated(1)	benign(0)
1:12022869_A/G#G	1	12022869	12022869	Substitution	germline	A	G	34350.6	PASS	rs2295283;COSM6281437	dbSNP & Cosmic	ENSG00000116691	ENST00000235332	ENSP00000235332	MIIP	Acc:HGNC:25715];migration and invasion inhibitory protein [Source:HGNC Symbol	77	110	0.7	77	114	0.675439	ENSP00000235332_p.K167E	0					Unknown	Unknown	tolerated(1)	benign(0)
1:12192898_T/G#G	1	12192898	12192898	Substitution	germline	T	G	13319.5	PASS	rs1061622;COSM146406	dbSNP & Cosmic	ENSG00000028137	ENST00000376259	ENSP00000365435	TNFRSF1B	Acc:HGNC:11917];TNF receptor superfamily member 1B [Source:HGNC Symbol	54	84	0.642857	63	104	0.605769	ENSP00000365435_p.M196R	0.5	All: 196R (0.0133943013562274)			Oncogenes: Bushman+Ongene	Unknown	Unknown	tolerated(0.3)	benign(0)
1:12279562_A/T#T	1	12279562	12279562	Substitution	germline	A	T	18321.2	PASS	rs4845898;COSM6354200	dbSNP & Cosmic	ENSG00000048707;LRG_1213	ENST00000011700;ENST00000613099;ENST00000620676;LRG_1213t1	ENSP00000011700;ENSP00000478104;ENSP00000482233;LRG_1213p1	VPS13D	Acc:HGNC:23595];vacuolar protein sorting 13 homolog D [Source:HGNC Symbol	25	83	0.301205	53	157	0.33758	ENSP00000011700_p.E327V;ENSP00000478104_p.E1505V;ENSP00000482233_p.E1505V;LRG_1213p1_p.E1505V	0;0.25	All: 1505V (0.0152871355397951)			Oncogenes: Bushman+Cosmic+Ongene	Unknown	Unknown	deleterious(0.01)	benign(0.243)
1:12282933_G/A#A	1	12282933	12282933	Substitution	germline	G	A	4388.61	PASS	rs41279452	dbSNP	ENSG00000048707;LRG_1213	ENST00000011700;ENST00000613099;ENST00000620676;LRG_1213t1	ENSP00000011700;ENSP00000478104;ENSP00000482233;LRG_1213p1	VPS13D	Acc:HGNC:23595];vacuolar protein sorting 13 homolog D [Source:HGNC Symbol	85	226	0.376106	87	301	0.289037	ENSP00000011700_p.E433K;ENSP00000478104_p.E1611K;ENSP00000482233_p.E1611K;LRG_1213p1_p.E1611K	0;0.25				Oncogenes: Bushman+Cosmic+Ongene	Unknown	Unknown	deleterious(0.02)	benign(0.381)
1:12755700_T/G#G	1	12755700	12755700	Substitution	germline	T	G	3515.61	PASS	rs71647059	dbSNP	ENSG00000157330	ENST00000614859	ENSP00000477802	C1orf158	Acc:HGNC:28567];chromosome 1 open reading frame 158 [Source:HGNC Symbol	64	204	0.313725	89	286	0.311189	ENSP00000477802_p.F38V	0					Unknown	Unknown	deleterious(0.04)	possibly_damaging(0.767)
1:12794279_C/T#T	1	12794279	12794279	Substitution	germline	C	T	35372.9	PASS	rs1769774	dbSNP	ENSG00000116721	ENST00000332296	ENSP00000332134	PRAMEF1	Acc:HGNC:28840];PRAME family member 1 [Source:HGNC Symbol	101	157	0.643312	107	166	0.644578	ENSP00000332134_p.P218S	0					Unknown	Unknown	tolerated(0.79)	benign(0.116)
1:13418237_C/G#G	1	13418237	13418237	Substitution	germline	C	G	112402	PASS	rs199886862	dbSNP	ENSG00000204478	ENST00000316412;ENST00000602960	ENSP00000346275;ENSP00000473584	PRAMEF20	Acc:HGNC:25224];PRAME family member 20 [Source:HGNC Symbol	100	101	0.990099	95	95	1	ENSP00000346275_p.L135V;ENSP00000473584_p.L135V	0.25	All: 135V (0.1)				Unknown	Unknown	tolerated(0.65)	benign(0)
1:13475857_T/C#C	1	13475857	13475857	Substitution	germline	T	C	12875	PASS	rs3013105;COSM1582915	dbSNP & Cosmic	ENSG00000162494	ENST00000376085	ENSP00000365253	LRRC38	Acc:HGNC:27005];leucine rich repeat containing 38 [Source:HGNC Symbol	5	10	0.5	7	24	0.291667	ENSP00000365253_p.K292E	0.25	All: 292E (0.0190690690690691)				Unknown	Unknown	tolerated_low_confidence(1)	benign(0)
1:13614369_C/G#G	1	13614369	13614369	Substitution	germline	C	G	102404	PASS	rs2486188	dbSNP	ENSG00000162493	ENST00000294489;ENST00000376057;ENST00000376061;ENST00000475043;ENST00000487038;ENST00000509009;ENST00000510906;ENST00000513143;ENST00000617617;ENST00000621990	ENSP00000294489;ENSP00000365225;ENSP00000365229;ENSP00000422977;ENSP00000425304;ENSP00000426063;ENSP00000426302;ENSP00000427537;ENSP00000478125;ENSP00000479591	PDPN	Acc:HGNC:29602];podoplanin [Source:HGNC Symbol	140	140	1	169	169	1	ENSP00000294489_p.A223G;ENSP00000365225_p.A223G;ENSP00000365229_p.A105G;ENSP00000422977_p.A142G;ENSP00000425304_p.A105G;ENSP00000426063_p.A105G;ENSP00000426302_p.A147G;ENSP00000427537_p.A105G;ENSP00000478125_p.A147G;ENSP00000479591_p.A223G	0					Unknown	Unknown	tolerated(1)	benign(0)
1:13893691_A/G#G	1	13893691	13893691	Substitution	germline	A	G	7042.46	PASS	rs1358577;COSM7234163	dbSNP & Cosmic	ENSG00000189337	ENST00000636203;ENST00000636564	ENSP00000489835;ENSP00000490958	KAZN	Acc:HGNC:29173];kazrin, periplakin interacting protein [Source:HGNC Symbol	26	44	0.590909	27	42	0.642857	ENSP00000489835_p.N9S;ENSP00000490958_p.N9S	0					Unknown	Unknown	tolerated_low_confidence(0.24)	benign(0)
1:14180562_A/G#G	1	14180562	14180562	Substitution	germline	A	G	2883.99	PASS	rs10928050	dbSNP	ENSG00000189337	ENST00000636203;ENST00000636564	ENSP00000489835;ENSP00000490958	KAZN	Acc:HGNC:29173];kazrin, periplakin interacting protein [Source:HGNC Symbol	42	129	0.325581	62	175	0.354286	ENSP00000489835_p.I73M;ENSP00000490958_p.I73M	0					Unknown	Unknown	deleterious_low_confidence(0)	benign(0.039)
1:15112494_G/A#A	1	15112494	15112494	Substitution	germline	G	A	16183.1	PASS	rs10803354;COSM3747562;COSM3747563	dbSNP & Cosmic	ENSG00000189337	ENST00000376030;ENST00000636203	ENSP00000365198;ENSP00000490958	KAZN	Acc:HGNC:29173];kazrin, periplakin interacting protein [Source:HGNC Symbol	35	51	0.686275	66	91	0.725275	ENSP00000365198_p.A706T;ENSP00000490958_p.A794T	0.25;0	All: 706T (0.02)				Unknown	Unknown	tolerated(0.4)	benign(0.037)
1:15341780_G/A#A	1	15341780	15341780	Substitution	germline	G	A	13620.2	PASS	rs763821;COSM3750434;COSM3750435;COSM5827538	dbSNP & Cosmic	ENSG00000142621	ENST00000358897;ENST00000375998	ENSP00000351770;ENSP00000365166	FHAD1	Acc:HGNC:29408];forkhead associated phosphopeptide binding domain 1 [Source:HGNC Symbol	31	41	0.756098	33	56	0.589286	ENSP00000351770_p.G651R;ENSP00000365166_p.G651R	0					Unknown	Unknown	tolerated(0.38)	benign(0)
1:15360563_A/G#G	1	15360563	15360563	Substitution	germline	A	G	5316.04	PASS	rs4661330;COSM4417542;COSM4417543	dbSNP & Cosmic	ENSG00000142621	ENST00000314668;ENST00000358897;ENST00000375998;ENST00000444385;ENST00000529606	ENSP00000318812;ENSP00000351770;ENSP00000365166;ENSP00000399819;ENSP00000434909	FHAD1	Acc:HGNC:29408];forkhead associated phosphopeptide binding domain 1 [Source:HGNC Symbol	46	81	0.567901	65	101	0.643564	ENSP00000318812_p.E154G;ENSP00000351770_p.E919G;ENSP00000365166_p.E919G;ENSP00000399819_p.E237G;ENSP00000434909_p.E190G	0;0.25	All: 919G (0.0152828213730029)				Unknown	Unknown	deleterious(0.01)	benign(0.009)
1:15427166_G/A#A	1	15427166	15427166	Substitution	germline	G	A	1657.62	PASS	rs145159120	dbSNP	ENSG00000142634	ENST00000375980;ENST00000445566	ENSP00000365147;ENSP00000395153	EFHD2	Acc:HGNC:28670];EF-hand domain family member D2 [Source:HGNC Symbol	14	58	0.241379	24	74	0.324324	ENSP00000365147_p.R158H;ENSP00000395153_p.R60H	0					Unknown	Unknown	tolerated(0.31)	benign(0.031)
1:15482272_G/A#A	1	15482272	15482272	Substitution	germline	G	A	24993.1	PASS	rs3820071;COSM7239130;COSM7239131	dbSNP & Cosmic	ENSG00000215704	ENST00000375910;ENST00000422901	ENSP00000365075;ENSP00000399811	CELA2B	Acc:HGNC:29995];chymotrypsin like elastase 2B [Source:HGNC Symbol	124	196	0.632653	186	262	0.709924	ENSP00000365075_p.G79R;ENSP00000399811_p.G98R	0.25;0	All: 79R (0.0187134502923977)				Unknown	Unknown	tolerated(1)	benign(0)
1:15482377_G/A#A	1	15482377	15482377	Substitution	germline	G	A	15850.5	PASS	rs3766160	dbSNP	ENSG00000215704	ENST00000375910	ENSP00000365075	CELA2B	Acc:HGNC:29995];chymotrypsin like elastase 2B [Source:HGNC Symbol	156	254	0.614173	214	289	0.740484	ENSP00000365075_p.D114N	0.25	All: 114N (0.0263157894736842)				Unknown	Unknown	tolerated(1)	benign(0)
1:15485937_A/G#G	1	15485937	15485937	Substitution	germline	A	G	55590.3	PASS	rs6429745	dbSNP	ENSG00000215704	ENST00000375910	ENSP00000365075	CELA2B	Acc:HGNC:29995];chymotrypsin like elastase 2B [Source:HGNC Symbol	73	73	1	109	109	1	ENSP00000365075_p.Q177R	0					Unknown	Unknown	tolerated(0.36)	benign(0)
1:15493812_A/AC#AC	1	15493812	15493812	Frameshift	germline	A	AC	6090.95	PASS	rs2234723;rs397776921	dbSNP	ENSG00000132906	ENST00000546424	ENSP00000449584	CASP9	Acc:HGNC:1511];caspase 9 [Source:HGNC Symbol	17	45	0.377778	6	33	0.181818	ENSP00000449584_p.V413GfsX9	0.25				Oncogenes: Bushman+Cosmic	Unknown	Unknown	Unknown	Unknown
1:15506048_T/C#C	1	15506048	15506048	Substitution	germline	T	C	39265.9	PASS	rs1052576;COSM6281180	dbSNP & Cosmic	ENSG00000132906	ENST00000333868;ENST00000375890;ENST00000424908;ENST00000447522;ENST00000546424	ENSP00000330237;ENSP00000365051;ENSP00000396540;ENSP00000408691;ENSP00000449584	CASP9	Acc:HGNC:1511];caspase 9 [Source:HGNC Symbol	262	262	1	254	254	1	ENSP00000330237_p.Q221R;ENSP00000365051_p.Q138R;ENSP00000396540_p.Q138R;ENSP00000408691_p.Q62R;ENSP00000449584_p.Q221R	0.25				Oncogenes: Bushman+Cosmic	Unknown	Unknown	tolerated(1)	benign(0)
1:15524118_G/A#A	1	15524118	15524118	Substitution	germline	G	A	6904.75	PASS	rs1052571;COSM3750476	dbSNP & Cosmic	ENSG00000132906	ENST00000333868;ENST00000348549;ENST00000400777;ENST00000440484;ENST00000474305;ENST00000546424	ENSP00000255256;ENSP00000330237;ENSP00000383588;ENSP00000411304;ENSP00000449216;ENSP00000449584	CASP9	Acc:HGNC:1511];caspase 9 [Source:HGNC Symbol	9	9	1	10	10	1	ENSP00000255256_p.A28V;ENSP00000330237_p.A28V;ENSP00000383588_p.A25V;ENSP00000411304_p.A28V;ENSP00000449216_p.A28V;ENSP00000449584_p.A28V	0.25				Oncogenes: Bushman+Cosmic	Unknown	Unknown	tolerated(0.31)	benign(0.015)
1:15583249_C/T#T	1	15583249	15583249	Substitution	germline	C	T	11084.1	PASS	rs11580170;COSM3750486	dbSNP & Cosmic	ENSG00000116771	ENST00000375826	ENSP00000364986	AGMAT	Acc:HGNC:18407];agmatinase [Source:HGNC Symbol	5	46	0.108696	30	94	0.319149	ENSP00000364986_p.R140Q	0.25	All: 140Q (0.02)				Unknown	Unknown	tolerated(0.6)	benign(0.042)
1:15583355_C/G#G	1	15583355	15583355	Substitution	germline	C	G	21824.8	PASS	rs6429757;COSM3750487	dbSNP & Cosmic	ENSG00000116771	ENST00000375826	ENSP00000364986	AGMAT	Acc:HGNC:18407];agmatinase [Source:HGNC Symbol	49	49	1	79	79	1	ENSP00000364986_p.G105R	0.25	All: 105R (0.0283883883883884)				Unknown	Unknown	tolerated(1)	benign(0)
1:15660052_T/C#C	1	15660052	15660052	Substitution	germline	T	C	16046.1	PASS	rs3766163;COSM3750499	dbSNP & Cosmic	ENSG00000215695	ENST00000345034	ENSP00000341963	RSC1A1	Acc:HGNC:10458];regulator of solute carriers 1 [Source:HGNC Symbol	30	136	0.220588	44	176	0.25	ENSP00000341963_p.F62L	0					Unknown	Unknown	tolerated(0.5)	benign(0.013)
1:15716271_T/C#C	1	15716271	15716271	Substitution	germline	T	C	13425.6	PASS	rs12091750	dbSNP	ENSG00000116786	ENST00000375793;ENST00000375799;ENST00000642363	ENSP00000364950;ENSP00000364956;ENSP00000494591	PLEKHM2	Acc:HGNC:29131];pleckstrin homology and RUN domain containing M2 [Source:HGNC Symbol	17	59	0.288136	8	85	0.0941176	ENSP00000364950_p.I32T;ENSP00000364956_p.I32T;ENSP00000494591_p.I32T	0					Unknown	Unknown	tolerated(1)	benign(0)
1:15770439_C/T#T	1	15770439	15770439	Substitution	germline	C	T	11359	PASS	rs10927851;COSM3750522;COSM3750523	dbSNP & Cosmic	ENSG00000162458	ENST00000332305;ENST00000375766;ENST00000375771;ENST00000441801;ENST00000502739	ENSP00000364920;ENSP00000364921;ENSP00000364926;ENSP00000416387;ENSP00000424920	FBLIM1	Acc:HGNC:24686];filamin binding LIM protein 1 [Source:HGNC Symbol	26	36	0.722222	30	55	0.545455	ENSP00000364920_p.S94F;ENSP00000364921_p.S191F;ENSP00000364926_p.S191F;ENSP00000416387_p.S191F;ENSP00000424920_p.S94F	0					Unknown	Unknown	tolerated(0.06)	probably_damaging(0.916)
1:15929149_C/T#T	1	15929149	15929149	Substitution	germline	C	T	2314.61	PASS	rs848208;COSM3997038	dbSNP & Cosmic	ENSG00000065526	ENST00000375759	ENSP00000364912	SPEN	Acc:HGNC:17575];spen family transcriptional repressor [Source:HGNC Symbol	42	107	0.392523	44	136	0.323529	ENSP00000364912_p.A970V	0.5	All: 970V (0.015354609929078)			Oncogenes: Bushman+Cosmic	Unknown	Unknown	tolerated(0.39)	benign(0.005)
1:15929512_T/C#C	1	15929512	15929512	Substitution	germline	T	C	45140.8	PASS	rs848209;COSM4142934	dbSNP & Cosmic	ENSG00000065526	ENST00000375759	ENSP00000364912	SPEN	Acc:HGNC:17575];spen family transcriptional repressor [Source:HGNC Symbol	177	177	1	267	267	1	ENSP00000364912_p.L1091P	0.5	All: 1091P (0.0654728132387707)			Oncogenes: Bushman+Cosmic	Unknown	Unknown	tolerated(1)	benign(0)
1:15933318_A/G#G	1	15933318	15933318	Substitution	germline	A	G	34160.8	PASS	rs848210;COSM4142938	dbSNP & Cosmic	ENSG00000065526	ENST00000375759	ENSP00000364912	SPEN	Acc:HGNC:17575];spen family transcriptional repressor [Source:HGNC Symbol	141	141	1	186	186	1	ENSP00000364912_p.N2360D	0.5	All: 2360D (0.276981875492514)			Oncogenes: Bushman+Cosmic	Unknown	Unknown	tolerated_low_confidence(1)	benign(0)
1:16028095_A/T#T	1	16028095	16028095	Substitution	germline	A	T	3178.61	PASS	rs12126269;COSM3997049	dbSNP & Cosmic	ENSG00000186510	ENST00000331433;ENST00000375692;ENST00000439316	ENSP00000332771;ENSP00000364844;ENSP00000414445	CLCNKA	Acc:HGNC:2026];chloride voltage-gated channel Ka [Source:HGNC Symbol	52	189	0.275132	55	223	0.246637	ENSP00000332771_p.Y315F;ENSP00000364844_p.Y315F;ENSP00000414445_p.Y272F	0.5;0.25	All: 315F (0.03)		Melanoma resistance: Long et al. 2014		Unknown	Unknown	tolerated(0.64)	benign(0)
1:16048568_C/G#G	1	16048568	16048568	Substitution	germline	C	G	67831	PASS	rs1889789;COSM4590962	dbSNP & Cosmic	ENSG00000184908	ENST00000375679	ENSP00000364831	CLCNKB	Acc:HGNC:2027];chloride voltage-gated channel Kb [Source:HGNC Symbol	67	67	1	53	53	1	ENSP00000364831_p.A214G	0					Unknown	Unknown	tolerated(0.79)	benign(0)
1:16049696_C/T#T	1	16049696	16049696	Substitution	germline	C	T	4302.54	PASS	rs7367494;COSM4142952;COSM4142953	dbSNP & Cosmic	ENSG00000184908	ENST00000375667;ENST00000375679	ENSP00000364819;ENSP00000364831	CLCNKB	Acc:HGNC:2027];chloride voltage-gated channel Kb [Source:HGNC Symbol	1	1	1	0	1	0.01	ENSP00000364819_p.A118V;ENSP00000364831_p.A287V	0					Unknown	Unknown	tolerated(1)	benign(0.006)
1:16051505_A/G#G	1	16051505	16051505	Substitution	germline	A	G	19001.6	PASS	rs6650119;COSM7228292;COSM7228293	dbSNP & Cosmic	ENSG00000184908	ENST00000375667;ENST00000375679;ENST00000619181	ENSP00000364819;ENSP00000364831;ENSP00000483866	CLCNKB	Acc:HGNC:2027];chloride voltage-gated channel Kb [Source:HGNC Symbol	152	257	0.59144	185	268	0.690299	ENSP00000364819_p.I250V;ENSP00000364831_p.I419V;ENSP00000483866_p.I292V	0;0.25	All: 419V (0.0263157894736842)				Unknown	Unknown	tolerated(0.08)	benign(0.05)
1:16052230_A/T#T	1	16052230	16052230	Substitution	germline	A	T	4595.61	PASS	rs12140311	dbSNP	ENSG00000184908	ENST00000375667;ENST00000375679;ENST00000619181	ENSP00000364819;ENSP00000364831;ENSP00000483866	CLCNKB	Acc:HGNC:2027];chloride voltage-gated channel Kb [Source:HGNC Symbol	47	63	0.746032	42	76	0.552632	ENSP00000364819_p.T312S;ENSP00000364831_p.T481S;ENSP00000483866_p.T354S	0;0.25	All: 481S (0.113157894736842)				Unknown	Unknown	tolerated(0.25)	benign(0.186)
1:16053701_T/C#C	1	16053701	16053701	Substitution	germline	T	C	64095.2	PASS	rs5253	dbSNP	ENSG00000184908	ENST00000375667;ENST00000375679;ENST00000431772	ENSP00000364819;ENSP00000364831;ENSP00000389344	CLCNKB	Acc:HGNC:2027];chloride voltage-gated channel Kb [Source:HGNC Symbol	179	179	1	164	164	1	ENSP00000364819_p.M393T;ENSP00000364831_p.M562T;ENSP00000389344_p.M51T	0					Unknown	Unknown	tolerated(0.46)	benign(0)
1:16053748_A/G#G	1	16053748	16053748	Substitution	germline	A	G	47246.9	PASS	rs2275166	dbSNP	ENSG00000184908	ENST00000375667;ENST00000375679;ENST00000431772	ENSP00000364819;ENSP00000364831;ENSP00000389344	CLCNKB	Acc:HGNC:2027];chloride voltage-gated channel Kb [Source:HGNC Symbol	86	86	1	82	82	1	ENSP00000364819_p.K409E;ENSP00000364831_p.K578E;ENSP00000389344_p.K67E	0					Unknown	Unknown	tolerated(1)	benign(0)
1:16058636_C/A#A	1	16058636	16058636	Substitution	germline	C	A	11215.9	PASS	rs1832151;COSM3750547	dbSNP & Cosmic	ENSG00000185519	ENST00000375662	ENSP00000364814	FAM131C	Acc:HGNC:26717];family with sequence similarity 131 member C [Source:HGNC Symbol	9	14	0.642857	14	22	0.636364	ENSP00000364814_p.S215I	0.25	All: 215I (0.0141743119266055)				Unknown	Unknown	tolerated(0.33)	benign(0.025)
1:16059952_G/C#C	1	16059952	16059952	Substitution	germline	G	C	9897	PASS	rs11576236;COSM3802682	dbSNP & Cosmic	ENSG00000185519	ENST00000375662	ENSP00000364814	FAM131C	Acc:HGNC:26717];family with sequence similarity 131 member C [Source:HGNC Symbol	13	13	1	11	11	1	ENSP00000364814_p.P123R	0.25	All: 123R (0.0430612145469809)				Unknown	Unknown	tolerated(1)	benign(0)
1:16060000_C/T#T	1	16060000	16060000	Substitution	germline	C	T	1035.42	VQSRTrancheSNP99.00to99.90	rs71510977;COSM4142958	dbSNP & Cosmic	ENSG00000185519	ENST00000375662	ENSP00000364814	FAM131C	Acc:HGNC:26717];family with sequence similarity 131 member C [Source:HGNC Symbol	3	6	0.5	3	7	0.428571	ENSP00000364814_p.R107Q	0.25	All: 107Q (0.0132760980465348)				Unknown	Unknown	tolerated(0.63)	probably_damaging(0.997)
1:16204768_C/T#T	1	16204768	16204768	Substitution	germline	C	T	3892.61	PASS	rs61749279;COSM1599966	dbSNP & Cosmic	ENSG00000142632	ENST00000270747	ENSP00000270747	ARHGEF19	Acc:HGNC:26604];Rho guanine nucleotide exchange factor 19 [Source:HGNC Symbol	29	60	0.483333	52	71	0.732394	ENSP00000270747_p.R633Q	0					Unknown	Unknown	tolerated(0.05)	benign(0.057)
1:16251299_C/T#T	1	16251299	16251299	Substitution	germline	C	T	7325.61	PASS	rs35196193	dbSNP	ENSG00000037637	ENST00000375592;ENST00000444116;ENST00000456164	ENSP00000364742;ENSP00000412416;ENSP00000415663	FBXO42	Acc:HGNC:29249];F-box protein 42 [Source:HGNC Symbol	65	89	0.730337	100	165	0.606061	ENSP00000364742_p.A509T;ENSP00000412416_p.A227T;ENSP00000415663_p.A227T	0.25;0	All: 509T (0.0263157894736842)				Unknown	Unknown	tolerated_low_confidence(0.24)	benign(0)
1:16251413_G/C#C	1	16251413	16251413	Substitution	germline	G	C	21951.1	PASS	rs12069239;COSM3747581	dbSNP & Cosmic	ENSG00000037637	ENST00000375592;ENST00000444116;ENST00000456164	ENSP00000364742;ENSP00000412416;ENSP00000415663	FBXO42	Acc:HGNC:29249];F-box protein 42 [Source:HGNC Symbol	90	130	0.692308	92	150	0.613333	ENSP00000364742_p.P471A;ENSP00000412416_p.P189A;ENSP00000415663_p.P189A	0.25;0	All: 471A (0.0367454688731284)				Unknown	Unknown	tolerated_low_confidence(1)	benign(0)
1:16409637_T/C#C	1	16409637	16409637	Substitution	germline	T	C	17291	PASS	rs4661746;COSM7243988;COSM7243989	dbSNP & Cosmic	ENSG00000187144	ENST00000335496;ENST00000540400	ENSP00000335612;ENSP00000440046	SPATA21	Acc:HGNC:28026];spermatogenesis associated 21 [Source:HGNC Symbol	12	17	0.705882	32	47	0.680851	ENSP00000335612_p.Q184R;ENSP00000440046_p.Q161R	0					Unknown	Unknown	tolerated(0.17)	benign(0.01)
1:16938425_C/T#T	1	16938425	16938425	Substitution	germline	C	T	6226.94	VQSRTrancheSNP99.00to99.90	rs4463721;COSM1127264	dbSNP & Cosmic	ENSG00000058453	ENST00000375541;ENST00000445545;ENST00000467938	ENSP00000364691;ENSP00000402626;ENSP00000480016	CROCC	Acc:HGNC:21299];ciliary rootlet coiled-coil, rootletin [Source:HGNC Symbol	4	16	0.25	15	25	0.6	ENSP00000364691_p.A439V;ENSP00000402626_p.A298V;ENSP00000480016_p.A332V	0.25;0	All: 439V (0.0272985550394162)				Unknown	Unknown	tolerated(0.12)	benign(0.135)
1:16939065_C/T#T	1	16939065	16939065	Substitution	germline	C	T	6545.18	PASS	rs9435793;COSM424610	dbSNP & Cosmic	ENSG00000058453	ENST00000375541;ENST00000445545;ENST00000467715;ENST00000467938	ENSP00000364691;ENSP00000402626;ENSP00000478281;ENSP00000480016	CROCC	Acc:HGNC:21299];ciliary rootlet coiled-coil, rootletin [Source:HGNC Symbol	12	23	0.521739	22	38	0.578947	ENSP00000364691_p.P511S;ENSP00000402626_p.P370S;ENSP00000478281_p.P113S;ENSP00000480016_p.P404S	0.25;0	All: 511S (0.0618870616620307)				Unknown	Unknown	tolerated(0.47)	benign(0.367)
1:16940041_G/C#C	1	16940041	16940041	Substitution	germline	G	C	15630.1	PASS	rs9435714;COSM1747941	dbSNP & Cosmic	ENSG00000058453	ENST00000375541;ENST00000445545;ENST00000467715;ENST00000467938	ENSP00000364691;ENSP00000402626;ENSP00000478281;ENSP00000480016	CROCC	Acc:HGNC:21299];ciliary rootlet coiled-coil, rootletin [Source:HGNC Symbol	23	41	0.560976	26	55	0.472727	ENSP00000364691_p.D586H;ENSP00000402626_p.D445H;ENSP00000478281_p.D188H;ENSP00000480016_p.D479H	0					Unknown	Unknown	deleterious(0)	possibly_damaging(0.874)
1:17259639_A/G#G	1	17259639	17259639	Substitution	germline	A	G	294.67	PASS	rs3750300;COSM3746668	dbSNP & Cosmic	ENSG00000142619	ENST00000375460	ENSP00000364609	PADI3	Acc:HGNC:18337];peptidyl arginine deiminase 3 [Source:HGNC Symbol	3	7	0.428571	7	9	0.777778	ENSP00000364609_p.I52V	0.25	All: 52V (0.0132760980465348)				Unknown	Unknown	tolerated(1)	benign(0.003)
1:17262194_T/A#A	1	17262194	17262194	Substitution	germline	T	A	32.5	PASS	rs142129409	dbSNP	ENSG00000142619	ENST00000375460	ENSP00000364609	PADI3	Acc:HGNC:18337];peptidyl arginine deiminase 3 [Source:HGNC Symbol	0	0		1	3	0.333333	ENSP00000364609_p.L112H	0.25	All: 112H (0.0120481927710843)				Unknown	Unknown	deleterious(0)	probably_damaging(0.993)
1:17697195_A/G#G	1	17697195	17697195	Substitution	germline	A	G	75745.8	PASS	rs2270976;COSM3750662;COSM3750663;COSM3750664	dbSNP & Cosmic	ENSG00000074964	ENST00000361221;ENST00000375408;ENST00000375415	ENSP00000355060;ENSP00000364557;ENSP00000364564	ARHGEF10L	Acc:HGNC:25540];Rho guanine nucleotide exchange factor 10 like [Source:HGNC Symbol	33	127	0.259843	42	147	0.285714	ENSP00000355060_p.I1219V;ENSP00000364557_p.I992V;ENSP00000364564_p.I1180V	0.25				Oncogenes: Bushman+Cosmic	Unknown	Unknown	tolerated(1)	benign(0.001)
1:17823015_G/T#T	1	17823015	17823015	Substitution	germline	G	T	28366	PASS	rs694214;COSM3746686	dbSNP & Cosmic	ENSG00000117148	ENST00000375406;ENST00000617065	ENSP00000364555;ENSP00000481590	ACTL8	Acc:HGNC:24018];actin like 8 [Source:HGNC Symbol	79	112	0.705357	116	187	0.620321	ENSP00000364555_p.A3S;ENSP00000481590_p.A3S	0.25	All: 3S (0.0257131599684791)				Unknown	Unknown	tolerated(0.18)	benign(0.007)
1:18854521_G/C#C	1	18854521	18854521	Substitution	germline	G	C	40976.8	PASS	rs34447754;COSM3750711	dbSNP & Cosmic	ENSG00000179002	ENST00000375371	ENSP00000364520	TAS1R2	Acc:HGNC:14905];taste 1 receptor member 2 [Source:HGNC Symbol	51	89	0.573034	95	158	0.601266	ENSP00000364520_p.R317G	0.25	All: 317G (0.0157544778821375)				Unknown	Unknown	tolerated(0.24)	benign(0.005)
1:18854899_T/C#C	1	18854899	18854899	Substitution	germline	T	C	45930.8	PASS	rs35874116;COSM424867	dbSNP & Cosmic	ENSG00000179002	ENST00000375371	ENSP00000364520	TAS1R2	Acc:HGNC:14905];taste 1 receptor member 2 [Source:HGNC Symbol	158	247	0.639676	164	269	0.609665	ENSP00000364520_p.I191V	0					Unknown	Unknown	tolerated(0.63)	benign(0.001)
1:18859635_G/C#C	1	18859635	18859635	Substitution	germline	G	C	42152.1	PASS	rs9701796;COSM3746703	dbSNP & Cosmic	ENSG00000179002	ENST00000375371	ENSP00000364520	TAS1R2	Acc:HGNC:14905];taste 1 receptor member 2 [Source:HGNC Symbol	108	155	0.696774	144	206	0.699029	ENSP00000364520_p.S9C	0					Unknown	Unknown	tolerated_low_confidence(1)	benign(0)
1:18875434_C/T#T	1	18875434	18875434	Substitution	germline	C	T	3933.61	PASS	rs2230709;COSM4986038;COSM4986039	dbSNP & Cosmic	ENSG00000159423	ENST00000290597;ENST00000375341;ENST00000538309;ENST00000538839	ENSP00000290597;ENSP00000364490;ENSP00000442988;ENSP00000446071	ALDH4A1	Acc:HGNC:406];aldehyde dehydrogenase 4 family member A1 [Source:HGNC Symbol	50	124	0.403226	40	124	0.322581	ENSP00000290597_p.V470I;ENSP00000364490_p.V470I;ENSP00000442988_p.V410I;ENSP00000446071_p.V419I	0					Unknown	Unknown	tolerated(0.56)	benign(0.107)
1:19086767_T/A#A	1	19086767	19086767	Substitution	germline	T	A	56953.8	PASS	rs12584;COSM3750715;COSM3750716;COSM4783674;COSM5827646	dbSNP & Cosmic	ENSG00000127481	ENST00000375224;ENST00000375254	ENSP00000364372;ENSP00000364403	UBR4	Acc:HGNC:30313];ubiquitin protein ligase E3 component n-recognin 4 [Source:HGNC Symbol	75	75	1	79	79	1	ENSP00000364372_p.M574L;ENSP00000364403_p.M4867L	0;0.25	All: 4867L (0.107037037037037)				Unknown	Unknown	deleterious(0.04)	benign(0)
1:19238850_C/G#G	1	19238850	19238850	Substitution	germline	C	G	38518.7	PASS	rs709683	dbSNP	ENSG00000127463	ENST00000375199;ENST00000375208;ENST00000477853	ENSP00000364345;ENSP00000364354;ENSP00000420608	EMC1	Acc:HGNC:28957];ER membrane protein complex subunit 1 [Source:HGNC Symbol	137	137	1	166	166	1	ENSP00000364345_p.S344T;ENSP00000364354_p.S323T;ENSP00000420608_p.S345T	0					Unknown	Unknown	tolerated(0.32)	benign(0)
1:19268643_C/T#T	1	19268643	19268643	Substitution	germline	C	T	36609.1	PASS	rs2235795	dbSNP	ENSG00000211454	ENST00000420396	ENSP00000406430	AKR7L	Acc:HGNC:24056];aldo-keto reductase family 7 like (gene/pseudogene) [Source:HGNC Symbol	101	101	1	146	146	1	ENSP00000406430_p.A254T	0					Unknown	Unknown	tolerated(0.35)	benign(0.005)
1:19269630_C/T#T	1	19269630	19269630	Substitution	germline	C	T	18085.1	PASS	rs2235794	dbSNP	ENSG00000211454	ENST00000420396	ENSP00000406430	AKR7L	Acc:HGNC:24056];aldo-keto reductase family 7 like (gene/pseudogene) [Source:HGNC Symbol	37	37	1	65	65	1	ENSP00000406430_p.C185Y	0					Unknown	Unknown	deleterious(0)	probably_damaging(0.985)
1:19273912_C/T#T	1	19273912	19273912	Substitution	germline	C	T	9472.61	PASS	rs149246656	dbSNP	ENSG00000211454	ENST00000420396;ENST00000429712;ENST00000457194;ENST00000651966	ENSP00000402491;ENSP00000406430;ENSP00000411913;ENSP00000499075	AKR7L	Acc:HGNC:24056];aldo-keto reductase family 7 like (gene/pseudogene) [Source:HGNC Symbol	17	43	0.395349	39	62	0.629032	ENSP00000402491_p.E10K;ENSP00000406430_p.E55K;ENSP00000411913_p.E55K;ENSP00000499075_p.E55K	0.25;0				Oncogenes: Bushman+Cosmic+Ongene	Unknown	Unknown	deleterious(0.02)	probably_damaging(0.999)
1:19282760_T/C#C	1	19282760	19282760	Substitution	germline	T	C	76645.5	PASS	rs1738025;COSM3746706	dbSNP & Cosmic	ENSG00000162482	ENST00000361640	ENSP00000355377	AKR7A3	Acc:HGNC:390];aldo-keto reductase family 7 member A3 [Source:HGNC Symbol	170	170	1	254	254	1	ENSP00000355377_p.T323A	0					Unknown	Unknown	tolerated(1)	benign(0)
1:19284747_T/C#C	1	19284747	19284747	Substitution	germline	T	C	53032.8	PASS	rs1738023	dbSNP	ENSG00000162482	ENST00000361640	ENSP00000355377	AKR7A3	Acc:HGNC:390];aldo-keto reductase family 7 member A3 [Source:HGNC Symbol	255	255	1	323	323	1	ENSP00000355377_p.N215D	0					Unknown	Unknown	tolerated(1)	benign(0)
1:19285983_C/T#T	1	19285983	19285983	Substitution	germline	C	T	53538.4	PASS	rs2231198	dbSNP	ENSG00000162482	ENST00000361640	ENSP00000355377	AKR7A3	Acc:HGNC:390];aldo-keto reductase family 7 member A3 [Source:HGNC Symbol	104	104	1	145	145	1	ENSP00000355377_p.V138M	0					Unknown	Unknown	tolerated(0.07)	benign(0.045)
1:19694501_C/T#T	1	19694501	19694501	Substitution	germline	C	T	43789.2	PASS	rs4515815;COSM4415151;COSM7216146	dbSNP & Cosmic	ENSG00000162542	ENST00000294543;ENST00000375127	ENSP00000294543;ENSP00000364269	TMCO4	Acc:HGNC:27393];transmembrane and coiled-coil domains 4 [Source:HGNC Symbol	116	116	1	121	121	1	ENSP00000294543_p.R478H;ENSP00000364269_p.R478H	0					Unknown	Unknown	tolerated(0.17)	benign(0.007)
1:19771448_G/T#T	1	19771448	19771448	Substitution	germline	G	T	3793.04	PASS	rs10917536;COSM1748072;COSM5468133	dbSNP & Cosmic	ENSG00000162542	ENST00000294543;ENST00000375127	ENSP00000294543;ENSP00000364269	TMCO4	Acc:HGNC:27393];transmembrane and coiled-coil domains 4 [Source:HGNC Symbol	21	65	0.323077	14	66	0.212121	ENSP00000294543_p.Q72K;ENSP00000364269_p.Q72K	0					Unknown	Unknown	tolerated(1)	benign(0)
1:20115561_T/C#C	1	20115561	20115561	Substitution	germline	T	C	27162.3	PASS	rs584367;COSM3750787	dbSNP & Cosmic	ENSG00000117215	ENST00000375105	ENSP00000364246	PLA2G2D	Acc:HGNC:9033];phospholipase A2 group IID [Source:HGNC Symbol	21	89	0.235955	41	124	0.330645	ENSP00000364246_p.S80G	0					Unknown	Unknown	tolerated(0.71)	benign(0)
1:20164025_T/C#C	1	20164025	20164025	Substitution	germline	T	C	53954	PASS	rs6426616;COSM3746742	dbSNP & Cosmic	ENSG00000187980	ENST00000247992;ENST00000429261	ENSP00000247992;ENSP00000389335	PLA2G2C	Acc:HGNC:9032];phospholipase A2 group IIC [Source:HGNC Symbol	107	107	1	120	120	1	ENSP00000247992_p.Q140R;ENSP00000389335_p.Q139R	0					Unknown	Unknown	tolerated(1)	benign(0)
1:20330331_A/G#G	1	20330331	20330331	Substitution	germline	A	G	7346.41	PASS	rs2072752;COSM425144;COSM5618007;COSM5618008	dbSNP & Cosmic	ENSG00000158816	ENST00000289815;ENST00000375079	ENSP00000289815;ENSP00000364220	VWA5B1	Acc:HGNC:26538];von Willebrand factor A domain containing 5B1 [Source:HGNC Symbol	98	142	0.690141	102	161	0.63354	ENSP00000289815_p.N469S;ENSP00000364220_p.N469S	0.25	All: 469S (0.0148748045382661)				Unknown	Unknown	tolerated(1)	benign(0.01)
1:20336445_A/G#G	1	20336445	20336445	Substitution	germline	A	G	7692.61	PASS	rs10916769;COSM3984659;COSM3984660;COSM3984661	dbSNP & Cosmic	ENSG00000158816	ENST00000289815;ENST00000375079;ENST00000467486	ENSP00000289815;ENSP00000364220;ENSP00000435623	VWA5B1	Acc:HGNC:26538];von Willebrand factor A domain containing 5B1 [Source:HGNC Symbol	69	116	0.594828	104	149	0.697987	ENSP00000289815_p.K634R;ENSP00000364220_p.K634R;ENSP00000435623_p.K60R	0.25;0	All: 634R (0.0128125)				Unknown	Unknown	tolerated(0.54)	benign(0.003)
1:20345468_G/A#A	1	20345468	20345468	Substitution	germline	G	A	9675.89	PASS	rs11582960;COSM1338396;COSM4143279	dbSNP & Cosmic	ENSG00000158816	ENST00000289815;ENST00000375079;ENST00000467486	ENSP00000289815;ENSP00000364220;ENSP00000435623	VWA5B1	Acc:HGNC:26538];von Willebrand factor A domain containing 5B1 [Source:HGNC Symbol	46	64	0.71875	48	68	0.705882	ENSP00000289815_p.R880H;ENSP00000364220_p.R880H;ENSP00000435623_p.R306H	0.25;0	All: 880H (0.016046046046046)				Unknown	Unknown	deleterious(0.01)	probably_damaging(0.991)
1:20354225_G/A#A	1	20354225	20354225	Substitution	germline	G	A	7097.89	PASS	rs2072751;COSM4143281	dbSNP & Cosmic	ENSG00000158816	ENST00000289815;ENST00000375079	ENSP00000289815;ENSP00000364220	VWA5B1	Acc:HGNC:26538];von Willebrand factor A domain containing 5B1 [Source:HGNC Symbol	46	70	0.657143	43	66	0.651515	ENSP00000289815_p.E1204K;ENSP00000364220_p.E1209K	0					Unknown	Unknown	tolerated(0.35)	benign(0.187)
1:20650507_A/C#C	1	20650507	20650507	Substitution	germline	A	C	20358.9	PASS	rs1043424;COSM7216611	dbSNP & Cosmic	ENSG00000158828	ENST00000321556	ENSP00000364204	PINK1	Acc:HGNC:14581];PTEN induced kinase 1 [Source:HGNC Symbol	21	93	0.225806	27	103	0.262136	ENSP00000364204_p.N521T	0					Unknown	Unknown	tolerated(0.42)	benign(0.006)
1:20661380_G/C#C	1	20661380	20661380	Substitution	germline	G	C	58166.3	PASS	rs537816;COSM3750850	dbSNP & Cosmic	ENSG00000244038	ENST00000375048;ENST00000415136	ENSP00000364188;ENSP00000399457	DDOST	Acc:HGNC:2728];dolichyl-diphosphooligosaccharide--protein glycosyltransferase non-catalytic subunit [Source:HGNC Symbol	116	116	1	118	118	1	ENSP00000364188_p.R8G;ENSP00000399457_p.R8G	0					Unknown	Unknown	tolerated_low_confidence(0.56)	benign(0)
1:20666326_G/C#C	1	20666326	20666326	Substitution	germline	G	C	93912.8	PASS	rs631357;COSM7220487	dbSNP & Cosmic	ENSG00000117245	ENST00000247986;ENST00000375044;ENST00000400463	ENSP00000247986;ENSP00000364184;ENSP00000383311	KIF17	Acc:HGNC:19167];kinesin family member 17 [Source:HGNC Symbol	38	82	0.463415	51	113	0.451327	ENSP00000247986_p.D933E;ENSP00000364184_p.D833E;ENSP00000383311_p.D932E	0					Unknown	Unknown	tolerated(1)	benign(0)
1:20704549_T/C#C	1	20704549	20704549	Substitution	germline	T	C	25963	PASS	rs2296225;COSM4143300	dbSNP & Cosmic	ENSG00000117245	ENST00000247986;ENST00000375044;ENST00000400463	ENSP00000247986;ENSP00000364184;ENSP00000383311	KIF17	Acc:HGNC:19167];kinesin family member 17 [Source:HGNC Symbol	105	302	0.347682	113	332	0.340361	ENSP00000247986_p.I341V;ENSP00000364184_p.I241V;ENSP00000383311_p.I341V	0					Unknown	Unknown	tolerated(0.07)	benign(0.039)
1:20941500_G/C#C	1	20941500	20941500	Substitution	germline	G	C	12428.6	PASS	rs35176330;COSM4986826;COSM4986827;COSM4986828	dbSNP & Cosmic	ENSG00000075151	ENST00000264211;ENST00000356916;ENST00000400422;ENST00000602326;ENST00000634879	ENSP00000264211;ENSP00000349386;ENSP00000383274;ENSP00000473510;ENSP00000489051	EIF4G3	Acc:HGNC:3298];eukaryotic translation initiation factor 4 gamma 3 [Source:HGNC Symbol	203	288	0.704861	253	383	0.660574	ENSP00000264211_p.P496A;ENSP00000349386_p.P507A;ENSP00000383274_p.P495A;ENSP00000473510_p.P502A;ENSP00000489051_p.P685A	0.25;0	All: 496A (0.0263157894736842)				Unknown	Unknown	deleterious_low_confidence(0.01)	possibly_damaging(0.814)
1:21468895_A/G#G	1	21468895	21468895	Substitution	germline	A	G	34098.9	PASS	rs1827293;COSM3750874;COSM425331	dbSNP & Cosmic	ENSG00000142794	ENST00000318249;ENST00000342104;ENST00000619554	ENSP00000316782;ENSP00000340336;ENSP00000484028	NBPF3	Acc:HGNC:25076];NBPF member 3 [Source:HGNC Symbol	147	148	0.993243	219	220	0.995455	ENSP00000316782_p.Y114C;ENSP00000340336_p.Y114C;ENSP00000484028_p.Y58C	0					Unknown	Unknown	deleterious(0.01)	probably_damaging(0.979)
1:21480128_T/G#G	1	21480128	21480128	Substitution	germline	T	G	1251.3	VQSRTrancheSNP99.00to99.90	rs3820293;COSM4143335;COSM4143336	dbSNP & Cosmic	ENSG00000142794	ENST00000318249;ENST00000342104;ENST00000454000;ENST00000619554	ENSP00000316782;ENSP00000340336;ENSP00000415711;ENSP00000484028	NBPF3	Acc:HGNC:25076];NBPF member 3 [Source:HGNC Symbol	0	1	0.01	2	2	1	ENSP00000316782_p.F429C;ENSP00000340336_p.F417C;ENSP00000415711_p.F359C;ENSP00000484028_p.F373C	0					Unknown	Unknown	tolerated(0.08)	possibly_damaging(0.477)
1:21480131_A/G#G	1	21480131	21480131	Substitution	germline	A	G	999.2	VQSRTrancheSNP99.00to99.90	rs3820292;COSM4143337;COSM4143338	dbSNP & Cosmic	ENSG00000142794	ENST00000318249;ENST00000342104;ENST00000454000;ENST00000619554	ENSP00000316782;ENSP00000340336;ENSP00000415711;ENSP00000484028	NBPF3	Acc:HGNC:25076];NBPF member 3 [Source:HGNC Symbol	0	1	0.01	2	2	1	ENSP00000316782_p.E430G;ENSP00000340336_p.E418G;ENSP00000415711_p.E360G;ENSP00000484028_p.E374G	0					Unknown	Unknown	tolerated(0.46)	benign(0)
1:21614062_C/T#T	1	21614062	21614062	Substitution	germline	C	T	16000.5	PASS	rs2275363	dbSNP	ENSG00000076864	ENST00000290101;ENST00000374761;ENST00000374763;ENST00000374765;ENST00000471600;ENST00000495204;ENST00000542643	ENSP00000290101;ENSP00000363893;ENSP00000363895;ENSP00000363897;ENSP00000431364;ENSP00000434033;ENSP00000441661	RAP1GAP	Acc:HGNC:9858];RAP1 GTPase activating protein [Source:HGNC Symbol	36	56	0.642857	62	81	0.765432	ENSP00000290101_p.A107T;ENSP00000363893_p.A138T;ENSP00000363895_p.A107T;ENSP00000363897_p.A107T;ENSP00000431364_p.A107T;ENSP00000434033_p.A171T;ENSP00000441661_p.A107T	0.25				Oncogenes: Bushman	Unknown	Unknown	tolerated(0.52)	benign(0.003)
1:21814713_A/C#C	1	21814713	21814713	Substitution	germline	A	C	43614.7	PASS	rs10917051;COSM425366	dbSNP & Cosmic	ENSG00000187942	ENST00000344642;ENST00000543870	ENSP00000340988;ENSP00000444097	LDLRAD2	Acc:HGNC:32071];low density lipoprotein receptor class A domain containing 2 [Source:HGNC Symbol	62	181	0.342541	61	201	0.303483	ENSP00000340988_p.N134T;ENSP00000444097_p.N134T	0					Unknown	Unknown	tolerated(1)	benign(0)
1:21833527_C/T#T	1	21833527	21833527	Substitution	germline	C	T	3662.61	PASS	rs17459097;COSM5618321	dbSNP & Cosmic	ENSG00000142798	ENST00000374695;ENST00000635682	ENSP00000363827;ENSP00000489161	HSPG2	Acc:HGNC:5273];heparan sulfate proteoglycan 2 [Source:HGNC Symbol	52	143	0.363636	44	151	0.291391	ENSP00000363827_p.V3640I;ENSP00000489161_p.V17I	0.5;0.25	All: 3640I (0.015625)			Oncogenes: Bushman	Unknown	Unknown	tolerated(0.31)	benign(0.015)
1:21864961_G/A#A	1	21864961	21864961	Substitution	germline	G	A	47845.5	PASS	rs897471;COSM3750893	dbSNP & Cosmic	ENSG00000142798	ENST00000374695	ENSP00000363827	HSPG2	Acc:HGNC:5273];heparan sulfate proteoglycan 2 [Source:HGNC Symbol	67	67	1	92	92	1	ENSP00000363827_p.A1503V	0.25				Oncogenes: Bushman	Unknown	Unknown	tolerated(0.06)	probably_damaging(0.997)
1:21880156_T/C#C	1	21880156	21880156	Substitution	germline	T	C	61445.3	PASS	rs989994	dbSNP	ENSG00000142798	ENST00000374695	ENSP00000363827	HSPG2	Acc:HGNC:5273];heparan sulfate proteoglycan 2 [Source:HGNC Symbol	91	91	1	132	132	1	ENSP00000363827_p.N765S	0.5	All: 765S (0.33)			Oncogenes: Bushman	Unknown	Unknown	tolerated(0.19)	benign(0.015)
1:21880742_T/C#C	1	21880742	21880742	Substitution	germline	T	C	55553.3	PASS	rs1874792	dbSNP	ENSG00000142798	ENST00000374695	ENSP00000363827	HSPG2	Acc:HGNC:5273];heparan sulfate proteoglycan 2 [Source:HGNC Symbol	39	39	1	91	91	1	ENSP00000363827_p.M638V	0.25				Oncogenes: Bushman	Unknown	Unknown	tolerated(1)	benign(0)
1:21981045_C/T#T	1	21981045	21981045	Substitution	germline	C	T	60840.3	PASS	rs7528405;COSM3997262;COSM3997263	dbSNP & Cosmic	ENSG00000219073	ENST00000337107	ENSP00000338369	CELA3B	Acc:HGNC:15945];chymotrypsin like elastase 3B [Source:HGNC Symbol	65	65	1	91	91	1	ENSP00000338369_p.R79W	0					Unknown	Unknown	tolerated(0.05)	possibly_damaging(0.701)
1:22009784_C/G#G	1	22009784	22009784	Substitution	germline	C	G	99787.8	PASS	rs3820285;COSM4143379	dbSNP & Cosmic	ENSG00000142789	ENST00000290122;ENST00000400271	ENSP00000290122;ENSP00000383130	CELA3A	Acc:HGNC:15944];chymotrypsin like elastase 3A [Source:HGNC Symbol	120	132	0.909091	180	182	0.989011	ENSP00000290122_p.A241G;ENSP00000383130_p.A49G	0					Unknown	Unknown	tolerated(0.66)	benign(0.003)
1:22009801_A/C#C	1	22009801	22009801	Substitution	germline	A	C	1021.61	VQSRTrancheSNP99.90to100.00	rs781674213	dbSNP	ENSG00000142789	ENST00000290122;ENST00000400271	ENSP00000290122;ENSP00000383130	CELA3A	Acc:HGNC:15944];chymotrypsin like elastase 3A [Source:HGNC Symbol	23	145	0.158621	0	148	0.01	ENSP00000290122_p.I247L;ENSP00000383130_p.I55L	0					Unknown	Unknown	tolerated(0.62)	benign(0)
1:22009804_T/A#A	1	22009804	22009804	Substitution	germline	T	A	1126.61	VQSRTrancheSNP99.90to100.00	rs773518310	dbSNP	ENSG00000142789	ENST00000290122;ENST00000400271	ENSP00000290122;ENSP00000383130	CELA3A	Acc:HGNC:15944];chymotrypsin like elastase 3A [Source:HGNC Symbol	23	143	0.160839	0	148	0.01	ENSP00000290122_p.W248R;ENSP00000383130_p.W56R	0					Unknown	Unknown	tolerated(0.38)	benign(0)
1:22509184_A/G#G	1	22509184	22509184	Substitution	germline	A	G	32087.9	PASS	rs209729;COSM3746832	dbSNP & Cosmic	ENSG00000184677	ENST00000374651;ENST00000375647;ENST00000404138;ENST00000650433	ENSP00000363782;ENSP00000364798;ENSP00000384527;ENSP00000496988	ZBTB40	Acc:HGNC:29045];zinc finger and BTB domain containing 40 [Source:HGNC Symbol	88	141	0.624113	126	183	0.688525	ENSP00000363782_p.Y483C;ENSP00000364798_p.Y595C;ENSP00000384527_p.Y595C;ENSP00000496988_p.Y483C	0					Unknown	Unknown	deleterious(0.03)	benign(0)
1:22520216_G/A#A	1	22520216	22520216	Substitution	germline	G	A	55719.2	PASS	rs209720	dbSNP	ENSG00000184677	ENST00000374651;ENST00000375647;ENST00000404138	ENSP00000363782;ENSP00000364798;ENSP00000384527	ZBTB40	Acc:HGNC:29045];zinc finger and BTB domain containing 40 [Source:HGNC Symbol	151	151	1	138	138	1	ENSP00000363782_p.V885M;ENSP00000364798_p.V997M;ENSP00000384527_p.V997M	0					Unknown	Unknown	tolerated(1)	benign(0)
1:23092790_G/A#A	1	23092790	23092790	Substitution	germline	G	A	3104.61	PASS	rs35917050;COSM7248732	dbSNP & Cosmic	ENSG00000169641	ENST00000302291;ENST00000314174;ENST00000418342	ENSP00000303758;ENSP00000313705;ENSP00000393460	LUZP1	Acc:HGNC:14985];leucine zipper protein 1 [Source:HGNC Symbol	37	138	0.268116	48	143	0.335664	ENSP00000303758_p.T491I;ENSP00000313705_p.T491I;ENSP00000393460_p.T491I	0					Unknown	Unknown	deleterious(0.04)	benign(0.054)
1:23854472_T/C#C	1	23854472	23854472	Substitution	germline	T	C	25206	PASS	rs13551;COSM3746875	dbSNP & Cosmic	ENSG00000179163	ENST00000374479	ENSP00000363603	FUCA1	Acc:HGNC:4006];alpha-L-fucosidase 1 [Source:HGNC Symbol	132	214	0.616822	178	254	0.700787	ENSP00000363603_p.Q286R	0					Unknown	Unknown	deleterious(0.02)	benign(0)
1:23868258_G/C#C	1	23868258	23868258	Substitution	germline	G	C	4498.2	PASS	rs2070956;COSM4594179	dbSNP & Cosmic	ENSG00000179163	ENST00000374479	ENSP00000363603	FUCA1	Acc:HGNC:4006];alpha-L-fucosidase 1 [Source:HGNC Symbol	21	48	0.4375	34	88	0.386364	ENSP00000363603_p.P10R	0					Unknown	Unknown	tolerated(0.16)	benign(0.018)
1:23868283_G/A#A	1	23868283	23868283	Substitution	germline	G	A	3815.79	PASS	rs2070955;COSM6404486	dbSNP & Cosmic	ENSG00000179163	ENST00000374479	ENSP00000363603	FUCA1	Acc:HGNC:4006];alpha-L-fucosidase 1 [Source:HGNC Symbol	11	23	0.478261	26	54	0.481481	ENSP00000363603_p.R2W	0					Unknown	Unknown	deleterious_low_confidence(0)	benign(0)
1:23874672_G/A#A	1	23874672	23874672	Substitution	germline	G	A	5930.04	PASS	rs2229579;COSM3735960;COSM3735961	dbSNP & Cosmic	ENSG00000188822	ENST00000374472	ENSP00000363596	CNR2	Acc:HGNC:2160];cannabinoid receptor 2 [Source:HGNC Symbol	72	193	0.373057	68	223	0.304933	ENSP00000363596_p.H316Y	0.5	All: 316Y (0.045050505050505)			Oncogenes: Bushman+Ongene	Unknown	Unknown	tolerated(1)	benign(0.057)
1:24082701_C/T#T	1	24082701	24082701	Substitution	germline	C	T	24624.2	PASS	rs4320729;COSM3751053;COSM3751054	dbSNP & Cosmic	ENSG00000142661	ENST00000374434	ENSP00000363557	MYOM3	Acc:HGNC:26679];myomesin 3 [Source:HGNC Symbol	109	109	1	123	123	1	ENSP00000363557_p.G662R	0					Unknown	Unknown	deleterious(0)	probably_damaging(0.997)
1:24089569_T/C#C	1	24089569	24089569	Substitution	germline	T	C	53840.3	PASS	rs4393101;COSM4143594;COSM4143595	dbSNP & Cosmic	ENSG00000142661	ENST00000374434	ENSP00000363557	MYOM3	Acc:HGNC:26679];myomesin 3 [Source:HGNC Symbol	48	48	1	92	93	0.989247	ENSP00000363557_p.D528G	0.25	All: 528G (0.155)				Unknown	Unknown	tolerated(1)	benign(0)
1:24093006_A/G#G	1	24093006	24093006	Substitution	germline	A	G	36163.8	PASS	rs4233050;COSM4143596;COSM4143597	dbSNP & Cosmic	ENSG00000142661	ENST00000374434	ENSP00000363557	MYOM3	Acc:HGNC:26679];myomesin 3 [Source:HGNC Symbol	147	147	1	130	130	1	ENSP00000363557_p.M344T	0					Unknown	Unknown	tolerated(1)	benign(0)
1:24094984_G/A#A	1	24094984	24094984	Substitution	germline	G	A	16018.8	PASS	rs6678540;COSM3746884;COSM3746885	dbSNP & Cosmic	ENSG00000142661	ENST00000374434	ENSP00000363557	MYOM3	Acc:HGNC:26679];myomesin 3 [Source:HGNC Symbol	96	96	1	82	82	1	ENSP00000363557_p.T266M	0.25	All: 266M (0.0185135135135135)				Unknown	Unknown	tolerated(0.44)	benign(0)
1:24095460_C/G#G	1	24095460	24095460	Substitution	germline	C	G	18730.8	PASS	rs4319261;COSM3751062;COSM3751063	dbSNP & Cosmic	ENSG00000142661	ENST00000374434	ENSP00000363557	MYOM3	Acc:HGNC:26679];myomesin 3 [Source:HGNC Symbol	110	110	1	140	140	1	ENSP00000363557_p.D258H	0					Unknown	Unknown	tolerated(0.51)	possibly_damaging(0.869)
1:24120978_G/C#C	1	24120978	24120978	Substitution	germline	G	C	28258	PASS	rs3795299;COSM3751064	dbSNP & Cosmic	ENSG00000142677	ENST00000270800	ENSP00000270800	IL22RA1	Acc:HGNC:13700];interleukin 22 receptor subunit alpha 1 [Source:HGNC Symbol	73	73	1	107	107	1	ENSP00000270800_p.R518G	0.5	All: 518G (0.0891743415674338)			Oncogenes: Bushman	Unknown	Unknown	deleterious(0.01)	benign(0.039)
1:24344916_C/A#A	1	24344916	24344916	Substitution	germline	C	A	1488.41	PASS	rs142369311;COSM328046	dbSNP & Cosmic	ENSG00000158055	ENST00000236255;ENST00000350501;ENST00000356046;ENST00000361548	ENSP00000236255;ENSP00000288955;ENSP00000348333;ENSP00000354943	GRHL3	Acc:HGNC:25839];grainyhead like transcription factor 3 [Source:HGNC Symbol	15	58	0.258621	29	90	0.322222	ENSP00000236255_p.P485H;ENSP00000288955_p.P480H;ENSP00000348333_p.P434H;ENSP00000354943_p.P480H	0					Unknown	Unknown	tolerated(0.64)	benign(0)
1:24379802_T/C#C	1	24379802	24379802	Substitution	germline	T	C	5761.1	PASS	rs1142057;COSM3997388;COSM3997389;COSM3997390	dbSNP & Cosmic	ENSG00000001460	ENST00000003583;ENST00000337248;ENST00000374409;ENST00000435187;ENST00000438866	ENSP00000003583;ENSP00000337461;ENSP00000363530;ENSP00000392225;ENSP00000416176	STPG1	Acc:HGNC:28070];sperm tail PG-rich repeat containing 1 [Source:HGNC Symbol	48	144	0.333333	37	160	0.23125	ENSP00000003583_p.I58V;ENSP00000337461_p.I105V;ENSP00000363530_p.I105V;ENSP00000392225_p.I81V;ENSP00000416176_p.I8V	0;0.25	All: 105V (0.0224999467552659)				Unknown	Unknown	tolerated(0.27)	benign(0.01)
1:24383915_A/G#G	1	24383915	24383915	Substitution	germline	A	G	10030.9	PASS	rs11538189	dbSNP	ENSG00000001460	ENST00000003583;ENST00000337248;ENST00000374409;ENST00000435187	ENSP00000003583;ENSP00000337461;ENSP00000363530;ENSP00000392225	STPG1	Acc:HGNC:28070];sperm tail PG-rich repeat containing 1 [Source:HGNC Symbol	31	80	0.3875	47	173	0.271676	ENSP00000003583_p.M46T;ENSP00000337461_p.M93T;ENSP00000363530_p.M93T;ENSP00000392225_p.M69T	0					Unknown	Unknown	tolerated(0.57)	benign(0)
1:24535258_C/A#A	1	24535258	24535258	Substitution	germline	C	A	1401.61	PASS	rs16829813	dbSNP	ENSG00000117602	ENST00000374395;ENST00000425530;ENST00000436717;ENST00000482807;ENST00000538532;ENST00000610732;ENST00000616511;ENST00000618490;ENST00000630217	ENSP00000363516;ENSP00000409540;ENSP00000414447;ENSP00000437338;ENSP00000445401;ENSP00000478174;ENSP00000479300;ENSP00000484519;ENSP00000486836	RCAN3	Acc:HGNC:3042];RCAN family member 3 [Source:HGNC Symbol	12	50	0.24	19	79	0.240506	ENSP00000363516_p.T236N;ENSP00000409540_p.T226N;ENSP00000414447_p.T178N;ENSP00000437338_p.T102N;ENSP00000445401_p.T236N;ENSP00000478174_p.T111N;ENSP00000479300_p.T236N;ENSP00000484519_p.T111N;ENSP00000486836_p.T178N	0					Unknown	Unknown	deleterious_low_confidence(0.04)	benign(0)
1:24605732_G/C#C	1	24605732	24605732	Substitution	germline	G	C	6333.41	PASS	rs62623442	dbSNP	ENSG00000184454	ENST00000374392	ENSP00000363513	NCMAP	Acc:HGNC:29332];non-compact myelin associated protein [Source:HGNC Symbol	46	153	0.300654	74	236	0.313559	ENSP00000363513_p.Q98H	0					Unknown	Unknown	tolerated(1)	benign(0)
1:24964519_A/T#T	1	24964519	24964519	Substitution	germline	A	T	24185.4	PASS	rs6672420;COSM3751117	dbSNP & Cosmic	ENSG00000020633	ENST00000338888;ENST00000399916	ENSP00000343477;ENSP00000382800	RUNX3	Acc:HGNC:10473];runt related transcription factor 3 [Source:HGNC Symbol	37	90	0.411111	51	145	0.351724	ENSP00000343477_p.I18N;ENSP00000382800_p.I18N	0.5	All: 18N (0.0285135135135135)			Oncogenes: Bushman+Ongene	Unknown	Unknown	deleterious(0.02)	possibly_damaging(0.9)
1:25329017_A/G#G	1	25329017	25329017	Substitution	germline	A	G	3112.87	PASS	rs112146441	dbSNP	ENSG00000187010	ENST00000342055;ENST00000568195	ENSP00000339577;ENSP00000456966	RHD	Acc:HGNC:10009];Rh blood group D antigen [Source:HGNC Symbol	40	41	0.97561	50	50	1	ENSP00000339577_p.S455G;ENSP00000456966_p.S425G	0					Unknown	Unknown	deleterious_low_confidence(0.05)	benign(0)
1:25420739_G/C#C	1	25420739	25420739	Substitution	germline	G	C	5396.5	PASS	rs586178;COSM1602112;COSM4143691	dbSNP & Cosmic	ENSG00000188672	ENST00000294413;ENST00000340849;ENST00000346452;ENST00000349438;ENST00000413854;ENST00000533771	ENSP00000294413;ENSP00000334570;ENSP00000344485;ENSP00000345084;ENSP00000415417;ENSP00000435401	RHCE	Acc:HGNC:10008];Rh blood group CcEe antigens [Source:HGNC Symbol	18	18	1	26	26	1	ENSP00000294413_p.C16W;ENSP00000334570_p.C16W;ENSP00000344485_p.C16W;ENSP00000345084_p.C16W;ENSP00000415417_p.C16W;ENSP00000435401_p.C16W	0					Unknown	Unknown	tolerated(0.8)	benign(0)
1:25805163_G/A#A	1	25805163	25805163	Substitution	germline	G	A	17650	PASS	rs7349185;COSM4594405	dbSNP & Cosmic	ENSG00000162430	ENST00000354177;ENST00000361547;ENST00000374315	ENSP00000346109;ENSP00000355141;ENSP00000363434	SELENON	Acc:HGNC:15999];selenoprotein N [Source:HGNC Symbol	49	49	1	50	50	1	ENSP00000346109_p.C108Y;ENSP00000355141_p.C142Y;ENSP00000363434_p.C108Y	0					Unknown	Unknown	tolerated(1)	benign(0)
1:25814082_C/A#A	1	25814082	25814082	Substitution	germline	C	A	33190.4	PASS	rs2294228;COSM4143697	dbSNP & Cosmic	ENSG00000162430;ENSG00000255054	ENST00000354177;ENST00000361547;ENST00000374315;ENST00000527604	ENSP00000346109;ENSP00000355141;ENSP00000363434;ENSP00000457066	AL020996.2;SELENON	Acc:HGNC:15999];novel protein;selenoprotein N [Source:HGNC Symbol	108	155	0.696774	138	216	0.638889	ENSP00000346109_p.N468K;ENSP00000355141_p.N502K;ENSP00000363434_p.N468K;ENSP00000457066_p.N9K	0;0.5			Melanoma resistance: Long et al. 2014	Oncogenes: Bushman+Cosmic+Ongene+Uniprot	Unknown	Unknown	tolerated(0.12)	benign(0)
1:25885770_G/A#A	1	25885770	25885770	Substitution	germline	G	A	4142.61	PASS	rs79085598;COSM4592435	dbSNP & Cosmic	ENSG00000117632	ENST00000426559	ENSP00000410452	STMN1	Acc:HGNC:6510];stathmin 1 [Source:HGNC Symbol	62	170	0.364706	76	228	0.333333	ENSP00000410452_p.L160F	0.25				Oncogenes: Bushman+Ongene	Unknown	Unknown	tolerated_low_confidence(0.09)	benign(0)
1:26031165_C/A#A	1	26031165	26031165	Substitution	germline	C	A	79858.6	PASS	rs2736831;COSM7247716	dbSNP & Cosmic	ENSG00000158008	ENST00000374280	ENSP00000363398	EXTL1	Acc:HGNC:3515];exostosin like glycosyltransferase 1 [Source:HGNC Symbol	226	355	0.63662	240	390	0.615385	ENSP00000363398_p.H379N	0					Unknown	Unknown	deleterious(0.01)	benign(0.01)
1:26058512_T/C#C	1	26058512	26058512	Substitution	germline	T	C	8553.93	PASS	rs2275950;COSM146453;COSM3997446	dbSNP & Cosmic	ENSG00000158022;LRG_757	ENST00000374272;LRG_757t1	ENSP00000363390;LRG_757p1	TRIM63	Acc:HGNC:16007];tripartite motif containing 63 [Source:HGNC Symbol	46	167	0.275449	60	225	0.266667	ENSP00000363390_p.K237E;LRG_757p1_p.K237E	0.25	All: 237E (0.0335607084357084)			Oncogenes: Bushman+Cosmic+Ongene	Unknown	Unknown	tolerated(1)	benign(0)
1:26161449_A/G#G	1	26161449	26161449	Substitution	germline	A	G	51026.1	PASS	rs3748856;COSM3749044	dbSNP & Cosmic	ENSG00000197245	ENST00000374268	ENSP00000363386	FAM110D	Acc:HGNC:25860];family with sequence similarity 110 member D [Source:HGNC Symbol	143	229	0.624454	161	266	0.605263	ENSP00000363386_p.H53R	0					Unknown	Unknown	tolerated(0.3)	benign(0.326)
1:26190776_A/G#G	1	26190776	26190776	Substitution	germline	A	G	2732.04	PASS	rs41284333	dbSNP	ENSG00000188782	ENST00000338855;ENST00000456354;ENST00000518899	ENSP00000341006;ENSP00000390423;ENSP00000429464	CATSPER4	Acc:HGNC:23220];cation channel sperm associated 4 [Source:HGNC Symbol	22	76	0.289474	11	63	0.174603	ENSP00000341006_p.H50R;ENSP00000390423_p.H50R;ENSP00000429464_p.H50R	0					Unknown	Unknown	tolerated(0.1)	benign(0.011)
1:26191303_A/G#G	1	26191303	26191303	Substitution	germline	A	G	3790.89	PASS	rs11247866;COSM7249113	dbSNP & Cosmic	ENSG00000188782	ENST00000338855;ENST00000456354;ENST00000518899	ENSP00000341006;ENSP00000390423;ENSP00000429464	CATSPER4	Acc:HGNC:23220];cation channel sperm associated 4 [Source:HGNC Symbol	45	143	0.314685	50	184	0.271739	ENSP00000341006_p.Q77R;ENSP00000390423_p.Q77R;ENSP00000429464_p.Q77R	0.25	All: 77R (0.0178125)				Unknown	Unknown	deleterious(0.01)	possibly_damaging(0.559)
1:26199948_A/G#G	1	26199948	26199948	Substitution	germline	A	G	2540.04	PASS	rs17257155	dbSNP	ENSG00000188782	ENST00000338855;ENST00000456354;ENST00000518899	ENSP00000341006;ENSP00000390423;ENSP00000429464	CATSPER4	Acc:HGNC:23220];cation channel sperm associated 4 [Source:HGNC Symbol	24	65	0.369231	32	72	0.444444	ENSP00000341006_p.I293V;ENSP00000390423_p.I293V;ENSP00000429464_p.I277V	0.25;0	All: 293V (0.0128125)				Unknown	Unknown	tolerated(0.61)	benign(0.03)
1:26282334_TGGGGCCG/T#T	1	26282334	26282341	Frameshift	germline	TGGGGCCG	T	12161.3	PASS	rs752317296;COSM4594415	dbSNP & Cosmic	ENSG00000158062	ENST00000314675;ENST00000357089;ENST00000374217;ENST00000374221;ENST00000374222;ENST00000374223	ENSP00000324721;ENSP00000349601;ENSP00000363334;ENSP00000363338;ENSP00000363339;ENSP00000363340	UBXN11	Acc:HGNC:30600];UBX domain protein 11 [Source:HGNC Symbol	13	14	0.928571	0	58	0.01	ENSP00000324721_p.G388VfsX10;ENSP00000349601_p.G475VfsX10;ENSP00000363334_p.G475VfsX10;ENSP00000363338_p.G508VfsX10;ENSP00000363339_p.G508VfsX10;ENSP00000363340_p.G265VfsX10	0					Unknown	Unknown	Unknown	Unknown
1:26282344_ACCGGGACCGGGACTGGG/A#A	1	26282344	26282361	Frameshift	germline	ACCGGGACCGGGACTGGG	A	12636	PASS	rs757094832;COSM4594411	dbSNP & Cosmic	ENSG00000158062	ENST00000314675;ENST00000357089;ENST00000374217;ENST00000374221;ENST00000374222;ENST00000374223	ENSP00000324721;ENSP00000349601;ENSP00000363334;ENSP00000363338;ENSP00000363339;ENSP00000363340	UBXN11	Acc:HGNC:30600];UBX domain protein 11 [Source:HGNC Symbol	13	14	0.928571	0	58	0.01	ENSP00000324721_p.P381SfsX14;ENSP00000349601_p.P468SfsX14;ENSP00000363334_p.P468SfsX14;ENSP00000363338_p.P501SfsX14;ENSP00000363339_p.P501SfsX14;ENSP00000363340_p.P258SfsX14	0;0.25	All: 501S (0.027421060581054)				Unknown	Unknown	Unknown	Unknown
1:26282398_ACC/A#A	1	26282398	26282400	Frameshift	germline	ACC	A	105.04	PASS	rs376181141;COSM5350095	dbSNP & Cosmic	ENSG00000158062	ENST00000314675;ENST00000357089;ENST00000374217;ENST00000374221;ENST00000374222;ENST00000374223	ENSP00000324721;ENSP00000349601;ENSP00000363334;ENSP00000363338;ENSP00000363339;ENSP00000363340	UBXN11	Acc:HGNC:30600];UBX domain protein 11 [Source:HGNC Symbol	7	37	0.189189	0	58	0.01	ENSP00000324721_p.G368SfsX32;ENSP00000349601_p.G455SfsX32;ENSP00000363334_p.G455SfsX32;ENSP00000363338_p.G488SfsX32;ENSP00000363339_p.G488SfsX32;ENSP00000363340_p.G245SfsX32	0;0.25	All: 488S (0.0150934687283637), 496S (0.0173659673659674), 504S (0.0256410256410256)				Unknown	Unknown	Unknown	Unknown
1:26282401_GGGAC/G#G	1	26282401	26282405	Frameshift	germline	GGGAC	G	124.83	PASS	rs367932248;COSM5350096	dbSNP & Cosmic	ENSG00000158062	ENST00000314675;ENST00000357089;ENST00000374217;ENST00000374221;ENST00000374222;ENST00000374223	ENSP00000324721;ENSP00000349601;ENSP00000363334;ENSP00000363338;ENSP00000363339;ENSP00000363340	UBXN11	Acc:HGNC:30600];UBX domain protein 11 [Source:HGNC Symbol	7	47	0.148936	0	78	0.01	ENSP00000324721_p.C366SfsX33;ENSP00000349601_p.C453SfsX33;ENSP00000363334_p.C453SfsX33;ENSP00000363338_p.C486SfsX33;ENSP00000363339_p.C486SfsX33;ENSP00000363340_p.C243SfsX33	0;0.25	All: 486S (0.0120934595968334)				Unknown	Unknown	Unknown	Unknown
1:26284400_A/C#C	1	26284400	26284400	Substitution	germline	A	C	48278.3	PASS	rs4332350;COSM3997450	dbSNP & Cosmic	ENSG00000158062	ENST00000314675;ENST00000357089;ENST00000374217;ENST00000374221;ENST00000374222;ENST00000374223	ENSP00000324721;ENSP00000349601;ENSP00000363334;ENSP00000363338;ENSP00000363339;ENSP00000363340	UBXN11	Acc:HGNC:30600];UBX domain protein 11 [Source:HGNC Symbol	132	132	1	141	141	1	ENSP00000324721_p.L192R;ENSP00000349601_p.L279R;ENSP00000363334_p.L279R;ENSP00000363338_p.L312R;ENSP00000363339_p.L312R;ENSP00000363340_p.L69R	0;0.25	All: 312R (0.270236406619385)				Unknown	Unknown	tolerated(0.86)	benign(0)
1:26320235_A/G#G	1	26320235	26320235	Substitution	germline	A	G	72536	PASS	rs1071849;COSM1180632	dbSNP & Cosmic	ENSG00000169442	ENST00000374213	ENSP00000363330	CD52	Acc:HGNC:1804];CD52 molecule [Source:HGNC Symbol	177	177	1	180	180	1	ENSP00000363330_p.N40S	0.25				Oncogenes: Bushman	Unknown	Unknown	tolerated_low_confidence(0.86)	benign(0.007)
1:26320239_A/G#G	1	26320239	26320239	Substitution	germline	A	G	72072	PASS	rs17645;COSM1180633	dbSNP & Cosmic	ENSG00000169442	ENST00000374213	ENSP00000363330	CD52	Acc:HGNC:1804];CD52 molecule [Source:HGNC Symbol	177	177	1	179	179	1	ENSP00000363330_p.I41M	0.25				Oncogenes: Bushman	Unknown	Unknown	tolerated_low_confidence(0.27)	benign(0)
1:26336871_C/T#T	1	26336871	26336871	Substitution	germline	C	T	22511.7	PASS	rs10751735;COSM3746914;COSM3746915	dbSNP & Cosmic	ENSG00000176092	ENST00000308182;ENST00000429942;ENST00000475866;ENST00000527815	ENSP00000310435;ENSP00000409834;ENSP00000428746;ENSP00000433931	CRYBG2	Acc:HGNC:17295];crystallin beta-gamma domain containing 2 [Source:HGNC Symbol	52	72	0.722222	58	72	0.805556	ENSP00000310435_p.S1294N;ENSP00000409834_p.S186N;ENSP00000428746_p.S1618N;ENSP00000433931_p.S1294N	0					Unknown	Unknown	tolerated(0.17)	benign(0.006)
1:26343255_C/A#A	1	26343255	26343255	Substitution	germline	C	A	1447.61	PASS	rs144337984	dbSNP	ENSG00000176092	ENST00000308182;ENST00000374207;ENST00000475866;ENST00000527815	ENSP00000310435;ENSP00000363323;ENSP00000428746;ENSP00000433931	CRYBG2	Acc:HGNC:17295];crystallin beta-gamma domain containing 2 [Source:HGNC Symbol	14	57	0.245614	20	65	0.307692	ENSP00000310435_p.R984S;ENSP00000363323_p.A329S;ENSP00000428746_p.R1308S;ENSP00000433931_p.R984S	0					Unknown	Unknown	deleterious(0)	probably_damaging(0.962)
1:26343953_G/T#T	1	26343953	26343953	Substitution	germline	G	T	15065	PASS	rs36024412;COSM4590790	dbSNP & Cosmic	ENSG00000176092	ENST00000308182;ENST00000374207;ENST00000475866;ENST00000527815	ENSP00000310435;ENSP00000363323;ENSP00000428746;ENSP00000433931	CRYBG2	Acc:HGNC:17295];crystallin beta-gamma domain containing 2 [Source:HGNC Symbol	46	135	0.340741	59	173	0.34104	ENSP00000310435_p.S902Y;ENSP00000363323_p.S247Y;ENSP00000428746_p.S1226Y;ENSP00000433931_p.S902Y	0					Unknown	Unknown	deleterious_low_confidence(0)	probably_damaging(0.998)
1:26344118_C/T#T	1	26344118	26344118	Substitution	germline	C	T	23423	PASS	rs34370465	dbSNP	ENSG00000176092	ENST00000308182;ENST00000374207;ENST00000475866;ENST00000527815	ENSP00000310435;ENSP00000363323;ENSP00000428746;ENSP00000433931	CRYBG2	Acc:HGNC:17295];crystallin beta-gamma domain containing 2 [Source:HGNC Symbol	75	210	0.357143	93	224	0.415179	ENSP00000310435_p.R847H;ENSP00000363323_p.R192H;ENSP00000428746_p.R1171H;ENSP00000433931_p.R847H	0					Unknown	Unknown	tolerated_low_confidence(0.15)	benign(0.021)
1:26345031_GAAATGAGGCATCA/G#G	1	26345031	26345044	Frameshift	germline	GAAATGAGGCATCA	G	23393.4	VQSRTrancheINDEL99.00to99.90	rs759140804	dbSNP	ENSG00000176092	ENST00000308182;ENST00000475866;ENST00000527815	ENSP00000310435;ENSP00000428746;ENSP00000433931	CRYBG2	Acc:HGNC:17295];crystallin beta-gamma domain containing 2 [Source:HGNC Symbol	2	2	1	0	10	0.01	ENSP00000310435_p.D539PfsX5;ENSP00000428746_p.D863PfsX5;ENSP00000433931_p.D539PfsX5	0					Unknown	Unknown	Unknown	Unknown
1:26345033_A/G#	1	26345033	26345033	Frameshift	germline	A		861.24	VQSRTrancheSNP99.00to99.90	rs11579832	dbSNP	ENSG00000176092	ENST00000308182;ENST00000475866;ENST00000527815	ENSP00000310435;ENSP00000428746;ENSP00000433931	CRYBG2	Acc:HGNC:17295];crystallin beta-gamma domain containing 2 [Source:HGNC Symbol	2	2	1	0	10	0.01	ENSP00000310435_p.T544PfsX4__e69ccb;ENSP00000428746_p.T868PfsX4__55bbb0;ENSP00000433931_p.T544PfsX4__d7cbf6	0					Unknown	Unknown	tolerated_low_confidence(0.49)	benign(0)
1:26345047_AGCAC/A#A	1	26345047	26345051	Frameshift	germline	AGCAC	A	25580.1	PASS	rs755623773	dbSNP	ENSG00000176092	ENST00000308182;ENST00000475866;ENST00000527815	ENSP00000310435;ENSP00000428746;ENSP00000433931	CRYBG2	Acc:HGNC:17295];crystallin beta-gamma domain containing 2 [Source:HGNC Symbol	2	2	1	0	10	0.01	ENSP00000310435_p.G536VfsX11;ENSP00000428746_p.G860VfsX11;ENSP00000433931_p.G536VfsX11	0					Unknown	Unknown	Unknown	Unknown
1:26367754_T/C#C	1	26367754	26367754	Substitution	germline	T	C	12061	VQSRTrancheSNP99.00to99.90	rs10794531;COSM5463889;COSM5463890	dbSNP & Cosmic	ENSG00000176083	ENST00000349618;ENST00000403843;ENST00000416125;ENST00000423508;ENST00000436292;ENST00000451801;ENST00000455900	ENSP00000344095;ENSP00000384782;ENSP00000388792;ENSP00000391584;ENSP00000401961;ENSP00000411289;ENSP00000411290	ZNF683	Acc:HGNC:28495];zinc finger protein 683 [Source:HGNC Symbol	20	42	0.47619	21	48	0.4375	ENSP00000344095_p.H53R;ENSP00000384782_p.H53R;ENSP00000388792_p.H53R;ENSP00000391584_p.H61R;ENSP00000401961_p.H53R;ENSP00000411289_p.H61R;ENSP00000411290_p.H53R	0					Unknown	Unknown	tolerated(0.38)	benign(0.003)
1:26367769_T/C#C	1	26367769	26367769	Substitution	germline	T	C	7978.87	PASS	rs10794532;COSM4827645;COSM4827646	dbSNP & Cosmic	ENSG00000176083	ENST00000349618;ENST00000403843;ENST00000416125;ENST00000423508;ENST00000436292;ENST00000451801;ENST00000455900	ENSP00000344095;ENSP00000384782;ENSP00000388792;ENSP00000391584;ENSP00000401961;ENSP00000411289;ENSP00000411290	ZNF683	Acc:HGNC:28495];zinc finger protein 683 [Source:HGNC Symbol	19	38	0.5	20	46	0.434783	ENSP00000344095_p.D48G;ENSP00000384782_p.D48G;ENSP00000388792_p.D48G;ENSP00000391584_p.D56G;ENSP00000401961_p.D48G;ENSP00000411289_p.D56G;ENSP00000411290_p.D48G	0					Unknown	Unknown	deleterious(0.04)	benign(0.022)
1:26460136_G/A#A	1	26460136	26460136	Substitution	germline	G	A	2133.61	PASS	rs3816539;COSM146454	dbSNP & Cosmic	ENSG00000117682	ENST00000236342;ENST00000360009;ENST00000416052;ENST00000430232;ENST00000525682;ENST00000526219	ENSP00000236342;ENSP00000353104;ENSP00000393961;ENSP00000397584;ENSP00000434219;ENSP00000434984	DHDDS	Acc:HGNC:20603];dehydrodolichyl diphosphate synthase subunit [Source:HGNC Symbol	22	92	0.23913	64	148	0.432432	ENSP00000236342_p.V253M;ENSP00000353104_p.V253M;ENSP00000393961_p.V129M;ENSP00000397584_p.V214M;ENSP00000434219_p.V214M;ENSP00000434984_p.V219M	0.25;0	All: 253M (0.015625)				Unknown	Unknown	tolerated(0.14)	benign(0.005)
1:26884230_T/C#C	1	26884230	26884230	Substitution	germline	T	C	27907.3	PASS	rs3170660	dbSNP	ENSG00000142751	ENST00000374133;ENST00000374135	ENSP00000363248;ENSP00000363250	GPN2	Acc:HGNC:25513];GPN-loop GTPase 2 [Source:HGNC Symbol	65	65	1	79	79	1	ENSP00000363248_p.R85G;ENSP00000363250_p.R264G	0					Unknown	Unknown	tolerated(1)	benign(0)
1:26913928_G/C#C	1	26913928	26913928	Substitution	germline	G	C	3065.61	PASS	rs147871331	dbSNP	ENSG00000131910	ENST00000254227	ENSP00000254227	NR0B2	Acc:HGNC:7961];nuclear receptor subfamily 0 group B member 2 [Source:HGNC Symbol	41	111	0.369369	46	136	0.338235	ENSP00000254227_p.Q5E	0					Unknown	Unknown	tolerated_low_confidence(0.07)	benign(0.046)
1:26951815_T/C#C	1	26951815	26951815	Substitution	germline	T	C	4671.61	PASS	rs34291506	dbSNP	ENSG00000175707	ENST00000320567;ENST00000616918	ENSP00000319179;ENSP00000481107	KDF1	Acc:HGNC:26624];keratinocyte differentiation factor 1 [Source:HGNC Symbol	44	116	0.37931	48	135	0.355556	ENSP00000319179_p.K189R;ENSP00000481107_p.R150G	0					Unknown	Unknown	deleterious(0.03)	possibly_damaging(0.488)
1:26952062_G/A#A	1	26952062	26952062	Substitution	germline	G	A	11478.9	PASS	rs3010109	dbSNP	ENSG00000175707	ENST00000320567	ENSP00000319179	KDF1	Acc:HGNC:26624];keratinocyte differentiation factor 1 [Source:HGNC Symbol	62	85	0.729412	67	94	0.712766	ENSP00000319179_p.R107W	0					Unknown	Unknown	tolerated(0.06)	benign(0.312)
1:26993865_T/C#C	1	26993865	26993865	Substitution	germline	T	C	15812.3	PASS	rs6689941;COSM4143745	dbSNP & Cosmic	ENSG00000253368	ENST00000522111	ENSP00000429216	TRNP1	Acc:HGNC:34348];TMF1 regulated nuclear protein 1 [Source:HGNC Symbol	19	19	1	30	30	1	ENSP00000429216_p.W27R	0.25	All: 27R (0.0222222222222222)				Unknown	Unknown	tolerated_low_confidence(0.84)	benign(0)
1:27353306_A/G#G	1	27353306	27353306	Substitution	germline	A	G	61792.7	PASS	rs3813795;COSM4143748;COSM4143749	dbSNP & Cosmic	ENSG00000142765	ENST00000318074;ENST00000543823;ENST00000616558;ENST00000618673	ENSP00000316464;ENSP00000440704;ENSP00000481032;ENSP00000484337	SYTL1	Acc:HGNC:15584];synaptotagmin like 1 [Source:HGNC Symbol	51	198	0.257576	91	269	0.33829	ENSP00000316464_p.Q444R;ENSP00000440704_p.Q456R;ENSP00000481032_p.Q456R;ENSP00000484337_p.Q391R	0					Unknown	Unknown	tolerated(1)	benign(0)
1:27382530_C/T#T	1	27382530	27382530	Substitution	germline	C	T	46583.3	PASS	rs2504779	dbSNP	ENSG00000174950	ENST00000374027;ENST00000374030	ENSP00000363139;ENSP00000363142	CD164L2	Acc:HGNC:32043];CD164 molecule like 2 [Source:HGNC Symbol	28	28	1	33	33	1	ENSP00000363139_p.V76M;ENSP00000363142_p.V76M	0.25	All: 76M (0.1)				Unknown	Unknown	tolerated(0.05)	benign(0.113)
1:27382554_C/T#T	1	27382554	27382554	Substitution	germline	C	T	41843.3	PASS	rs2474297	dbSNP	ENSG00000174950	ENST00000374027;ENST00000374030	ENSP00000363139;ENSP00000363142	CD164L2	Acc:HGNC:32043];CD164 molecule like 2 [Source:HGNC Symbol	25	25	1	36	36	1	ENSP00000363139_p.G68R;ENSP00000363142_p.G68R	0.25	All: 68R (0.3)				Unknown	Unknown	tolerated(1)	benign(0)
1:27409994_G/A#A	1	27409994	27409994	Substitution	germline	G	A	1682.61	PASS	rs148128361	dbSNP	ENSG00000158195	ENST00000618852	ENSP00000483313	WASF2	Acc:HGNC:12733];WASP family member 2 [Source:HGNC Symbol	11	42	0.261905	8	32	0.25	ENSP00000483313_p.T346M	0.25				Oncogenes: Bushman	Unknown	Unknown	tolerated(0.12)	benign(0.125)
1:27549313_C/T#T	1	27549313	27549313	Substitution	germline	C	T	86955.3	PASS	rs4908364	dbSNP	ENSG00000126705	ENST00000247087;ENST00000374011;ENST00000642245;ENST00000642416;ENST00000644989	ENSP00000247087;ENSP00000363123;ENSP00000494394;ENSP00000495072;ENSP00000495665	AHDC1	Acc:HGNC:25230];AT-hook DNA binding motif containing 1 [Source:HGNC Symbol	181	181	1	192	192	1	ENSP00000247087_p.A935T;ENSP00000363123_p.A935T;ENSP00000494394_p.A935T;ENSP00000495072_p.A935T;ENSP00000495665_p.A935T	0					Unknown	Unknown	tolerated(1)	benign(0)
1:27551305_G/C#C	1	27551305	27551305	Substitution	germline	G	C	5464.61	PASS	rs200660997	dbSNP	ENSG00000126705	ENST00000247087;ENST00000374011;ENST00000642245;ENST00000642416;ENST00000644989	ENSP00000247087;ENSP00000363123;ENSP00000494394;ENSP00000495072;ENSP00000495665	AHDC1	Acc:HGNC:25230];AT-hook DNA binding motif containing 1 [Source:HGNC Symbol	33	113	0.292035	40	146	0.273973	ENSP00000247087_p.P271A;ENSP00000363123_p.P271A;ENSP00000494394_p.P271A;ENSP00000495072_p.P271A;ENSP00000495665_p.P271A	0					Unknown	Unknown	tolerated_low_confidence(0.28)	benign(0.001)
1:27882855_A/G#G	1	27882855	27882855	Substitution	germline	A	G	38979	PASS	rs3766400	dbSNP	ENSG00000130775	ENST00000328928;ENST00000373921;ENST00000456990	ENSP00000329862;ENSP00000363031;ENSP00000398049	THEMIS2	Acc:HGNC:16839];thymocyte selection associated family member 2 [Source:HGNC Symbol	71	122	0.581967	92	131	0.70229	ENSP00000329862_p.K382E;ENSP00000363031_p.K511E;ENSP00000398049_p.K258E	0					Unknown	Unknown	tolerated(0.28)	benign(0)
1:28473868_C/A#A	1	28473868	28473868	Substitution	germline	C	A	20939.1	PASS	rs61785974;COSM3751132	dbSNP & Cosmic	ENSG00000204138	ENST00000373836;ENST00000373839	ENSP00000362942;ENSP00000362945	PHACTR4	Acc:HGNC:25793];phosphatase and actin regulator 4 [Source:HGNC Symbol	46	84	0.547619	52	83	0.626506	ENSP00000362942_p.L390I;ENSP00000362945_p.L380I	0					Unknown	Unknown	deleterious_low_confidence(0.03)	benign(0.085)
1:28812463_G/T#T	1	28812463	28812463	Substitution	germline	G	T	32511.9	PASS	rs1042114;COSM3749049	dbSNP & Cosmic	ENSG00000116329	ENST00000234961;ENST00000621425	ENSP00000234961;ENSP00000477970	OPRD1	Acc:HGNC:8153];opioid receptor delta 1 [Source:HGNC Symbol	44	44	1	61	61	1	ENSP00000234961_p.C27F;ENSP00000477970_p.C27F	0.25	All: 27F (0.149444444444444)				Unknown	Unknown	tolerated(0.72)	benign(0)
1:29058838_A/G#G	1	29058838	29058838	Substitution	germline	A	G	5250.61	VQSRTrancheSNP99.00to99.90	rs201674226	dbSNP	ENSG00000159023	ENST00000343067;ENST00000373798;ENST00000642937;ENST00000643173;ENST00000643604;ENST00000644470;ENST00000644600;ENST00000644780;ENST00000646800;ENST00000648181;ENST00000650265	ENSP00000345259;ENSP00000362904;ENSP00000493575;ENSP00000494042;ENSP00000494212;ENSP00000494244;ENSP00000494357;ENSP00000494435;ENSP00000494945;ENSP00000498003;ENSP00000498195	EPB41	Acc:HGNC:3377];erythrocyte membrane protein band 4.1 [Source:HGNC Symbol	51	104	0.490385	94	140	0.671429	ENSP00000345259_p.I644V;ENSP00000362904_p.I644V;ENSP00000493575_p.I435V;ENSP00000494042_p.I573V;ENSP00000494212_p.I435V;ENSP00000494244_p.I644V;ENSP00000494357_p.I100V;ENSP00000494435_p.I644V;ENSP00000494945_p.I644V;ENSP00000498003_p.I644V;ENSP00000498195_p.I538V	0					Unknown	Unknown	tolerated(0.63)	benign(0.001)
1:29148829_C/T#T	1	29148829	29148829	Substitution	germline	C	T	15776.7	PASS	rs2230678;COSM4143782	dbSNP & Cosmic	ENSG00000116350	ENST00000373795;ENST00000466448	ENSP00000362900;ENSP00000485813	SRSF4	Acc:HGNC:10786];serine and arginine rich splicing factor 4 [Source:HGNC Symbol	52	52	1	59	59	1	ENSP00000362900_p.G356S;ENSP00000485813_p.G326S	0					Unknown	Unknown	tolerated_low_confidence(0.26)	benign(0.003)
1:29148882_C/G#G	1	29148882	29148882	Substitution	germline	C	G	17525.7	PASS	rs2230677;COSM4143783	dbSNP & Cosmic	ENSG00000116350	ENST00000373795;ENST00000466448	ENSP00000362900;ENSP00000485813	SRSF4	Acc:HGNC:10786];serine and arginine rich splicing factor 4 [Source:HGNC Symbol	85	85	1	83	83	1	ENSP00000362900_p.G338A;ENSP00000485813_p.G308A	0.25;0	All: 338A (0.0867454688731285)				Unknown	Unknown	tolerated_low_confidence(0.25)	benign(0)
1:29149136_T/G#G	1	29149136	29149136	Substitution	germline	T	G	44031.9	PASS	rs2230679;COSM3997475	dbSNP & Cosmic	ENSG00000116350	ENST00000373795;ENST00000466448	ENSP00000362900;ENSP00000485813	SRSF4	Acc:HGNC:10786];serine and arginine rich splicing factor 4 [Source:HGNC Symbol	150	150	1	151	151	1	ENSP00000362900_p.E253D;ENSP00000485813_p.E223D	0.25;0	All: 253D (0.020625)				Unknown	Unknown	tolerated(1)	benign(0)
1:29216125_A/G#G	1	29216125	29216125	Substitution	germline	A	G	41234.9	PASS	rs1128400;COSM3997476	dbSNP & Cosmic	ENSG00000116353	ENST00000263702;ENST00000373791	ENSP00000263702;ENSP00000362896	MECR	Acc:HGNC:19691];mitochondrial trans-2-enoyl-CoA reductase [Source:HGNC Symbol	53	53	1	82	82	1	ENSP00000263702_p.F96L;ENSP00000362896_p.F20L	0					Unknown	Unknown	tolerated(0.79)	benign(0)
1:29305397_A/G#G	1	29305397	29305397	Substitution	germline	A	G	17485	PASS	rs2235937;COSM146456;COSM3997477;COSM3997478;COSM7126723	dbSNP & Cosmic	ENSG00000060656	ENST00000345512;ENST00000373779;ENST00000428026;ENST00000460170	ENSP00000334941;ENSP00000362884;ENSP00000392332;ENSP00000432906	PTPRU	Acc:HGNC:9683];protein tyrosine phosphatase receptor type U [Source:HGNC Symbol	115	115	1	188	188	1	ENSP00000334941_p.N940S;ENSP00000362884_p.N930S;ENSP00000392332_p.N930S;ENSP00000432906_p.N930S	0.5;0.25	All: 940S (0.0126257507507508)			Oncogenes: Bushman	Unknown	Unknown	tolerated(0.75)	benign(0)
1:31410412_G/A#A	1	31410412	31410412	Substitution	germline	G	A	1310.61	PASS	rs12073770	dbSNP	ENSG00000168528	ENST00000373710;ENST00000536859	ENSP00000362814;ENSP00000444307	SERINC2	Acc:HGNC:23231];serine incorporator 2 [Source:HGNC Symbol	15	33	0.454545	22	58	0.37931	ENSP00000362814_p.E15K;ENSP00000444307_p.E10K	0					Unknown	Unknown	tolerated_low_confidence(0.15)	benign(0.017)
1:31433042_A/ACAG#ACAG	1	31433042	31433042	Insertion	germline	A	ACAG	40665.5	PASS	rs3050461;rs5773362;COSM1317544;COSM4603497	dbSNP & Cosmic	ENSG00000168528	ENST00000373709;ENST00000373710;ENST00000536384;ENST00000536859	ENSP00000362813;ENSP00000362814;ENSP00000439048;ENSP00000444307	SERINC2	Acc:HGNC:23231];serine incorporator 2 [Source:HGNC Symbol	41	89	0.460674	73	114	0.640351	ENSP00000362813_p.(364_368)insQ_Q;ENSP00000362814_p.(373_377)insQ_Q;ENSP00000439048_p.(368_372)insQ_Q;ENSP00000444307_p.(368_372)insQ_Q	0					Unknown	Unknown	Unknown	Unknown
1:31672444_G/A#A	1	31672444	31672444	Substitution	germline	G	A	10128.6	PASS	rs2228553	dbSNP	ENSG00000084636	ENST00000373672;ENST00000458715	ENSP00000362776;ENSP00000411457	COL16A1	Acc:HGNC:2193];collagen type XVI alpha 1 chain [Source:HGNC Symbol	95	147	0.646259	156	214	0.728972	ENSP00000362776_p.P1026L;ENSP00000411457_p.P231L	0.25				Oncogenes: Bushman	Unknown	Unknown	deleterious(0)	benign(0.393)
1:31699894_G/T#T	1	31699894	31699894	Substitution	germline	G	T	39006	PASS	rs2228552;COSM7113830;COSM7113831	dbSNP & Cosmic	ENSG00000084636	ENST00000373668;ENST00000373672	ENSP00000362772;ENSP00000362776	COL16A1	Acc:HGNC:2193];collagen type XVI alpha 1 chain [Source:HGNC Symbol	34	119	0.285714	52	157	0.33121	ENSP00000362772_p.T62K;ENSP00000362776_p.T62K	0.5	All: 62K (0.13039598108747)			Oncogenes: Bushman	Unknown	Unknown	tolerated(0.07)	benign(0.045)
1:31790784_G/A#A	1	31790784	31790784	Substitution	germline	G	A	2847.61	PASS	rs79907831;COSM6210679	dbSNP & Cosmic	ENSG00000134668	ENST00000257100;ENST00000360482;ENST00000452755;ENST00000533231	ENSP00000257100;ENSP00000353670;ENSP00000399778;ENSP00000435851	SPOCD1	Acc:HGNC:26338];SPOC domain containing 1 [Source:HGNC Symbol	28	97	0.28866	25	108	0.231481	ENSP00000257100_p.A637V;ENSP00000353670_p.A1157V;ENSP00000399778_p.A580V;ENSP00000435851_p.A1144V	0					Unknown	Unknown	tolerated(1)	benign(0)
1:31799453_T/C#C	1	31799453	31799453	Substitution	germline	T	C	3152.61	PASS	rs35893741	dbSNP	ENSG00000134668	ENST00000257100;ENST00000360482;ENST00000529396;ENST00000533231	ENSP00000257100;ENSP00000353670;ENSP00000435851;ENSP00000437270	SPOCD1	Acc:HGNC:26338];SPOC domain containing 1 [Source:HGNC Symbol	36	130	0.276923	25	91	0.274725	ENSP00000257100_p.I99V;ENSP00000353670_p.I606V;ENSP00000435851_p.I606V;ENSP00000437270_p.I27V	0					Unknown	Unknown	tolerated(0.34)	benign(0.001)
1:31815009_T/C#C	1	31815009	31815009	Substitution	germline	T	C	41848.7	PASS	rs6664445;COSM4143799	dbSNP & Cosmic	ENSG00000134668	ENST00000360482;ENST00000533231	ENSP00000353670;ENSP00000435851	SPOCD1	Acc:HGNC:26338];SPOC domain containing 1 [Source:HGNC Symbol	119	178	0.668539	159	232	0.685345	ENSP00000353670_p.T109A;ENSP00000435851_p.T109A	0.25	All: 109A (0.03)				Unknown	Unknown	tolerated(1)	benign(0)
1:32695277_C/T#T	1	32695277	32695277	Substitution	germline	C	T	77988.3	PASS	rs360042;COSM3751140;COSM3751141	dbSNP & Cosmic	ENSG00000162520	ENST00000373484;ENST00000409190	ENSP00000362583;ENSP00000386439	SYNC	Acc:HGNC:28897];syncoilin, intermediate filament protein [Source:HGNC Symbol	204	204	1	254	254	1	ENSP00000362583_p.R274Q;ENSP00000386439_p.R274Q	0					Unknown	Unknown	tolerated(0.59)	benign(0.185)
1:32695611_T/C#C	1	32695611	32695611	Substitution	germline	T	C	129172	PASS	rs360041;COSM3751142;COSM3751143	dbSNP & Cosmic	ENSG00000162520	ENST00000373484;ENST00000409190;ENST00000417633	ENSP00000362583;ENSP00000386439;ENSP00000401975	SYNC	Acc:HGNC:28897];syncoilin, intermediate filament protein [Source:HGNC Symbol	586	586	1	634	634	1	ENSP00000362583_p.M163V;ENSP00000386439_p.M163V;ENSP00000401975_p.M75V	0					Unknown	Unknown	tolerated(0.25)	benign(0)
1:32964501_T/G#G	1	32964501	32964501	Substitution	germline	T	G	1603.75	VQSRTrancheSNP99.00to99.90	rs113840389;COSM4143816	dbSNP & Cosmic	ENSG00000116514	ENST00000235150;ENST00000356990;ENST00000373456	ENSP00000235150;ENSP00000349482;ENSP00000362555	RNF19B	Acc:HGNC:26886];ring finger protein 19B [Source:HGNC Symbol	2	2	1	8	8	1	ENSP00000235150_p.Q62P;ENSP00000349482_p.Q62P;ENSP00000362555_p.Q62P	0.25	All: 62P (0.0602409638554217)				Unknown	Unknown	tolerated_low_confidence(0.28)	benign(0)
1:33367157_C/T#T	1	33367157	33367157	Substitution	germline	C	T	4323.61	PASS	rs555828655	dbSNP	ENSG00000134686	ENST00000257118;ENST00000431992	ENSP00000257118;ENSP00000389436	PHC2	Acc:HGNC:3183];polyhomeotic homolog 2 [Source:HGNC Symbol	26	65	0.4	31	65	0.476923	ENSP00000257118_p.R312Q;ENSP00000389436_p.R283Q	0					Unknown	Unknown	deleterious(0.02)	possibly_damaging(0.788)
1:33491552_T/G#G	1	33491552	33491552	Substitution	germline	T	G	68124.3	PASS	rs4403594	dbSNP	ENSG00000121903	ENST00000361328;ENST00000373413	ENSP00000355053;ENSP00000362512	ZSCAN20	Acc:HGNC:13093];zinc finger and SCAN domain containing 20 [Source:HGNC Symbol	172	172	1	225	226	0.995575	ENSP00000355053_p.Y432D;ENSP00000362512_p.Y378D	0					Unknown	Unknown	tolerated(1)	benign(0)
1:33559405_C/T#T	1	33559405	33559405	Substitution	germline	C	T	1835.61	PASS	rs763974395	dbSNP	ENSG00000121904	ENST00000373381;ENST00000619121	ENSP00000362479;ENSP00000483463	CSMD2	Acc:HGNC:19290];CUB and Sushi multiple domains 2 [Source:HGNC Symbol	21	75	0.28	34	101	0.336634	ENSP00000362479_p.D2817N;ENSP00000483463_p.D2777N	0					Unknown	Unknown	deleterious(0.02)	probably_damaging(1)
1:33572614_T/C#C	1	33572614	33572614	Substitution	germline	T	C	21353	PASS	rs2641962;COSM3751157;COSM3751158	dbSNP & Cosmic	ENSG00000121904	ENST00000241312;ENST00000373381;ENST00000373388;ENST00000619121	ENSP00000241312;ENSP00000362479;ENSP00000362486;ENSP00000483463	CSMD2	Acc:HGNC:19290];CUB and Sushi multiple domains 2 [Source:HGNC Symbol	27	89	0.303371	39	88	0.443182	ENSP00000241312_p.M2554V;ENSP00000362479_p.M2552V;ENSP00000362486_p.M2554V;ENSP00000483463_p.M2512V	0					Unknown	Unknown	tolerated(0.97)	benign(0)
1:33864466_A/C#C	1	33864466	33864466	Substitution	germline	A	C	61869.2	PASS	rs10379;COSM4415754	dbSNP & Cosmic	ENSG00000176256	ENST00000519684;ENST00000522796	ENSP00000429214;ENSP00000430919	HMGB4	Acc:HGNC:24954];high mobility group box 4 [Source:HGNC Symbol	277	277	1	329	329	1	ENSP00000429214_p.E92A;ENSP00000430919_p.E92A	0					Unknown	Unknown	tolerated(1)	benign(0)
1:34761865_A/C#C	1	34761865	34761865	Substitution	germline	A	C	14623.6	PASS	rs3738346;COSM5787409	dbSNP & Cosmic	ENSG00000189433	ENST00000339480	ENSP00000345868	GJB4	Acc:HGNC:4286];gap junction protein beta 4 [Source:HGNC Symbol	146	234	0.623932	207	313	0.661342	ENSP00000345868_p.E204A	0.25	All: 204A (0.0335697399527187)				Unknown	Unknown	deleterious(0)	probably_damaging(1)
1:34795168_C/T#T	1	34795168	34795168	Substitution	germline	C	T	19593.9	PASS	rs1764391;COSM4967511	dbSNP & Cosmic	ENSG00000187513	ENST00000342280	ENSP00000343676	GJA4	Acc:HGNC:4278];gap junction protein alpha 4 [Source:HGNC Symbol	93	122	0.762295	123	147	0.836735	ENSP00000343676_p.P319S	0.25	All: 319S (0.0131369403516264)				Unknown	Unknown	tolerated(0.7)	benign(0)
1:34981997_C/G#G	1	34981997	34981997	Substitution	germline	C	G	4110.61	PASS	rs3892091	dbSNP	ENSG00000243749	ENST00000373337	ENSP00000362435	TMEM35B	Acc:HGNC:40021];transmembrane protein 35B [Source:HGNC Symbol	31	47	0.659574	30	46	0.652174	ENSP00000362435_p.V138L	0					Unknown	Unknown	tolerated(0.6)	benign(0.001)
1:34987385_C/T#T	1	34987385	34987385	Substitution	germline	C	T	5969.61	PASS	rs16837147	dbSNP	ENSG00000163867	ENST00000357182	ENSP00000349708	ZMYM6	Acc:HGNC:13050];zinc finger MYM-type containing 6 [Source:HGNC Symbol	65	102	0.637255	98	143	0.685315	ENSP00000349708_p.E1233K	0.25	All: 1233K (0.1)				Unknown	Unknown	deleterious_low_confidence(0)	benign(0.272)
1:35097364_G/A#A	1	35097364	35097364	Substitution	germline	G	A	90920.3	PASS	rs2971408;COSM5426235	dbSNP & Cosmic	ENSG00000197056	ENST00000359858;ENST00000373330;ENST00000417119;ENST00000611874;ENST00000650449	ENSP00000352920;ENSP00000362427;ENSP00000394233;ENSP00000482579;ENSP00000496876	ZMYM1	Acc:HGNC:26253];zinc finger MYM-type containing 1 [Source:HGNC Symbol	269	269	1	304	304	1	ENSP00000352920_p.V73M;ENSP00000362427_p.V73M;ENSP00000394233_p.V73M;ENSP00000482579_p.V73M;ENSP00000496876_p.V73M	0					Unknown	Unknown	tolerated_low_confidence(1)	benign(0)
1:35760347_T/C#C	1	35760347	35760347	Substitution	germline	T	C	25335.1	VQSRTrancheSNP99.00to99.90	rs7537203;COSM5425390;COSM5425391	dbSNP & Cosmic	ENSG00000092853	ENST00000251195;ENST00000318121;ENST00000373220;ENST00000520551	ENSP00000251195;ENSP00000312995;ENSP00000362317;ENSP00000428848	CLSPN	Acc:HGNC:19715];claspin [Source:HGNC Symbol	259	259	1	320	320	1	ENSP00000251195_p.N525S;ENSP00000312995_p.N525S;ENSP00000362317_p.N525S;ENSP00000428848_p.N525S	0.25				Oncogenes: Bushman	Unknown	Unknown	deleterious(0.01)	probably_damaging(0.994)
1:35760519_C/A#A	1	35760519	35760519	Substitution	germline	C	A	11799.6	PASS	rs61759479	dbSNP	ENSG00000092853	ENST00000251195;ENST00000318121;ENST00000373220;ENST00000520551	ENSP00000251195;ENSP00000312995;ENSP00000362317;ENSP00000428848	CLSPN	Acc:HGNC:19715];claspin [Source:HGNC Symbol	175	244	0.717213	203	296	0.685811	ENSP00000251195_p.D468Y;ENSP00000312995_p.D468Y;ENSP00000362317_p.D468Y;ENSP00000428848_p.D468Y	0.5	All: 468Y (0.1)			Oncogenes: Bushman	Unknown	Unknown	deleterious(0.01)	possibly_damaging(0.66)
1:36092018_G/A#A	1	36092018	36092018	Substitution	germline	G	A	12060.9	PASS	rs2236387;COSM6350433	dbSNP & Cosmic	ENSG00000116863	ENST00000373178	ENSP00000362273	ADPRHL2	Acc:HGNC:21304];ADP-ribosylhydrolase like 2 [Source:HGNC Symbol	79	113	0.699115	69	114	0.605263	ENSP00000362273_p.E209K	0					Unknown	Unknown	tolerated(0.42)	benign(0.001)
1:36286832_C/T#T	1	36286832	36286832	Substitution	germline	C	T	31344	PASS	rs6425977	dbSNP	ENSG00000054118	ENST00000354618;ENST00000469141;ENST00000648638	ENSP00000346634;ENSP00000433825;ENSP00000498001	THRAP3	Acc:HGNC:22964];thyroid hormone receptor associated protein 3 [Source:HGNC Symbol	82	146	0.561644	186	254	0.732283	ENSP00000346634_p.A201V;ENSP00000433825_p.A201V;ENSP00000498001_p.A201V	0.25				Oncogenes: Bushman+Cosmic	Unknown	Unknown	tolerated(0.11)	benign(0.058)
1:36307267_C/G#G	1	36307267	36307267	Substitution	germline	C	G	2715.61	PASS	rs1875428	dbSNP	ENSG00000214193	ENST00000453908	ENSP00000403476	SH3D21	Acc:HGNC:26236];SH3 domain containing 21 [Source:HGNC Symbol	34	126	0.269841	34	108	0.314815	ENSP00000403476_p.I109M	0					Unknown	Unknown	tolerated(0.2)	possibly_damaging(0.475)
1:36320252_C/A#A	1	36320252	36320252	Substitution	germline	C	A	3585.61	PASS	rs2358729	dbSNP	ENSG00000214193	ENST00000453908;ENST00000505871	ENSP00000403476;ENSP00000421294	SH3D21	Acc:HGNC:26236];SH3 domain containing 21 [Source:HGNC Symbol	24	80	0.3	40	136	0.294118	ENSP00000403476_p.A530D;ENSP00000421294_p.A419D	0					Unknown	Unknown	tolerated(0.06)	possibly_damaging(0.516)
1:36320254_C/T#T	1	36320254	36320254	Substitution	germline	C	T	3585.61	PASS	rs2358728	dbSNP	ENSG00000214193	ENST00000453908;ENST00000505871	ENSP00000403476;ENSP00000421294	SH3D21	Acc:HGNC:26236];SH3 domain containing 21 [Source:HGNC Symbol	24	79	0.303797	41	136	0.301471	ENSP00000403476_p.H531Y;ENSP00000421294_p.H420Y	0					Unknown	Unknown	tolerated(0.17)	possibly_damaging(0.709)
1:36341880_C/T#T	1	36341880	36341880	Substitution	germline	C	T	9864.93	PASS	rs3795498;COSM330292;COSM330293;COSM3927627	dbSNP & Cosmic	ENSG00000196182	ENST00000373129;ENST00000373130;ENST00000373132	ENSP00000362221;ENSP00000362222;ENSP00000362224	STK40	Acc:HGNC:21373];serine/threonine kinase 40 [Source:HGNC Symbol	28	40	0.7	30	54	0.555556	ENSP00000362221_p.A395T;ENSP00000362222_p.A400T;ENSP00000362224_p.A395T	0.25;0	All: 395T (0.0478125)				Unknown	Unknown	tolerated_low_confidence(0.23)	benign(0.005)
1:36420516_C/T#T	1	36420516	36420516	Substitution	germline	C	T	10142.9	PASS	rs2275477;COSM146468	dbSNP & Cosmic	ENSG00000116885	ENST00000235532;ENST00000356637;ENST00000433045;ENST00000468441	ENSP00000235532;ENSP00000349052;ENSP00000390820;ENSP00000426981	OSCP1	Acc:HGNC:29971];organic solute carrier partner 1 [Source:HGNC Symbol	49	67	0.731343	76	119	0.638655	ENSP00000235532_p.G307R;ENSP00000349052_p.G317R;ENSP00000390820_p.G262R;ENSP00000426981_p.G44R	0					Unknown	Unknown	tolerated(0.12)	benign(0.01)
1:36432466_T/C#C	1	36432466	36432466	Substitution	germline	T	C	9781.89	PASS	rs34409118;COSM1342321;COSM83893	dbSNP & Cosmic	ENSG00000116885	ENST00000235532;ENST00000354267;ENST00000356637;ENST00000433045;ENST00000445843	ENSP00000235532;ENSP00000346216;ENSP00000349052;ENSP00000390820;ENSP00000396417	OSCP1	Acc:HGNC:29971];organic solute carrier partner 1 [Source:HGNC Symbol	39	61	0.639344	50	69	0.724638	ENSP00000235532_p.T131A;ENSP00000346216_p.T131A;ENSP00000349052_p.T141A;ENSP00000390820_p.T86A;ENSP00000396417_p.T101A	0					Unknown	Unknown	tolerated(1)	benign(0)
1:36466902_C/T#T	1	36466902	36466902	Substitution	germline	C	T	4280.61	PASS	rs3918001;COSM6494335	dbSNP & Cosmic	ENSG00000119535;LRG_144	ENST00000373103;LRG_144t1	ENSP00000362195;LRG_144p1	CSF3R	Acc:HGNC:2439];colony stimulating factor 3 receptor [Source:HGNC Symbol	50	166	0.301205	67	181	0.370166	ENSP00000362195_p.G683R;LRG_144p1_p.G683R	0.25				Oncogenes: Bushman+Cosmic+Ongene	Unknown	Unknown	tolerated(0.4)	benign(0.001)
1:36469204_C/G#G	1	36469204	36469204	Substitution	germline	C	G	2723.61	PASS	rs3917991;COSM6494338;COSM6494339	dbSNP & Cosmic	ENSG00000119535;LRG_144	ENST00000331941;ENST00000361632;ENST00000373103;ENST00000373104;ENST00000373106;LRG_144t1	ENSP00000332180;ENSP00000355406;ENSP00000362195;ENSP00000362196;ENSP00000362198;LRG_144p1	CSF3R	Acc:HGNC:2439];colony stimulating factor 3 receptor [Source:HGNC Symbol	18	60	0.3	36	132	0.272727	ENSP00000332180_p.D510H;ENSP00000355406_p.D510H;ENSP00000362195_p.D510H;ENSP00000362196_p.D510H;ENSP00000362198_p.D510H;LRG_144p1_p.D510H	0.5;0.25	All: 510H (0.105)			Oncogenes: Bushman+Cosmic+Ongene	Unknown	Unknown	deleterious(0.01)	possibly_damaging(0.794)
1:36819805_C/T#T	1	36819805	36819805	Substitution	germline	C	T	2934.61	PASS	rs758626562	dbSNP	ENSG00000163873	ENST00000373091;ENST00000373093	ENSP00000362183;ENSP00000362185	GRIK3	Acc:HGNC:4581];glutamate ionotropic receptor kainate type subunit 3 [Source:HGNC Symbol	28	119	0.235294	35	112	0.3125	ENSP00000362183_p.E602K;ENSP00000362185_p.E602K	0					Unknown	Unknown	deleterious(0.05)	benign(0.15)
1:36859876_A/C#C	1	36859876	36859876	Substitution	germline	A	C	5979.09	PASS	rs6691840;COSM4418751;COSM4418752	dbSNP & Cosmic	ENSG00000163873	ENST00000373091;ENST00000373093	ENSP00000362183;ENSP00000362185	GRIK3	Acc:HGNC:4581];glutamate ionotropic receptor kainate type subunit 3 [Source:HGNC Symbol	13	32	0.40625	16	57	0.280702	ENSP00000362183_p.S310A;ENSP00000362185_p.S310A	0.25	All: 310A (0.0185135135135135)				Unknown	Unknown	tolerated(0.76)	benign(0)
1:37613845_T/G#G	1	37613845	37613845	Substitution	germline	T	G	2616.61	PASS	rs36043533;COSM5440470	dbSNP & Cosmic	ENSG00000169218	ENST00000356545;ENST00000401068;ENST00000615459	ENSP00000348944;ENSP00000383846;ENSP00000481178	RSPO1	Acc:HGNC:21679];R-spondin 1 [Source:HGNC Symbol	34	97	0.350515	19	91	0.208791	ENSP00000348944_p.K162Q;ENSP00000383846_p.K162Q;ENSP00000481178_p.K135Q	0.5;0.25	All: 162Q (0.0155555555555556)			Oncogenes: Bushman	Unknown	Unknown	deleterious(0.01)	benign(0.301)
1:37720517_C/T#T	1	37720517	37720517	Substitution	germline	C	T	32394	PASS	rs6671088;COSM426216	dbSNP & Cosmic	ENSG00000183317	ENST00000373048;ENST00000427468;ENST00000534097	ENSP00000362139;ENSP00000397746;ENSP00000431389	EPHA10	Acc:HGNC:19987];EPH receptor A10 [Source:HGNC Symbol	147	147	1	145	145	1	ENSP00000362139_p.G749E;ENSP00000397746_p.G749E;ENSP00000431389_p.G249E	0					Unknown	Unknown	deleterious(0.01)	probably_damaging(1)
1:37873123_A/G#G	1	37873123	37873123	Substitution	germline	A	G	59341.5	PASS	rs11488569;COSM4417137	dbSNP & Cosmic	ENSG00000204084	ENST00000373023;ENST00000373024;ENST00000373026;ENST00000373027;ENST00000458109	ENSP00000362114;ENSP00000362115;ENSP00000362117;ENSP00000362118;ENSP00000397748	INPP5B	Acc:HGNC:6077];inositol polyphosphate-5-phosphatase B [Source:HGNC Symbol	225	225	1	282	283	0.996466	ENSP00000362114_p.M745T;ENSP00000362115_p.M665T;ENSP00000362117_p.M745T;ENSP00000362118_p.M501T;ENSP00000397748_p.M665T	0					Unknown	Unknown	tolerated(0.99)	benign(0)
1:37931669_G/A#A	1	37931669	37931669	Substitution	germline	G	A	17007.8	PASS	rs34655914;COSM4143890;COSM4143891	dbSNP & Cosmic	ENSG00000204084	ENST00000373021	ENSP00000362112	INPP5B	Acc:HGNC:6077];inositol polyphosphate-5-phosphatase B [Source:HGNC Symbol	54	81	0.666667	69	118	0.584746	ENSP00000362112_p.S259L	0					Unknown	Unknown	Unknown	Unknown
1:37931697_C/T#T	1	37931697	37931697	Substitution	germline	C	T	28962.8	PASS	rs35267671;COSM4143892;COSM4143893	dbSNP & Cosmic	ENSG00000204084	ENST00000373021;ENST00000373023;ENST00000373026;ENST00000373027	ENSP00000362112;ENSP00000362114;ENSP00000362117;ENSP00000362118	INPP5B	Acc:HGNC:6077];inositol polyphosphate-5-phosphatase B [Source:HGNC Symbol	59	92	0.641304	77	136	0.566176	ENSP00000362112_p.G250S;ENSP00000362114_p.G250S;ENSP00000362117_p.G250S;ENSP00000362118_p.G6S	0					Unknown	Unknown	tolerated_low_confidence(0.16)	benign(0.006)
1:38874610_C/T#T	1	38874610	38874610	Substitution	germline	C	T	21866.1	PASS	rs880303;COSM5426246	dbSNP & Cosmic	ENSG00000131233	ENST00000357771;ENST00000360786	ENSP00000350415;ENSP00000354020	GJA9	Acc:HGNC:19155];gap junction protein alpha 9 [Source:HGNC Symbol	50	144	0.347222	50	172	0.290698	ENSP00000350415_p.V497I;ENSP00000354020_p.V497I	0					Unknown	Unknown	tolerated(0.47)	benign(0)
1:38874835_G/A#A	1	38874835	38874835	Substitution	germline	G	A	5679.61	PASS	rs61741382	dbSNP	ENSG00000131233;ENSG00000274944	ENST00000357771;ENST00000360786;ENST00000454994	ENSP00000350415;ENSP00000354020;ENSP00000406846	AL139260.3;GJA9	Acc:HGNC:19155];gap junction protein alpha 9 [Source:HGNC Symbol;novel protein	72	111	0.648649	87	138	0.630435	ENSP00000350415_p.L422F;ENSP00000354020_p.L422F;ENSP00000406846_p.L422F	0;0.5			Melanoma resistance: Long et al. 2014	Oncogenes: Bushman+Cosmic+Ongene+Uniprot	Unknown	Unknown	tolerated(0.19)	benign(0.259)
1:38886599_G/T#T	1	38886599	38886599	Substitution	germline	G	T	17467.1	PASS	rs2147914;COSM5425531;COSM5425532	dbSNP & Cosmic	ENSG00000158315	ENST00000289248;ENST00000372990	ENSP00000289248;ENSP00000362081	RHBDL2	Acc:HGNC:16083];rhomboid like 2 [Source:HGNC Symbol	77	219	0.351598	85	304	0.279605	ENSP00000289248_p.L273M;ENSP00000362081_p.L273M	0					Unknown	Unknown	tolerated(0.16)	possibly_damaging(0.74)
1:39251894_T/C#C	1	39251894	39251894	Substitution	germline	T	C	23902.3	PASS	rs2490948	dbSNP	ENSG00000127603	ENST00000564288;ENST00000567887	ENSP00000455274;ENSP00000455823	MACF1	Acc:HGNC:13664];microtubule actin crosslinking factor 1 [Source:HGNC Symbol	13	13	1	24	24	1	ENSP00000455274_p.C104R;ENSP00000455823_p.C141R	0.25				Oncogenes: Bushman	Unknown	Unknown	tolerated_low_confidence(1)	benign(0)
1:39388128_G/A#A	1	39388128	39388128	Substitution	germline	G	A	8926.61	PASS	rs6691379;COSM7085956;COSM7085957;COSM7085958	dbSNP & Cosmic	ENSG00000127603	ENST00000289893;ENST00000361689;ENST00000372915;ENST00000372925;ENST00000564288;ENST00000567887;ENST00000671089	ENSP00000289893;ENSP00000354573;ENSP00000362006;ENSP00000362016;ENSP00000455274;ENSP00000455823;ENSP00000499399	MACF1	Acc:HGNC:13664];microtubule actin crosslinking factor 1 [Source:HGNC Symbol	108	157	0.687898	127	205	0.619512	ENSP00000289893_p.A3536T;ENSP00000354573_p.A3034T;ENSP00000362006_p.A5101T;ENSP00000362016_p.A2146T;ENSP00000455274_p.A5096T;ENSP00000455823_p.A5133T;ENSP00000499399_p.A2983T	0.25				Oncogenes: Bushman;Oncogenes: Bushman+Cosmic+Ongene	Unknown	Unknown	tolerated(0.58)	benign(0.003)
1:39442834_G/A#A	1	39442834	39442834	Substitution	germline	G	A	6701.89	PASS	rs587404;COSM3751186;COSM3751187;COSM3751188	dbSNP & Cosmic	ENSG00000127603	ENST00000289893;ENST00000361689;ENST00000372915;ENST00000372925;ENST00000564288;ENST00000567887;ENST00000671089	ENSP00000289893;ENSP00000354573;ENSP00000362006;ENSP00000362016;ENSP00000455274;ENSP00000455823;ENSP00000499399	MACF1	Acc:HGNC:13664];microtubule actin crosslinking factor 1 [Source:HGNC Symbol	30	46	0.652174	46	64	0.71875	ENSP00000289893_p.A4852T;ENSP00000354573_p.A4350T;ENSP00000362006_p.A6308T;ENSP00000362016_p.A3353T;ENSP00000455274_p.A6409T;ENSP00000455823_p.A6446T;ENSP00000499399_p.A4299T	0.25				Oncogenes: Bushman;Oncogenes: Bushman+Cosmic+Ongene	Unknown	Unknown	tolerated(0.73)	benign(0.003)
1:39448691_G/C#C	1	39448691	39448691	Substitution	germline	G	C	27558	PASS	rs668556;COSM6351285;COSM6351286;COSM6351287	dbSNP & Cosmic	ENSG00000127603	ENST00000289893;ENST00000361689;ENST00000372915;ENST00000372925;ENST00000564288;ENST00000567887;ENST00000671089	ENSP00000289893;ENSP00000354573;ENSP00000362006;ENSP00000362016;ENSP00000455274;ENSP00000455823;ENSP00000499399	MACF1	Acc:HGNC:13664];microtubule actin crosslinking factor 1 [Source:HGNC Symbol	132	216	0.611111	179	297	0.602694	ENSP00000289893_p.S5172T;ENSP00000354573_p.S4670T;ENSP00000362006_p.S6628T;ENSP00000362016_p.S3673T;ENSP00000455274_p.S6729T;ENSP00000455823_p.S6766T;ENSP00000499399_p.S4619T	0.25;0.5	All: 6628T (0.02)			Oncogenes: Bushman;Oncogenes: Bushman+Cosmic+Ongene	Unknown	Unknown	tolerated(1)	benign(0.001)
1:39492241_A/G#G	1	39492241	39492241	Substitution	germline	A	G	61467.6	PASS	rs4660269;COSM3746962	dbSNP & Cosmic	ENSG00000183682	ENST00000331593	ENSP00000327440	BMP8A	Acc:HGNC:21650];bone morphogenetic protein 8a [Source:HGNC Symbol	13	38	0.342105	27	54	0.5	ENSP00000327440_p.M84V	0.25	All: 84V (0.141666666666667)				Unknown	Unknown	tolerated(0.17)	benign(0.021)
1:39521511_G/A#A	1	39521511	39521511	Substitution	germline	G	A	10940.5	PASS	rs139271312	dbSNP	ENSG00000183682	ENST00000331593	ENSP00000327440	BMP8A	Acc:HGNC:21650];bone morphogenetic protein 8a [Source:HGNC Symbol	59	115	0.513043	51	119	0.428571	ENSP00000327440_p.R270K	0.25	All: 270K (0.0256410256410256)				Unknown	Unknown	tolerated(0.26)	benign(0.003)
1:39522412_G/A#A	1	39522412	39522412	Substitution	germline	G	A	17817.8	VQSRTrancheSNP99.00to99.90	rs6525;COSM1599867	dbSNP & Cosmic	ENSG00000183682	ENST00000331593	ENSP00000327440	BMP8A	Acc:HGNC:21650];bone morphogenetic protein 8a [Source:HGNC Symbol	19	127	0.149606	12	153	0.0784314	ENSP00000327440_p.R293H	0					Unknown	Unknown	tolerated(1)	benign(0)
1:39632656_T/C#C	1	39632656	39632656	Substitution	germline	T	C	59640.3	PASS	rs784625;COSM4143924	dbSNP & Cosmic	ENSG00000163909	ENST00000372852	ENSP00000361943	HEYL	Acc:HGNC:4882];hes related family bHLH transcription factor with YRPW motif like [Source:HGNC Symbol	88	88	1	119	119	1	ENSP00000361943_p.H47R	0					Unknown	Unknown	tolerated(1)	benign(0)
1:39770402_A/C#C	1	39770402	39770402	Substitution	germline	A	C	14731.8	VQSRTrancheSNP99.90to100.00	rs230321;COSM3805184	dbSNP & Cosmic	ENSG00000198754	ENST00000327582	ENSP00000361914	OXCT2	3-oxoacid CoA-transferase 2 [Source:HGNC Symbol;Acc:HGNC:18606]	134	135	0.992593	127	128	0.992188	ENSP00000361914_p.L285R	0.25	All: 285R (0.127873045307654)				Unknown	Unknown	tolerated(1)	benign(0)
1:39850199_G/A#A	1	39850199	39850199	Substitution	germline	G	A	1682.61	PASS	rs34889376;COSM6284355	dbSNP & Cosmic	ENSG00000043514	ENST00000316891;ENST00000372818;ENST00000441669;ENST00000462797;ENST00000469476	ENSP00000321810;ENSP00000361905;ENSP00000388333;ENSP00000473773;ENSP00000474768	TRIT1	Acc:HGNC:20286];tRNA isopentenyltransferase 1 [Source:HGNC Symbol	36	119	0.302521	45	161	0.279503	ENSP00000321810_p.T208M;ENSP00000361905_p.T208M;ENSP00000388333_p.T128M;ENSP00000473773_p.T208M;ENSP00000474768_p.T144M	0					Unknown	Unknown	tolerated(0.07)	benign(0.108)
1:39897382_G/C#C	1	39897382	39897382	Substitution	germline	G	C	50293.6	PASS	rs3134614;COSM3927628	dbSNP & Cosmic	ENSG00000116990	ENST00000372816;ENST00000397332	ENSP00000361903;ENSP00000380494	MYCL	Acc:HGNC:7555];MYCL proto-oncogene, bHLH transcription factor [Source:HGNC Symbol	99	99	1	97	99	0.979798	ENSP00000361903_p.T362S;ENSP00000380494_p.T392S	0.5;0.25	All: 362S (0.14)			Oncogenes: Bushman+Cosmic+Ongene	Unknown	Unknown	tolerated_low_confidence(1)	benign(0.001)
1:40067594_T/G#G	1	40067594	40067594	Substitution	germline	T	G	19937.4	PASS	rs11207440;COSM4591832	dbSNP & Cosmic	ENSG00000131236	ENST00000340450;ENST00000372792;ENST00000372797;ENST00000372798;ENST00000372802;ENST00000372805;ENST00000414893;ENST00000435719	ENSP00000344832;ENSP00000361878;ENSP00000361883;ENSP00000361884;ENSP00000361888;ENSP00000361891;ENSP00000398877;ENSP00000412859	CAP1	Acc:HGNC:20040];cyclase associated actin cytoskeleton regulatory protein 1 [Source:HGNC Symbol	40	40	1	44	44	1	ENSP00000344832_p.C228G;ENSP00000361878_p.C229G;ENSP00000361883_p.C229G;ENSP00000361884_p.C228G;ENSP00000361888_p.C228G;ENSP00000361891_p.C229G;ENSP00000398877_p.C80G;ENSP00000412859_p.C228G	0					Unknown	Unknown	tolerated(0.48)	benign(0)
1:40067615_T/G#G	1	40067615	40067615	Substitution	germline	T	G	14094.4	PASS	rs6665926;COSM4591839	dbSNP & Cosmic	ENSG00000131236	ENST00000340450;ENST00000372792;ENST00000372797;ENST00000372798;ENST00000372802;ENST00000372805;ENST00000414893;ENST00000435719	ENSP00000344832;ENSP00000361878;ENSP00000361883;ENSP00000361884;ENSP00000361888;ENSP00000361891;ENSP00000398877;ENSP00000412859	CAP1	Acc:HGNC:20040];cyclase associated actin cytoskeleton regulatory protein 1 [Source:HGNC Symbol	34	34	1	37	37	1	ENSP00000344832_p.C235G;ENSP00000361878_p.C236G;ENSP00000361883_p.C236G;ENSP00000361884_p.C235G;ENSP00000361888_p.C235G;ENSP00000361891_p.C236G;ENSP00000398877_p.C87G;ENSP00000412859_p.C235G	0					Unknown	Unknown	tolerated(0.2)	benign(0)
1:40067643_T/G#G	1	40067643	40067643	Substitution	germline	T	G	15111.2	PASS	rs6665933;COSM4143932	dbSNP & Cosmic	ENSG00000131236	ENST00000340450;ENST00000372792;ENST00000372797;ENST00000372798;ENST00000372802;ENST00000372805;ENST00000414893;ENST00000435719	ENSP00000344832;ENSP00000361878;ENSP00000361883;ENSP00000361884;ENSP00000361888;ENSP00000361891;ENSP00000398877;ENSP00000412859	CAP1	Acc:HGNC:20040];cyclase associated actin cytoskeleton regulatory protein 1 [Source:HGNC Symbol	34	34	1	43	43	1	ENSP00000344832_p.I244S;ENSP00000361878_p.I245S;ENSP00000361883_p.I245S;ENSP00000361884_p.I244S;ENSP00000361888_p.I244S;ENSP00000361891_p.I245S;ENSP00000398877_p.I96S;ENSP00000412859_p.I244S	0					Unknown	Unknown	tolerated(0.87)	benign(0)
1:40067648_T/G#G	1	40067648	40067648	Substitution	germline	T	G	17353.2	PASS	rs6665936;COSM4143933	dbSNP & Cosmic	ENSG00000131236	ENST00000340450;ENST00000372792;ENST00000372797;ENST00000372798;ENST00000372802;ENST00000372805;ENST00000414893;ENST00000435719	ENSP00000344832;ENSP00000361878;ENSP00000361883;ENSP00000361884;ENSP00000361888;ENSP00000361891;ENSP00000398877;ENSP00000412859	CAP1	Acc:HGNC:20040];cyclase associated actin cytoskeleton regulatory protein 1 [Source:HGNC Symbol	32	32	1	45	45	1	ENSP00000344832_p.C246G;ENSP00000361878_p.C247G;ENSP00000361883_p.C247G;ENSP00000361884_p.C246G;ENSP00000361888_p.C246G;ENSP00000361891_p.C247G;ENSP00000398877_p.C98G;ENSP00000412859_p.C246G	0					Unknown	Unknown	tolerated(0.63)	benign(0)
1:40067654_T/G#G	1	40067654	40067654	Substitution	germline	T	G	20310.2	PASS	rs6665937;COSM4591850	dbSNP & Cosmic	ENSG00000131236	ENST00000340450;ENST00000372792;ENST00000372797;ENST00000372798;ENST00000372802;ENST00000372805;ENST00000414893;ENST00000435719	ENSP00000344832;ENSP00000361878;ENSP00000361883;ENSP00000361884;ENSP00000361888;ENSP00000361891;ENSP00000398877;ENSP00000412859	CAP1	Acc:HGNC:20040];cyclase associated actin cytoskeleton regulatory protein 1 [Source:HGNC Symbol	30	30	1	45	45	1	ENSP00000344832_p.Y248D;ENSP00000361878_p.Y249D;ENSP00000361883_p.Y249D;ENSP00000361884_p.Y248D;ENSP00000361888_p.Y248D;ENSP00000361891_p.Y249D;ENSP00000398877_p.Y100D;ENSP00000412859_p.Y248D	0					Unknown	Unknown	tolerated(0.78)	benign(0)
1:40067675_T/G#G	1	40067675	40067675	Substitution	germline	T	G	28852.2	PASS	rs6665944;COSM4591858	dbSNP & Cosmic	ENSG00000131236	ENST00000340450;ENST00000372792;ENST00000372797;ENST00000372798;ENST00000372802;ENST00000372805;ENST00000414893;ENST00000435719	ENSP00000344832;ENSP00000361878;ENSP00000361883;ENSP00000361884;ENSP00000361888;ENSP00000361891;ENSP00000398877;ENSP00000412859	CAP1	Acc:HGNC:20040];cyclase associated actin cytoskeleton regulatory protein 1 [Source:HGNC Symbol	27	27	1	47	47	1	ENSP00000344832_p.S255A;ENSP00000361878_p.S256A;ENSP00000361883_p.S256A;ENSP00000361884_p.S255A;ENSP00000361888_p.S255A;ENSP00000361891_p.S256A;ENSP00000398877_p.S107A;ENSP00000412859_p.S255A	0					Unknown	Unknown	tolerated(1)	benign(0)
1:40307477_T/C#C	1	40307477	40307477	Substitution	germline	T	C	24694	PASS	rs2228564	dbSNP	ENSG00000049089	ENST00000372748	ENSP00000361834	COL9A2	Acc:HGNC:2218];collagen type IX alpha 2 chain [Source:HGNC Symbol	85	145	0.586207	94	142	0.661972	ENSP00000361834_p.Q326R	0.25	All: 326R (0.3)				Unknown	Unknown	tolerated(0.85)	benign(0)
1:40307478_G/A#A	1	40307478	40307478	Substitution	germline	G	A	11117.6	PASS	rs12077871	dbSNP	ENSG00000049089	ENST00000372748	ENSP00000361834	COL9A2	Acc:HGNC:2218];collagen type IX alpha 2 chain [Source:HGNC Symbol	85	145	0.586207	96	146	0.657534	ENSP00000361834_p.Q326X	0					Unknown	Unknown	Unknown	Unknown
1:40457347_G/A#A	1	40457347	40457347	Substitution	germline	G	A	42750	PASS	rs2272994;COSM5438544;COSM5438545;COSM5438546	dbSNP & Cosmic	ENSG00000187801	ENST00000361584;ENST00000411995;ENST00000484445	ENSP00000354547;ENSP00000399664;ENSP00000435907	ZFP69B	Acc:HGNC:28053];ZFP69 zinc finger protein B [Source:HGNC Symbol	74	252	0.293651	72	281	0.256228	ENSP00000354547_p.C115Y;ENSP00000399664_p.C115Y;ENSP00000435907_p.M86I	0					Unknown	Unknown	tolerated(1)	benign(0)
1:40489205_G/C#C	1	40489205	40489205	Substitution	germline	G	C	6828.61	PASS	rs34752670;COSM4387905	dbSNP & Cosmic	ENSG00000187815	ENST00000372705;ENST00000372706	ENSP00000361790;ENSP00000361791	ZFP69	Acc:HGNC:24708];ZFP69 zinc finger protein [Source:HGNC Symbol	91	129	0.705426	101	181	0.558011	ENSP00000361790_p.V113L;ENSP00000361791_p.V113L	0					Unknown	Unknown	deleterious(0.03)	benign(0.007)
1:40494947_G/A#A	1	40494947	40494947	Substitution	germline	G	A	3508.04	PASS	rs41301076	dbSNP	ENSG00000187815	ENST00000372705;ENST00000372706	ENSP00000361790;ENSP00000361791	ZFP69	Acc:HGNC:24708];ZFP69 zinc finger protein [Source:HGNC Symbol	53	73	0.726027	41	61	0.672131	ENSP00000361790_p.E157K;ENSP00000361791_p.E157K	0					Unknown	Unknown	tolerated(0.15)	benign(0)
1:40514887_G/A#A	1	40514887	40514887	Substitution	germline	G	A	20910	PASS	rs1134586;COSM6352251	dbSNP & Cosmic	ENSG00000164002	ENST00000296380;ENST00000358527;ENST00000372703;ENST00000415550;ENST00000418186;ENST00000419161;ENST00000420209;ENST00000443729	ENSP00000296380;ENSP00000351328;ENSP00000361788;ENSP00000391240;ENSP00000392115;ENSP00000398437;ENSP00000409715;ENSP00000413565	EXO5	Acc:HGNC:26115];exonuclease 5 [Source:HGNC Symbol	56	155	0.36129	60	176	0.340909	ENSP00000296380_p.D115N;ENSP00000351328_p.D115N;ENSP00000361788_p.D115N;ENSP00000391240_p.D115N;ENSP00000392115_p.D115N;ENSP00000398437_p.D115N;ENSP00000409715_p.D115N;ENSP00000413565_p.D115N	0.25	All: 115N (0.02)				Unknown	Unknown	tolerated(0.33)	benign(0.15)
1:40515059_G/T#T	1	40515059	40515059	Substitution	germline	G	T	27002	PASS	rs11208299;COSM7221083	dbSNP & Cosmic	ENSG00000164002	ENST00000296380;ENST00000358527;ENST00000372703;ENST00000418186;ENST00000419161;ENST00000420209;ENST00000443729	ENSP00000296380;ENSP00000351328;ENSP00000361788;ENSP00000391240;ENSP00000392115;ENSP00000398437;ENSP00000409715	EXO5	Acc:HGNC:26115];exonuclease 5 [Source:HGNC Symbol	81	81	1	96	96	1	ENSP00000296380_p.G172V;ENSP00000351328_p.G172V;ENSP00000361788_p.G172V;ENSP00000391240_p.G172V;ENSP00000392115_p.G172V;ENSP00000398437_p.G172V;ENSP00000409715_p.G172V	0.25	All: 172V (0.0155962009041516)				Unknown	Unknown	tolerated(1)	benign(0)
1:40629292_G/C#C	1	40629292	40629292	Substitution	germline	G	C	6753.61	PASS	rs561024	dbSNP	ENSG00000117016	ENST00000372683;ENST00000372684	ENSP00000361768;ENSP00000361769	RIMS3	Acc:HGNC:21292];regulating synaptic membrane exocytosis 3 [Source:HGNC Symbol	72	110	0.654545	89	124	0.717742	ENSP00000361768_p.P185A;ENSP00000361769_p.P185A	0					Unknown	Unknown	deleterious_low_confidence(0.01)	benign(0.001)
1:41510657_T/C#C	1	41510657	41510657	Substitution	germline	T	C	24867.3	PASS	rs9439043;COSM3749053	dbSNP & Cosmic	ENSG00000127124	ENST00000372583;ENST00000372584;ENST00000643665	ENSP00000361664;ENSP00000361665;ENSP00000494598	HIVEP3	Acc:HGNC:13561];human immunodeficiency virus type I enhancer binding protein 3 [Source:HGNC Symbol	27	27	1	38	38	1	ENSP00000361664_p.T2339A;ENSP00000361665_p.T2338A;ENSP00000494598_p.T2338A	0.25				Oncogenes: Bushman	Unknown	Unknown	tolerated_low_confidence(1)	benign(0)
1:41512895_T/G#G	1	41512895	41512895	Substitution	germline	T	G	33956.3	PASS	rs2991344	dbSNP	ENSG00000127124	ENST00000372583;ENST00000372584;ENST00000643665	ENSP00000361664;ENSP00000361665;ENSP00000494598	HIVEP3	Acc:HGNC:13561];human immunodeficiency virus type I enhancer binding protein 3 [Source:HGNC Symbol	54	54	1	72	72	1	ENSP00000361664_p.D2109A;ENSP00000361665_p.D2109A;ENSP00000494598_p.D2109A	0.5	All: 2109A (0.405)			Oncogenes: Bushman	Unknown	Unknown	tolerated(1)	benign(0)
1:41513154_C/G#G	1	41513154	41513154	Substitution	germline	C	G	104115	PASS	rs2483689	dbSNP	ENSG00000127124	ENST00000372583;ENST00000372584;ENST00000643665	ENSP00000361664;ENSP00000361665;ENSP00000494598	HIVEP3	Acc:HGNC:13561];human immunodeficiency virus type I enhancer binding protein 3 [Source:HGNC Symbol	135	135	1	176	176	1	ENSP00000361664_p.A2023P;ENSP00000361665_p.A2023P;ENSP00000494598_p.A2023P	0.25				Oncogenes: Bushman	Unknown	Unknown	tolerated_low_confidence(1)	benign(0)
1:41579756_C/T#T	1	41579756	41579756	Substitution	germline	C	T	2488.41	PASS	rs114498379	dbSNP	ENSG00000127124	ENST00000372583;ENST00000372584;ENST00000643665	ENSP00000361664;ENSP00000361665;ENSP00000494598	HIVEP3	Acc:HGNC:13561];human immunodeficiency virus type I enhancer binding protein 3 [Source:HGNC Symbol	11	26	0.423077	18	26	0.692308	ENSP00000361664_p.R1681H;ENSP00000361665_p.R1681H;ENSP00000494598_p.R1681H	0.25				Oncogenes: Bushman	Unknown	Unknown	tolerated(0.13)	benign(0.001)
1:41583074_T/C#C	1	41583074	41583074	Substitution	germline	T	C	54443.3	PASS	rs2810566;COSM4143960	dbSNP & Cosmic	ENSG00000127124	ENST00000372583;ENST00000372584;ENST00000643665	ENSP00000361664;ENSP00000361665;ENSP00000494598	HIVEP3	Acc:HGNC:13561];human immunodeficiency virus type I enhancer binding protein 3 [Source:HGNC Symbol	98	98	1	142	142	1	ENSP00000361664_p.H575R;ENSP00000361665_p.H575R;ENSP00000494598_p.H575R	0.5	All: 575R (0.405)			Oncogenes: Bushman	Unknown	Unknown	tolerated(1)	benign(0)
1:42164693_G/A#A	1	42164693	42164693	Substitution	germline	G	A	14759.5	PASS	rs2071499;COSM4143964	dbSNP & Cosmic	ENSG00000197273	ENST00000357001	ENSP00000349493	GUCA2A	Acc:HGNC:4682];guanylate cyclase activator 2A [Source:HGNC Symbol	18	44	0.409091	17	61	0.278689	ENSP00000349493_p.S7F	0					Unknown	Unknown	tolerated(0.83)	benign(0.367)
1:42191525_T/G#G	1	42191525	42191525	Substitution	germline	T	G	15471	PASS	rs1139978;COSM7134036	dbSNP & Cosmic	ENSG00000198815	ENST00000361346;ENST00000361776;ENST00000372572;ENST00000372573;ENST00000445886;ENST00000545068	ENSP00000354449;ENSP00000354620;ENSP00000361653;ENSP00000361654;ENSP00000393408;ENSP00000439044	FOXJ3	Acc:HGNC:29178];forkhead box J3 [Source:HGNC Symbol	49	123	0.398374	64	178	0.359551	ENSP00000354449_p.T343P;ENSP00000354620_p.T377P;ENSP00000361653_p.T377P;ENSP00000361654_p.T377P;ENSP00000393408_p.T343P;ENSP00000439044_p.T377P	0					Unknown	Unknown	tolerated_low_confidence(0.15)	benign(0.133)
1:42191599_C/T#T	1	42191599	42191599	Substitution	germline	C	T	11901.6	PASS	rs75320542	dbSNP	ENSG00000198815	ENST00000361346;ENST00000361776;ENST00000372572;ENST00000372573;ENST00000445886;ENST00000545068	ENSP00000354449;ENSP00000354620;ENSP00000361653;ENSP00000361654;ENSP00000393408;ENSP00000439044	FOXJ3	Acc:HGNC:29178];forkhead box J3 [Source:HGNC Symbol	123	206	0.597087	169	264	0.640152	ENSP00000354449_p.S318N;ENSP00000354620_p.S352N;ENSP00000361653_p.S352N;ENSP00000361654_p.S352N;ENSP00000393408_p.S318N;ENSP00000439044_p.S352N	0					Unknown	Unknown	tolerated(0.18)	benign(0)
1:42227926_A/G#G	1	42227926	42227926	Substitution	germline	A	G	80652.9	PASS	rs343376;COSM3746966	dbSNP & Cosmic	ENSG00000198815	ENST00000361346;ENST00000361776;ENST00000372572;ENST00000372573;ENST00000445886;ENST00000545068	ENSP00000354449;ENSP00000354620;ENSP00000361653;ENSP00000361654;ENSP00000393408;ENSP00000439044	FOXJ3	Acc:HGNC:29178];forkhead box J3 [Source:HGNC Symbol	160	162	0.987654	155	159	0.974843	ENSP00000354449_p.V162A;ENSP00000354620_p.V162A;ENSP00000361653_p.V162A;ENSP00000361654_p.V162A;ENSP00000393408_p.V162A;ENSP00000439044_p.V162A	0					Unknown	Unknown	tolerated(0.62)	benign(0)
1:42747198_A/T#T	1	42747198	42747198	Substitution	germline	A	T	24586.9	PASS	rs3738496;COSM5438551	dbSNP & Cosmic	ENSG00000117385;LRG_5	ENST00000236040;LRG_5t3	ENSP00000236040;LRG_5p3	P3H1	Acc:HGNC:19316];prolyl 3-hydroxylase 1 [Source:HGNC Symbol	155	230	0.673913	170	243	0.699588	ENSP00000236040_p.F710Y;LRG_5p3_p.F710Y	0;0.25				Oncogenes: Bushman+Cosmic+Ongene	Unknown	Unknown	tolerated_low_confidence(0.73)	benign(0.025)
1:43166866_G/A#A	1	43166866	43166866	Substitution	germline	G	A	8248.61	PASS	rs75143777	dbSNP	ENSG00000117395	ENST00000236051;ENST00000431635	ENSP00000236051;ENSP00000407323	EBNA1BP2	Acc:HGNC:15531];EBNA1 binding protein 2 [Source:HGNC Symbol	111	176	0.630682	132	230	0.573913	ENSP00000236051_p.R223C;ENSP00000407323_p.R278C	0					Unknown	Unknown	deleterious(0.05)	possibly_damaging(0.62)
1:43183837_A/G#G	1	43183837	43183837	Substitution	germline	A	G	38686.6	PASS	rs663824;COSM3751212	dbSNP & Cosmic	ENSG00000243710	ENST00000372492;ENST00000528956;ENST00000610710	ENSP00000361570;ENSP00000435310;ENSP00000479773	CFAP57	Acc:HGNC:26485];cilia and flagella associated protein 57 [Source:HGNC Symbol	64	64	1	72	72	1	ENSP00000361570_p.N241D;ENSP00000435310_p.N241D;ENSP00000479773_p.N241D	0.25	All: 241D (0.0257131599684791)				Unknown	Unknown	tolerated(0.39)	benign(0.001)
1:43420823_C/T#T	1	43420823	43420823	Substitution	germline	C	T	33966.1	PASS	rs2782643;COSM4143983	dbSNP & Cosmic	ENSG00000198198	ENST00000470139;ENST00000562955;ENST00000634258	ENSP00000457168;ENSP00000489255;ENSP00000492726	SZT2	Acc:HGNC:29040];SZT2 subunit of KICSTOR complex [Source:HGNC Symbol	37	122	0.303279	45	162	0.277778	ENSP00000457168_p.P446S;ENSP00000489255_p.P446S;ENSP00000492726_p.P23S	0					Unknown	Unknown	tolerated(0.44)	benign(0.225)
1:43453742_A/G#G	1	43453742	43453742	Substitution	germline	A	G	8738.64	VQSRTrancheSNP99.00to99.90	rs6692611;COSM4143989	dbSNP & Cosmic	ENSG00000178922	ENST00000372425;ENST00000372432;ENST00000372434;ENST00000486909;ENST00000583037	ENSP00000361502;ENSP00000361509;ENSP00000361511;ENSP00000428399;ENSP00000461969	HYI	Acc:HGNC:26948];hydroxypyruvate isomerase (putative) [Source:HGNC Symbol	21	21	1	33	33	1	ENSP00000361502_p.S18P;ENSP00000361509_p.S18P;ENSP00000361511_p.S18P;ENSP00000428399_p.S18P;ENSP00000461969_p.S18P	0					Unknown	Unknown	tolerated(1)	benign(0)
1:43671586_C/A#A	1	43671586	43671586	Substitution	germline	C	A	24140.5	PASS	rs586339;COSM4143992	dbSNP & Cosmic	ENSG00000066135	ENST00000372396	ENSP00000361473	KDM4A	Acc:HGNC:22978];lysine demethylase 4A [Source:HGNC Symbol	74	116	0.637931	101	156	0.647436	ENSP00000361473_p.A482E	0.25	All: 482E (0.210371601654846)				Unknown	Unknown	tolerated(1)	benign(0)
1:44129375_T/A#A	1	44129375	44129375	Substitution	germline	T	A	38697.1	PASS	rs11210969;COSM146493;COSM3927629	dbSNP & Cosmic	ENSG00000171872	ENST00000372299;ENST00000476802	ENSP00000361373;ENSP00000489364	KLF17	Acc:HGNC:18830];Kruppel like factor 17 [Source:HGNC Symbol	274	274	1	312	312	1	ENSP00000361373_p.I35N;ENSP00000489364_p.I35N	0.25	All: 35N (0.0347346979332273)				Unknown	Unknown	tolerated(0.16)	benign(0.4)
1:44129441_G/C#C	1	44129441	44129441	Substitution	germline	G	C	75337.9	PASS	rs2429051;COSM3751237;COSM3751238	dbSNP & Cosmic	ENSG00000171872	ENST00000372299;ENST00000476802	ENSP00000361373;ENSP00000489364	KLF17	Acc:HGNC:18830];Kruppel like factor 17 [Source:HGNC Symbol	256	257	0.996109	309	309	1	ENSP00000361373_p.S57T;ENSP00000489364_p.S57T	0.25	All: 57T (0.123872525350072)				Unknown	Unknown	tolerated(0.08)	benign(0.053)
1:44806242_C/A#A	1	44806242	44806242	Substitution	germline	C	A	6185.61	PASS	rs17886308	dbSNP	ENSG00000188396	ENST00000339355	ENSP00000341803	TCTEX1D4	Acc:HGNC:32315];Tctex1 domain containing 4 [Source:HGNC Symbol	58	76	0.763158	46	77	0.597403	ENSP00000341803_p.D143Y	0					Unknown	Unknown	deleterious(0.03)	benign(0.044)
1:45036279_G/A#A	1	45036279	45036279	Substitution	germline	G	A	676.41	PASS	rs201379465	dbSNP	ENSG00000162415	ENST00000359600	ENSP00000352614	ZSWIM5	Acc:HGNC:29299];zinc finger SWIM-type containing 5 [Source:HGNC Symbol	6	20	0.3	12	31	0.387097	ENSP00000352614_p.P639S	0					Unknown	Unknown	tolerated(0.76)	benign(0.022)
1:45331833_C/G#G	1	45331833	45331833	Substitution	germline	C	G	11478	PASS	rs3219489;COSM3751252	dbSNP & Cosmic	ENSG00000132781;LRG_220	ENST00000354383;ENST00000355498;ENST00000372098;ENST00000372104;ENST00000372110;ENST00000372115;ENST00000412971;ENST00000448481;ENST00000450313;ENST00000456914;ENST00000467459;ENST00000528013;LRG_220t1	ENSP00000346354;ENSP00000347685;ENSP00000361170;ENSP00000361176;ENSP00000361182;ENSP00000361187;ENSP00000407590;ENSP00000408176;ENSP00000409718;ENSP00000410263;ENSP00000433130;ENSP00000435889;LRG_220p1	MUTYH	Acc:HGNC:7527];mutY DNA glycosylase [Source:HGNC Symbol	37	44	0.840909	39	63	0.619048	ENSP00000346354_p.Q311H;ENSP00000347685_p.Q310H;ENSP00000361170_p.Q335H;ENSP00000361176_p.Q310H;ENSP00000361182_p.Q325H;ENSP00000361187_p.Q324H;ENSP00000407590_p.Q310H;ENSP00000408176_p.Q338H;ENSP00000409718_p.Q321H;ENSP00000410263_p.Q182H;ENSP00000433130_p.Q324H;ENSP00000435889_p.S116T;LRG_220p1_p.Q338H	0.25;0.5	All: 335H (0.0255442990232674)			Oncogenes: Bushman+Cosmic+Uniprot;Oncogenes: Bushman+Cosmic+Ongene+Uniprot	Unknown	Unknown	tolerated(0.08)	benign(0.285)
1:45508799_A/T#T	1	45508799	45508799	Substitution	germline	A	T	4715.41	PASS	rs74365027	dbSNP	ENSG00000132763	ENST00000401061;ENST00000616135	ENSP00000383840;ENSP00000478859	MMACHC	Acc:HGNC:24525];metabolism of cobalamin associated C [Source:HGNC Symbol	40	61	0.655738	65	87	0.747126	ENSP00000383840_p.I145L;ENSP00000478859_p.I88L	0					Unknown	Unknown	tolerated(0.16)	benign(0.036)
1:45620405_C/T#T	1	45620405	45620405	Substitution	germline	C	T	25660.1	PASS	rs3014246;COSM3746981;COSM3746982	dbSNP & Cosmic	ENSG00000159588	ENST00000421127;ENST00000445048;ENST00000528266	ENSP00000389415;ENSP00000411335;ENSP00000432172	CCDC17	Acc:HGNC:26574];coiled-coil domain containing 17 [Source:HGNC Symbol	47	47	1	84	84	1	ENSP00000389415_p.S571N;ENSP00000411335_p.S68N;ENSP00000432172_p.S580N	0;0.25	All: 580N (0.03)				Unknown	Unknown	tolerated(0.48)	benign(0.001)
1:45621905_G/A#A	1	45621905	45621905	Substitution	germline	G	A	66924.1	PASS	rs3014242;COSM3746983;COSM3746984	dbSNP & Cosmic	ENSG00000159588	ENST00000421127;ENST00000479529;ENST00000528266	ENSP00000389415;ENSP00000432172;ENSP00000437072	CCDC17	Acc:HGNC:26574];coiled-coil domain containing 17 [Source:HGNC Symbol	217	217	1	296	296	1	ENSP00000389415_p.P344L;ENSP00000432172_p.P353L;ENSP00000437072_p.P321L	0					Unknown	Unknown	tolerated(0.14)	benign(0.012)
1:45623321_G/A#A	1	45623321	45623321	Substitution	germline	G	A	4673.61	PASS	rs116445969;COSM7359871;COSM7359872	dbSNP & Cosmic	ENSG00000159588	ENST00000421127;ENST00000479529;ENST00000528266	ENSP00000389415;ENSP00000432172;ENSP00000437072	CCDC17	Acc:HGNC:26574];coiled-coil domain containing 17 [Source:HGNC Symbol	31	44	0.704545	44	60	0.733333	ENSP00000389415_p.A121V;ENSP00000432172_p.A130V;ENSP00000437072_p.A98V	0.25;0	All: 121V (0.0434782608695652)				Unknown	Unknown	deleterious(0.02)	possibly_damaging(0.665)
1:46010915_T/G#G	1	46010915	46010915	Substitution	germline	T	G	39358.6	PASS	rs11211247;COSM1343092;COSM5653785	dbSNP & Cosmic	ENSG00000086015	ENST00000361297;ENST00000372008	ENSP00000354671;ENSP00000361078	MAST2	Acc:HGNC:19035];microtubule associated serine/threonine kinase 2 [Source:HGNC Symbol	61	61	1	95	96	0.989583	ENSP00000354671_p.D388E;ENSP00000361078_p.D273E	0					Unknown	Unknown	tolerated_low_confidence(1)	benign(0)
1:46027788_T/G#G	1	46027788	46027788	Substitution	germline	T	G	12985.1	PASS	rs1707336;COSM3735971;COSM3735972	dbSNP & Cosmic	ENSG00000086015	ENST00000361297;ENST00000372008;ENST00000372009	ENSP00000354671;ENSP00000361078;ENSP00000361079	MAST2	Acc:HGNC:19035];microtubule associated serine/threonine kinase 2 [Source:HGNC Symbol	45	152	0.296053	53	154	0.344156	ENSP00000354671_p.I659M;ENSP00000361078_p.I544M;ENSP00000361079_p.I297M	0					Unknown	Unknown	tolerated_low_confidence(0.37)	possibly_damaging(0.45)
1:46035321_A/G#G	1	46035321	46035321	Substitution	germline	A	G	7567.04	PASS	rs1052610	dbSNP	ENSG00000086015	ENST00000361297	ENSP00000354671	MAST2	Acc:HGNC:19035];microtubule associated serine/threonine kinase 2 [Source:HGNC Symbol	27	139	0.194245	63	202	0.311881	ENSP00000354671_p.D1551G	0					Unknown	Unknown	deleterious_low_confidence(0.02)	benign(0.027)
1:46055887_A/T#T	1	46055887	46055887	Substitution	germline	A	T	25997.5	PASS	rs785467;COSM3735974	dbSNP & Cosmic	ENSG00000117461;ENSG00000278139	ENST00000262741;ENST00000372006;ENST00000420542;ENST00000540385	ENSP00000262741;ENSP00000361075;ENSP00000412546;ENSP00000439913	AL358075.4;PIK3R3	Acc:110117499];Acc:HGNC:8981];phosphoinositide-3-kinase regulatory subunit 3 [Source:HGNC Symbol;-PIK3R3 readthrough [Source:NCBI gene	91	91	1	103	103	1	ENSP00000262741_p.N283K;ENSP00000361075_p.N283K;ENSP00000412546_p.N283K;ENSP00000439913_p.N329K	0.25;0	All: 283K (0.16)				Unknown	Unknown	tolerated(1)	benign(0)
1:46189486_T/C#C	1	46189486	46189486	Substitution	germline	T	C	48844.3	PASS	rs6659553	dbSNP	ENSG00000085998	ENST00000371984;ENST00000371992	ENSP00000361052;ENSP00000361060	POMGNT1	Acc:HGNC:19139];protein O-linked mannose N-acetylglucosaminyltransferase 1 (beta 1,2-) [Source:HGNC Symbol	70	70	1	98	98	1	ENSP00000361052_p.M623V;ENSP00000361060_p.M623V	0					Unknown	Unknown	Unknown	benign(0)
1:46192127_C/T#T	1	46192127	46192127	Substitution	germline	C	T	12093.6	PASS	rs17102066	dbSNP	ENSG00000085998	ENST00000371984;ENST00000371992	ENSP00000361052;ENSP00000361060	POMGNT1	Acc:HGNC:19139];protein O-linked mannose N-acetylglucosaminyltransferase 1 (beta 1,2-) [Source:HGNC Symbol	176	268	0.656716	192	303	0.633663	ENSP00000361052_p.V504I;ENSP00000361060_p.V504I	0.25	All: 504I (0.0247353048557868)				Unknown	Unknown	Unknown	benign(0.017)
1:46511199_G/C#C	1	46511199	46511199	Substitution	germline	G	C	7558.61	PASS	rs34614765	dbSNP	ENSG00000197587	ENST00000360032;ENST00000371956	ENSP00000353132;ENSP00000361024	DMBX1	Acc:HGNC:19026];diencephalon/mesencephalon homeobox 1 [Source:HGNC Symbol	49	80	0.6125	56	94	0.595745	ENSP00000353132_p.A200P;ENSP00000361024_p.A205P	0;0.25	All: 205P (0.05)				Unknown	Unknown	tolerated(0.13)	benign(0.013)
1:46668139_T/C#C	1	46668139	46668139	Substitution	germline	T	C	12863.8	PASS	rs11211337;COSM3749059	dbSNP & Cosmic	ENSG00000123472	ENST00000329231;ENST00000371937;ENST00000487193;ENST00000574428;ENST00000576409	ENSP00000330685;ENSP00000361005;ENSP00000433437;ENSP00000459167;ENSP00000460964	ATPAF1	Acc:HGNC:18803];ATP synthase mitochondrial F1 complex assembly factor 1 [Source:HGNC Symbol	16	16	1	17	17	1	ENSP00000330685_p.S85G;ENSP00000361005_p.S85G;ENSP00000433437_p.S14G;ENSP00000459167_p.S62G;ENSP00000460964_p.S85G	0;0.25	All: 62G (0.02)				Unknown	Unknown	tolerated_low_confidence(1)	benign(0)
1:46673147_T/G#G	1	46673147	46673147	Substitution	germline	T	G	58454	PASS	rs614486;COSM3985114;COSM3985115	dbSNP & Cosmic	ENSG00000186118	ENST00000334122;ENST00000415500;ENST00000564071;ENST00000564373	ENSP00000455854;ENSP00000456524;ENSP00000456892;ENSP00000457220	TEX38	Acc:HGNC:29589];testis expressed 38 [Source:HGNC Symbol	343	344	0.997093	427	429	0.995338	ENSP00000455854_p.D104E;ENSP00000456524_p.D50E;ENSP00000456892_p.D28E;ENSP00000457220_p.D105E	0					Unknown	Unknown	tolerated(1)	benign(0)
1:46673431_C/T#T	1	46673431	46673431	Substitution	germline	C	T	14139.9	PASS	rs1025806;COSM1343164;COSM1343165	dbSNP & Cosmic	ENSG00000186118	ENST00000334122;ENST00000415500;ENST00000564373	ENSP00000455854;ENSP00000456524;ENSP00000456892	TEX38	Acc:HGNC:29589];testis expressed 38 [Source:HGNC Symbol	39	173	0.225434	82	241	0.340249	ENSP00000455854_p.A199V;ENSP00000456524_p.A145V;ENSP00000456892_p.A123V	0					Unknown	Unknown	tolerated_low_confidence(0.14)	benign(0.272)
1:46815074_GAT/G#G	1	46815074	46815076	Frameshift	germline	GAT	G	12679.1	PASS	rs3215983;COSM1343170	dbSNP & Cosmic	ENSG00000142973	ENST00000271153;ENST00000371919;ENST00000371923;ENST00000464439	ENSP00000271153;ENSP00000360987;ENSP00000360991;ENSP00000433068	CYP4B1	Acc:HGNC:2644];cytochrome P450 family 4 subfamily B member 1 [Source:HGNC Symbol	30	106	0.283019	35	152	0.230263	ENSP00000271153_p.D294GfsX1;ENSP00000360987_p.D280GfsX1;ENSP00000360991_p.D295GfsX1;ENSP00000433068_p.M271EfsX54	0.25				Oncogenes: Bushman	Unknown	Unknown	Unknown	Unknown
1:46815187_G/A#A	1	46815187	46815187	Substitution	germline	G	A	19242.5	PASS	rs2297810;COSM3997561	dbSNP & Cosmic	ENSG00000142973	ENST00000271153;ENST00000371919;ENST00000371923;ENST00000464439	ENSP00000271153;ENSP00000360987;ENSP00000360991;ENSP00000433068	CYP4B1	Acc:HGNC:2644];cytochrome P450 family 4 subfamily B member 1 [Source:HGNC Symbol	81	81	1	119	119	1	ENSP00000271153_p.M331I;ENSP00000360987_p.M317I;ENSP00000360991_p.M332I;ENSP00000433068_p.W308X	0.5;0.25	All: 331I (0.015625)			Oncogenes: Bushman	Unknown	Unknown	deleterious(0.02)	benign(0.03)
1:46815212_C/T#T	1	46815212	46815212	Substitution	germline	C	T	8977.14	PASS	rs4646491;COSM3997562	dbSNP & Cosmic	ENSG00000142973	ENST00000271153;ENST00000371919;ENST00000371923	ENSP00000271153;ENSP00000360987;ENSP00000360991	CYP4B1	Acc:HGNC:2644];cytochrome P450 family 4 subfamily B member 1 [Source:HGNC Symbol	15	57	0.263158	40	112	0.357143	ENSP00000271153_p.R340C;ENSP00000360987_p.R326C;ENSP00000360991_p.R341C	0.5;0.25	All: 340C (0.015625)			Oncogenes: Bushman	Unknown	Unknown	deleterious(0.01)	benign(0.305)
1:46817100_C/T#T	1	46817100	46817100	Substitution	germline	C	T	21358.1	PASS	rs2297809;COSM4418274	dbSNP & Cosmic	ENSG00000142973	ENST00000271153;ENST00000371919;ENST00000371923	ENSP00000271153;ENSP00000360987;ENSP00000360991	CYP4B1	Acc:HGNC:2644];cytochrome P450 family 4 subfamily B member 1 [Source:HGNC Symbol	62	199	0.311558	76	214	0.35514	ENSP00000271153_p.R375C;ENSP00000360987_p.R361C;ENSP00000360991_p.R376C	0.5;0.25	All: 375C (0.0142961445488041)			Oncogenes: Bushman	Unknown	Unknown	deleterious(0)	probably_damaging(1)
1:47099268_G/A#A	1	47099268	47099268	Substitution	germline	G	A	2432.61	VQSRTrancheSNP99.00to99.90	rs369575084;COSM2191594	dbSNP & Cosmic	ENSG00000186160	ENST00000334194	ENSP00000334246	CYP4Z1	Acc:HGNC:20583];cytochrome P450 family 4 subfamily Z member 1 [Source:HGNC Symbol	42	161	0.26087	53	174	0.304598	ENSP00000334246_p.G351R	0					Unknown	Unknown	tolerated(1)	possibly_damaging(0.9)
1:47142179_A/T#T	1	47142179	47142179	Substitution	germline	A	T	32797.9	PASS	rs2056899;COSM3746997;COSM5827921	dbSNP & Cosmic	ENSG00000162365	ENST00000294337;ENST00000371890;ENST00000371891;ENST00000619754;ENST00000620131	ENSP00000294337;ENSP00000360957;ENSP00000360958;ENSP00000479019;ENSP00000482952	CYP4A22	Acc:HGNC:20575];cytochrome P450 family 4 subfamily A member 22 [Source:HGNC Symbol	98	151	0.649007	124	178	0.696629	ENSP00000294337_p.N152Y;ENSP00000360957_p.N152Y;ENSP00000360958_p.N152Y;ENSP00000479019_p.N152Y;ENSP00000482952_p.N152Y	0					Unknown	Unknown	tolerated(1)	benign(0)
1:47280565_A/C#C	1	47280565	47280565	Substitution	germline	A	C	5397.61	PASS	rs373048037	dbSNP	ENSG00000123473	ENST00000337817;ENST00000360380;ENST00000371877;ENST00000396221;ENST00000447475	ENSP00000337367;ENSP00000353544;ENSP00000360944;ENSP00000379523;ENSP00000411664	STIL	Acc:HGNC:10879];STIL centriolar assembly protein [Source:HGNC Symbol	85	262	0.324427	135	435	0.310345	ENSP00000337367_p.D584E;ENSP00000353544_p.D631E;ENSP00000360944_p.D631E;ENSP00000379523_p.D631E;ENSP00000411664_p.D584E	0.25				Oncogenes: Bushman+Cosmic+Ongene+Uniprot	Unknown	Unknown	tolerated(0.76)	benign(0.015)
1:47302242_G/A#A	1	47302242	47302242	Substitution	germline	G	A	28494.6	PASS	rs3125630;COSM5618048	dbSNP & Cosmic	ENSG00000123473	ENST00000337817;ENST00000360380;ENST00000371877;ENST00000396221;ENST00000413565;ENST00000447475	ENSP00000337367;ENSP00000353544;ENSP00000360944;ENSP00000379523;ENSP00000411664;ENSP00000412019	STIL	Acc:HGNC:10879];STIL centriolar assembly protein [Source:HGNC Symbol	111	165	0.672727	106	178	0.595506	ENSP00000337367_p.A86V;ENSP00000353544_p.A86V;ENSP00000360944_p.A86V;ENSP00000379523_p.A86V;ENSP00000411664_p.A86V;ENSP00000412019_p.A90V	0.5;0.25	All: 86V (0.02)			Oncogenes: Bushman+Cosmic+Ongene+Uniprot	Unknown	Unknown	tolerated(1)	benign(0)
1:47333967_G/C#C	1	47333967	47333967	Substitution	germline	G	C	5555.76	PASS	rs7543016;COSM4144059	dbSNP & Cosmic	ENSG00000162368	ENST00000371871;ENST00000371873;ENST00000450808;ENST00000471289	ENSP00000360937;ENSP00000360939;ENSP00000398192;ENSP00000433782	CMPK1	Acc:HGNC:18170];cytidine/uridine monophosphate kinase 1 [Source:HGNC Symbol	2	6	0.333333	2	2	1	ENSP00000360937_p.G8R;ENSP00000360939_p.G8R;ENSP00000398192_p.G8R;ENSP00000433782_p.G8R	0					Unknown	Unknown	tolerated_low_confidence(0.89)	benign(0)
1:47368537_G/T#T	1	47368537	47368537	Substitution	germline	G	T	2345.61	PASS	rs35687416;COSM146504	dbSNP & Cosmic	ENSG00000162368	ENST00000371871;ENST00000371873	ENSP00000360937;ENSP00000360939	CMPK1	Acc:HGNC:18170];cytidine/uridine monophosphate kinase 1 [Source:HGNC Symbol	38	110	0.345455	56	188	0.297872	ENSP00000360937_p.Q80H;ENSP00000360939_p.Q80H	0					Unknown	Unknown	deleterious(0)	benign(0.229)
1:47438996_T/TCCGCAC#TCCGCAC	1	47438996	47438996	Insertion	germline	T	TCCGCAC	12230.6	PASS	rs3046924;rs71053113	dbSNP	ENSG00000186564	ENST00000334793	ENSP00000335493	FOXD2	Acc:HGNC:3803];forkhead box D2 [Source:HGNC Symbol	36	36	1	30	30	1	ENSP00000335493_p.(286_293)insP_H	0					Unknown	Unknown	Unknown	Unknown
1:47439237_G/C#C	1	47439237	47439237	Substitution	germline	G	C	23976.2	PASS	rs2405913	dbSNP	ENSG00000186564	ENST00000334793	ENSP00000335493	FOXD2	Acc:HGNC:3803];forkhead box D2 [Source:HGNC Symbol	51	51	1	41	42	0.97619	ENSP00000335493_p.A368P	0.25	All: 368P (0.0333333333333333)				Unknown	Unknown	tolerated_low_confidence(1)	benign(0)
1:48232061_T/G#G	1	48232061	48232061	Substitution	germline	T	G	74021.3	PASS	rs212991;COSM4144064	dbSNP & Cosmic	ENSG00000117834	ENST00000236495;ENST00000438567;ENST00000533824	ENSP00000236495;ENSP00000401730;ENSP00000431900	SLC5A9	Acc:HGNC:22146];solute carrier family 5 member 9 [Source:HGNC Symbol	166	167	0.994012	209	209	1	ENSP00000236495_p.I294M;ENSP00000401730_p.I269M;ENSP00000431900_p.I290M	0;0.25	All: 269M (0.305)				Unknown	Unknown	tolerated(0.72)	benign(0.003)
1:48663232_C/T#T	1	48663232	48663232	Substitution	germline	C	T	3931.61	PASS	rs75333004;COSM5005398;COSM5005399	dbSNP & Cosmic	ENSG00000186094	ENST00000334103;ENST00000371838;ENST00000371839;ENST00000416121	ENSP00000335516;ENSP00000360904;ENSP00000360905;ENSP00000401622	AGBL4	Acc:HGNC:25892];ATP/GTP binding protein like 4 [Source:HGNC Symbol	33	50	0.66	34	62	0.548387	ENSP00000335516_p.R4Q;ENSP00000360904_p.R215Q;ENSP00000360905_p.R215Q;ENSP00000401622_p.R60Q	0;0.25	All: 215Q (0.0139466389466389)				Unknown	Unknown	tolerated(0.55)	benign(0.013)
1:50200843_C/T#T	1	50200843	50200843	Substitution	germline	C	T	12584	PASS	rs2494876;COSM7269273;COSM7269274;COSM7269275;COSM7269276	dbSNP & Cosmic	ENSG00000162374	ENST00000371821;ENST00000371823	ENSP00000360886;ENSP00000360888	ELAVL4	Acc:HGNC:3315];ELAV like RNA binding protein 4 [Source:HGNC Symbol	15	50	0.3	21	42	0.5	ENSP00000360886_p.P275S;ENSP00000360888_p.P270S	0					Unknown	Unknown	Unknown	Unknown
1:51361249_T/C#C	1	51361249	51361249	Substitution	germline	T	C	25182.1	PASS	rs17567;COSM3735975;COSM4909299	dbSNP & Cosmic	ENSG00000085832	ENST00000371730;ENST00000371733	ENSP00000360795;ENSP00000360798	EPS15	Acc:HGNC:3419];epidermal growth factor receptor pathway substrate 15 [Source:HGNC Symbol	200	200	1	229	229	1	ENSP00000360795_p.I688M;ENSP00000360798_p.I822M	0.25				Oncogenes: Bushman+Cosmic+Uniprot	Unknown	Unknown	tolerated(0.19)	benign(0)
1:51840391_ATCT/A#A	1	51840391	51840394	Deletion	germline	ATCT	A	37971.8	PASS	rs35723519;rs60220085;COSM1237693;COSM5346811	dbSNP & Cosmic	ENSG00000078618	ENST00000352171;ENST00000354831;ENST00000539524;ENST00000544028	ENSP00000262679;ENSP00000346890;ENSP00000442262;ENSP00000444416	NRDC	Acc:HGNC:7995];nardilysin convertase [Source:HGNC Symbol	76	76	1	83	83	1	ENSP00000262679_p.(E150_E154)del;ENSP00000346890_p.(E150_E154)del;ENSP00000442262_p.(E150_E154)del;ENSP00000444416_p.(E18_E22)del	0					Unknown	Unknown	Unknown	Unknown
1:52238277_A/G#G	1	52238277	52238277	Substitution	germline	A	G	5845.61	PASS	rs9803965	dbSNP	ENSG00000157077	ENST00000287727;ENST00000357206;ENST00000371591	ENSP00000287727;ENSP00000349737;ENSP00000360647	ZFYVE9	Acc:HGNC:6775];zinc finger FYVE-type containing 9 [Source:HGNC Symbol	57	91	0.626374	97	134	0.723881	ENSP00000287727_p.Y287C;ENSP00000349737_p.Y287C;ENSP00000360647_p.Y287C	0					Unknown	Unknown	tolerated_low_confidence(0.91)	benign(0)
1:52373320_A/G#G	1	52373320	52373320	Substitution	germline	A	G	1666.61	PASS	rs34521609	dbSNP	ENSG00000085840	ENST00000371566;ENST00000371568	ENSP00000360621;ENSP00000360623	ORC1	Acc:HGNC:8487];origin recognition complex subunit 1 [Source:HGNC Symbol	34	86	0.395349	32	98	0.326531	ENSP00000360621_p.M816T;ENSP00000360623_p.M816T	0					Unknown	Unknown	tolerated(0.14)	benign(0.05)
1:52396199_C/T#T	1	52396199	52396199	Substitution	germline	C	T	9674.61	PASS	rs3087477	dbSNP	ENSG00000085840	ENST00000371566;ENST00000371568	ENSP00000360621;ENSP00000360623	ORC1	Acc:HGNC:8487];origin recognition complex subunit 1 [Source:HGNC Symbol	111	162	0.685185	139	198	0.70202	ENSP00000360621_p.V190M;ENSP00000360623_p.V190M	0					Unknown	Unknown	tolerated(0.28)	benign(0.009)
1:53062304_A/C#C	1	53062304	53062304	Substitution	germline	A	C	3705.72	PASS	rs369317594	dbSNP	ENSG00000174348	ENST00000312553;ENST00000395871	ENSP00000308315;ENSP00000379212	PODN	Acc:HGNC:23174];podocan [Source:HGNC Symbol	38	57	0.666667	44	53	0.830189	ENSP00000308315_p.S29R;ENSP00000379212_p.S29R	0					Unknown	Unknown	tolerated_low_confidence(0.08)	benign(0.046)
1:53078925_T/C#C	1	53078925	53078925	Substitution	germline	T	C	84490.6	PASS	rs1288389;COSM7221104;COSM7221105	dbSNP & Cosmic	ENSG00000174348	ENST00000312553;ENST00000371500;ENST00000395871;ENST00000618387	ENSP00000308315;ENSP00000360555;ENSP00000379212;ENSP00000479233	PODN	Acc:HGNC:23174];podocan [Source:HGNC Symbol	10	28	0.357143	12	39	0.307692	ENSP00000308315_p.V520A;ENSP00000360555_p.V501A;ENSP00000379212_p.V378A;ENSP00000479233_p.V501A	0.25;0	All: 520A (0.125118203309693)				Unknown	Unknown	tolerated(1)	benign(0)
1:53088082_T/C#C	1	53088082	53088082	Substitution	germline	T	C	15192.1	PASS	rs1288401;COSM146516	dbSNP & Cosmic	ENSG00000162383	ENST00000371494;ENST00000620347	ENSP00000360549;ENSP00000478639	SLC1A7	Acc:HGNC:10945];solute carrier family 1 member 7 [Source:HGNC Symbol	12	46	0.26087	9	42	0.214286	ENSP00000360549_p.Q537R;ENSP00000478639_p.Q596R	0					Unknown	Unknown	tolerated_low_confidence(0.13)	benign(0.005)
1:53327839_TGCA/AGCA#T	1	53327839	53327842	Deletion	germline	TGCA	T	6881.33	PASS	rs4926972;rs775257615;COSM4144084;COSM6458254	dbSNP & Cosmic	ENSG00000157193	ENST00000306052;ENST00000347547;ENST00000354412;ENST00000371454;ENST00000465675;ENST00000480045;ENST00000657895;ENST00000658277;ENST00000659993;ENST00000661457;ENST00000662198;ENST00000662604;ENST00000667377;ENST00000668071;ENST00000668448	ENSP00000303634;ENSP00000334522;ENSP00000346391;ENSP00000360509;ENSP00000433554;ENSP00000437009;ENSP00000499273;ENSP00000499355;ENSP00000499405;ENSP00000499486;ENSP00000499547;ENSP00000499550;ENSP00000499697;ENSP00000499744;ENSP00000499764	LRP8	Acc:HGNC:6700];LDL receptor related protein 8 [Source:HGNC Symbol	2	9	0.222222	0	10	0.01	ENSP00000303634_p.(L14_L24)del;ENSP00000334522_p.(L14_L24)del;ENSP00000346391_p.(L14_L24)del;ENSP00000360509_p.(L14_L24)del;ENSP00000433554_p.(L14_L24)del;ENSP00000437009_p.(L8_L18)del;ENSP00000499273_p.(L14_L24)del;ENSP00000499355_p.(L14_L24)del;ENSP00000499405_p.(L14_L24)del;ENSP00000499486_p.(L14_L24)del;ENSP00000499547_p.(L14_L24)del;ENSP00000499550_p.(L14_L24)del;ENSP00000499697_p.(L14_L24)d…	0;0.25				Oncogenes: Bushman+Cosmic+Ongene	Unknown	Unknown	Unknown	Unknown
1:53327841_CA/C#	1	53327841	53327842	Frameshift	germline	CA		31.15	PASS	rs761955852;COSM7260192	dbSNP & Cosmic	ENSG00000157193	ENST00000306052;ENST00000347547;ENST00000354412;ENST00000371454;ENST00000465675;ENST00000480045;ENST00000657895;ENST00000658277;ENST00000659993;ENST00000661457;ENST00000662198;ENST00000662604;ENST00000667377;ENST00000668071;ENST00000668448	ENSP00000303634;ENSP00000334522;ENSP00000346391;ENSP00000360509;ENSP00000433554;ENSP00000437009;ENSP00000499273;ENSP00000499355;ENSP00000499405;ENSP00000499486;ENSP00000499547;ENSP00000499550;ENSP00000499697;ENSP00000499744;ENSP00000499764	LRP8	Acc:HGNC:6700];LDL receptor related protein 8 [Source:HGNC Symbol	2	9	0.222222	0	9	0.01	ENSP00000303634_p.L24PfsX9;ENSP00000334522_p.L24PfsX9;ENSP00000346391_p.L24PfsX9;ENSP00000360509_p.L24PfsX9;ENSP00000433554_p.L24PfsX9;ENSP00000437009_p.L18PfsX9;ENSP00000499273_p.L24PfsX9;ENSP00000499355_p.L24PfsX9;ENSP00000499405_p.L24PfsX9;ENSP00000499486_p.L24PfsX9;ENSP00000499547_p.L24PfsX9;ENSP00000499550_p.L24PfsX9;ENSP00000499697_p.L24PfsX9;ENSP00000499744_p.L14PfsX9;ENSP00000499764_p.L24…	0;0.25				Oncogenes: Bushman+Cosmic+Ongene	Unknown	Unknown	Unknown	Unknown
1:53459883_G/T#T	1	53459883	53459883	Substitution	germline	G	T	1333.64	PASS	rs555846303	dbSNP	ENSG00000143006	ENST00000371445	ENSP00000360500	DMRTB1	Acc:HGNC:13913];DMRT like family B with proline rich C-terminal 1 [Source:HGNC Symbol	9	26	0.346154	8	28	0.285714	ENSP00000360500_p.V144L	0					Unknown	Unknown	tolerated(0.48)	benign(0.029)
1:54141131_C/T#T	1	54141131	54141131	Substitution	germline	C	T	48465.6	PASS	rs3766465;COSM7336003	dbSNP & Cosmic	ENSG00000157211	ENST00000371330;ENST00000530059	ENSP00000360381;ENSP00000489959	CDCP2	Acc:HGNC:27297];CUB domain containing protein 2 [Source:HGNC Symbol	45	103	0.436893	55	146	0.376712	ENSP00000360381_p.G244R;ENSP00000489959_p.G244R	0					Unknown	Unknown	deleterious(0)	benign(0.271)
1:54216247_G/C#C	1	54216247	54216247	Substitution	germline	G	C	31009.7	PASS	rs13571;COSM6353709	dbSNP & Cosmic	ENSG00000116221	ENST00000336230;ENST00000360840;ENST00000398219;ENST00000605337	ENSP00000338526;ENSP00000354086;ENSP00000392216;ENSP00000473980	MRPL37	Acc:HGNC:14034];mitochondrial ribosomal protein L37 [Source:HGNC Symbol	28	100	0.28	30	104	0.288462	ENSP00000338526_p.C235S;ENSP00000354086_p.C366S;ENSP00000392216_p.C150S;ENSP00000473980_p.C366S	0;0.25	All: 366S (0.273490937746257)				Unknown	Unknown	tolerated(1)	benign(0)
1:54225281_T/C#C	1	54225281	54225281	Substitution	germline	T	C	17122	PASS	rs3088379	dbSNP	ENSG00000116221	ENST00000605337	ENSP00000473980	MRPL37	Acc:HGNC:14034];mitochondrial ribosomal protein L37 [Source:HGNC Symbol	130	195	0.666667	150	228	0.657895	ENSP00000473980_p.F451L	0					Unknown	Unknown	tolerated_low_confidence(0.23)	benign(0)
1:54594689_G/A#A	1	54594689	54594689	Substitution	germline	G	A	5166.41	PASS	rs1702003;COSM3751303;COSM3751304	dbSNP & Cosmic	ENSG00000162390	ENST00000343744;ENST00000371316	ENSP00000340260;ENSP00000360366	ACOT11	Acc:HGNC:18156];acyl-CoA thioesterase 11 [Source:HGNC Symbol	48	82	0.585366	56	93	0.602151	ENSP00000340260_p.G202D;ENSP00000360366_p.G202D	0					Unknown	Unknown	tolerated(0.95)	benign(0)
1:54609779_G/A#A	1	54609779	54609779	Substitution	germline	G	A	26314.9	PASS	rs1368883;COSM7133362	dbSNP & Cosmic	ENSG00000162391	ENST00000302250	ENSP00000306888	FAM151A	Acc:HGNC:25032];family with sequence similarity 151 member A [Source:HGNC Symbol	22	78	0.282051	33	115	0.286957	ENSP00000306888_p.A416V	0.25	All: 416V (0.5)				Unknown	Unknown	tolerated(0.2)	benign(0.045)
1:54653842_T/G#G	1	54653842	54653842	Substitution	germline	T	G	30812	PASS	rs1655519;COSM3997589;COSM3997590;COSM3997591	dbSNP & Cosmic	ENSG00000184313;ENSG00000271723	ENST00000339553;ENST00000395690;ENST00000413188;ENST00000414150;ENST00000421030;ENST00000422659;ENST00000425300;ENST00000438846;ENST00000440047;ENST00000606515	ENSP00000343211;ENSP00000379044;ENSP00000388181;ENSP00000392238;ENSP00000394373;ENSP00000396622;ENSP00000402209;ENSP00000404780;ENSP00000410192;ENSP00000475315	MROH7;MROH7-TTC4	Acc:HGNC:24802];Acc:HGNC:49180];maestro heat like repeat family member 7 [Source:HGNC Symbol;MROH7-TTC4 readthrough (NMD candidate) [Source:HGNC Symbol	205	316	0.648734	242	397	0.609572	ENSP00000343211_p.Y306D;ENSP00000379044_p.Y306D;ENSP00000388181_p.Y306D;ENSP00000392238_p.Y306D;ENSP00000394373_p.Y306D;ENSP00000396622_p.Y306D;ENSP00000402209_p.Y306D;ENSP00000404780_p.Y306D;ENSP00000410192_p.Y306D;ENSP00000475315_p.Y306D	0.25;0.5	All: 306D (0.0368242710795902)		Melanoma resistance: Long et al. 2014	Oncogenes: Bushman+Cosmic+Ongene+Uniprot	Unknown	Unknown	tolerated_low_confidence(1)	benign(0)
1:54653861_C/T#T	1	54653861	54653861	Substitution	germline	C	T	37755.9	PASS	rs17399810;COSM3751307;COSM3751308;COSM3751309	dbSNP & Cosmic	ENSG00000184313;ENSG00000271723	ENST00000339553;ENST00000395690;ENST00000413188;ENST00000414150;ENST00000421030;ENST00000422659;ENST00000425300;ENST00000438846;ENST00000440047;ENST00000606515	ENSP00000343211;ENSP00000379044;ENSP00000388181;ENSP00000392238;ENSP00000394373;ENSP00000396622;ENSP00000402209;ENSP00000404780;ENSP00000410192;ENSP00000475315	MROH7;MROH7-TTC4	Acc:HGNC:24802];Acc:HGNC:49180];maestro heat like repeat family member 7 [Source:HGNC Symbol;MROH7-TTC4 readthrough (NMD candidate) [Source:HGNC Symbol	105	308	0.340909	149	396	0.376263	ENSP00000343211_p.S312F;ENSP00000379044_p.S312F;ENSP00000388181_p.S312F;ENSP00000392238_p.S312F;ENSP00000394373_p.S312F;ENSP00000396622_p.S312F;ENSP00000402209_p.S312F;ENSP00000404780_p.S312F;ENSP00000410192_p.S312F;ENSP00000475315_p.S312F	0.25;0.5	All: 312F (0.015625)		Melanoma resistance: Long et al. 2014	Oncogenes: Bushman+Cosmic+Ongene+Uniprot	Unknown	Unknown	deleterious_low_confidence(0)	probably_damaging(0.971)
1:54653873_A/G#G	1	54653873	54653873	Substitution	germline	A	G	111556	PASS	rs1655518	dbSNP	ENSG00000184313;ENSG00000271723	ENST00000339553;ENST00000395690;ENST00000413188;ENST00000414150;ENST00000421030;ENST00000422659;ENST00000425300;ENST00000438846;ENST00000440047;ENST00000606515	ENSP00000343211;ENSP00000379044;ENSP00000388181;ENSP00000392238;ENSP00000394373;ENSP00000396622;ENSP00000402209;ENSP00000404780;ENSP00000410192;ENSP00000475315	MROH7;MROH7-TTC4	Acc:HGNC:24802];Acc:HGNC:49180];maestro heat like repeat family member 7 [Source:HGNC Symbol;MROH7-TTC4 readthrough (NMD candidate) [Source:HGNC Symbol	304	304	1	397	397	1	ENSP00000343211_p.E316G;ENSP00000379044_p.E316G;ENSP00000388181_p.E316G;ENSP00000392238_p.E316G;ENSP00000394373_p.E316G;ENSP00000396622_p.E316G;ENSP00000402209_p.E316G;ENSP00000404780_p.E316G;ENSP00000410192_p.E316G;ENSP00000475315_p.E316G	0;0.5			Melanoma resistance: Long et al. 2014	Oncogenes: Bushman+Cosmic+Ongene+Uniprot	Unknown	Unknown	tolerated_low_confidence(1)	benign(0)
1:54670856_T/C#C	1	54670856	54670856	Substitution	germline	T	C	14120	PASS	rs480963;COSM4144097;COSM4144098;COSM4144099	dbSNP & Cosmic	ENSG00000184313;ENSG00000271723	ENST00000339553;ENST00000395690;ENST00000409996;ENST00000413188;ENST00000414150;ENST00000421030;ENST00000422659;ENST00000425300;ENST00000438846;ENST00000440047;ENST00000606515	ENSP00000343211;ENSP00000379044;ENSP00000387048;ENSP00000388181;ENSP00000392238;ENSP00000394373;ENSP00000396622;ENSP00000402209;ENSP00000404780;ENSP00000410192;ENSP00000475315	MROH7;MROH7-TTC4	Acc:HGNC:24802];Acc:HGNC:49180];maestro heat like repeat family member 7 [Source:HGNC Symbol;MROH7-TTC4 readthrough (NMD candidate) [Source:HGNC Symbol	47	67	0.701493	66	103	0.640777	ENSP00000343211_p.V509A;ENSP00000379044_p.V509A;ENSP00000387048_p.V77A;ENSP00000388181_p.V509A;ENSP00000392238_p.V534A;ENSP00000394373_p.V509A;ENSP00000396622_p.V509A;ENSP00000402209_p.V509A;ENSP00000404780_p.V509A;ENSP00000410192_p.V509A;ENSP00000475315_p.V509A	0.25;0;0.5	All: 509A (0.23)		Melanoma resistance: Long et al. 2014	Oncogenes: Bushman+Cosmic+Ongene+Uniprot	Unknown	Unknown	deleterious(0.01)	possibly_damaging(0.848)
1:54674068_A/G#G	1	54674068	54674068	Substitution	germline	A	G	16883	PASS	rs570218;COSM3747020;COSM3747021;COSM3747022	dbSNP & Cosmic	ENSG00000184313;ENSG00000271723	ENST00000339553;ENST00000395690;ENST00000409996;ENST00000414150;ENST00000421030;ENST00000440047	ENSP00000343211;ENSP00000379044;ENSP00000387048;ENSP00000396622;ENSP00000402209;ENSP00000410192	MROH7;MROH7-TTC4	Acc:HGNC:24802];Acc:HGNC:49180];maestro heat like repeat family member 7 [Source:HGNC Symbol;MROH7-TTC4 readthrough (NMD candidate) [Source:HGNC Symbol	30	57	0.526316	47	78	0.602564	ENSP00000343211_p.H618R;ENSP00000379044_p.H618R;ENSP00000387048_p.H186R;ENSP00000396622_p.H618R;ENSP00000402209_p.H618R;ENSP00000410192_p.H618R	0;0.5			Melanoma resistance: Long et al. 2014	Oncogenes: Bushman+Cosmic+Ongene+Uniprot	Unknown	Unknown	tolerated(1)	benign(0)
1:54702100_T/A#A	1	54702100	54702100	Substitution	germline	T	A	44502.8	PASS	rs646356	dbSNP	ENSG00000184313;ENSG00000271723	ENST00000409996;ENST00000414150;ENST00000421030	ENSP00000387048;ENSP00000396622;ENSP00000410192	MROH7;MROH7-TTC4	Acc:HGNC:24802];Acc:HGNC:49180];maestro heat like repeat family member 7 [Source:HGNC Symbol;MROH7-TTC4 readthrough (NMD candidate) [Source:HGNC Symbol	46	73	0.630137	50	71	0.704225	ENSP00000387048_p.V667D;ENSP00000396622_p.V1099D;ENSP00000410192_p.V1099D	0;0.5			Melanoma resistance: Long et al. 2014	Oncogenes: Bushman+Cosmic+Ongene+Uniprot	Unknown	Unknown	tolerated(1)	benign(0)
1:54716627_T/A#A	1	54716627	54716627	Substitution	germline	T	A	32256	PASS	rs1147990;COSM3751310	dbSNP & Cosmic	ENSG00000243725;ENSG00000271723	ENST00000371281;ENST00000414150	ENSP00000360329;ENSP00000410192	MROH7-TTC4;TTC4	Acc:HGNC:12394];Acc:HGNC:49180];MROH7-TTC4 readthrough (NMD candidate) [Source:HGNC Symbol;tetratricopeptide repeat domain 4 [Source:HGNC Symbol	38	70	0.542857	41	68	0.602941	ENSP00000360329_p.S47T;ENSP00000410192_p.C1282X	0;0.5			Melanoma resistance: Long et al. 2014	Oncogenes: Bushman+Cosmic+Ongene+Uniprot	Unknown	Unknown	tolerated(0.27)	benign(0)
1:54781424_G/A#A	1	54781424	54781424	Substitution	germline	G	A	3898.91	PASS	rs2286203;COSM4144101	dbSNP & Cosmic	ENSG00000006555	ENST00000371276	ENSP00000360323	TTC22	Acc:HGNC:26067];tetratricopeptide repeat domain 22 [Source:HGNC Symbol	14	39	0.358974	9	41	0.219512	ENSP00000360323_p.A510V	0					Unknown	Unknown	tolerated(0.28)	benign(0.05)
1:54782401_A/G#G	1	54782401	54782401	Substitution	germline	A	G	7142.89	PASS	rs12144325;COSM4998016	dbSNP & Cosmic	ENSG00000006555	ENST00000371276	ENSP00000360323	TTC22	Acc:HGNC:26067];tetratricopeptide repeat domain 22 [Source:HGNC Symbol	45	136	0.330882	40	154	0.25974	ENSP00000360323_p.L366P	0.25	All: 366P (0.0131458616361084)				Unknown	Unknown	deleterious(0)	probably_damaging(0.997)
1:54801124_G/C#C	1	54801124	54801124	Substitution	germline	G	C	15287.9	PASS	rs671108;COSM3751312;COSM3751313	dbSNP & Cosmic	ENSG00000006555	ENST00000371274;ENST00000371276	ENSP00000360321;ENSP00000360323	TTC22	Acc:HGNC:26067];tetratricopeptide repeat domain 22 [Source:HGNC Symbol	118	190	0.621053	179	280	0.639286	ENSP00000360321_p.L14V;ENSP00000360323_p.L14V	0					Unknown	Unknown	deleterious(0)	probably_damaging(0.987)
1:55058564_G/A#A	1	55058564	55058564	Substitution	germline	G	A	30449.8	PASS	rs562556;COSM3722998	dbSNP & Cosmic	ENSG00000169174;LRG_275	ENST00000302118;LRG_275t1	ENSP00000303208;LRG_275p1	PCSK9	Acc:HGNC:20001];proprotein convertase subtilisin/kexin type 9 [Source:HGNC Symbol	4	4	1	7	7	1	ENSP00000303208_p.V474I;LRG_275p1_p.V474I	0.25	All: 474I (0.0333333333333333)			Oncogenes: Bushman+Cosmic+Ongene	Unknown	Unknown	tolerated(0.21)	benign(0.001)
1:55063514_G/A#A	1	55063514	55063514	Substitution	germline	G	A	71927.3	PASS	rs505151	dbSNP	ENSG00000169174;LRG_275	ENST00000302118;LRG_275t1	ENSP00000303208;LRG_275p1	PCSK9	Acc:HGNC:20001];proprotein convertase subtilisin/kexin type 9 [Source:HGNC Symbol	41	41	1	61	61	1	ENSP00000303208_p.G670E;LRG_275p1_p.G670E	0;0.25				Oncogenes: Bushman+Cosmic+Ongene	Unknown	Unknown	tolerated(1)	benign(0)
1:55075501_A/G#G	1	55075501	55075501	Substitution	germline	A	G	36465.9	PASS	rs487230;COSM3747026;COSM3747027	dbSNP & Cosmic	ENSG00000162402	ENST00000294383	ENSP00000294383	USP24	Acc:HGNC:12623];ubiquitin specific peptidase 24 [Source:HGNC Symbol	57	57	1	57	57	1	ENSP00000294383_p.V2468A	0.25				Oncogenes: Bushman	Unknown	Unknown	tolerated(0.54)	benign(0)
1:55172402_G/A#A	1	55172402	55172402	Substitution	germline	G	A	59797.2	PASS	rs1165222;COSM3747030;COSM3747031	dbSNP & Cosmic	ENSG00000162402	ENST00000294383	ENSP00000294383	USP24	Acc:HGNC:12623];ubiquitin specific peptidase 24 [Source:HGNC Symbol	143	143	1	174	174	1	ENSP00000294383_p.T226I	0.25				Oncogenes: Bushman	Unknown	Unknown	tolerated(0.57)	benign(0)
1:56956811_C/T#T	1	56956811	56956811	Substitution	germline	C	T	75414.9	PASS	rs1013579	dbSNP	ENSG00000021852;LRG_31	ENST00000371237;ENST00000535057;ENST00000543257;LRG_31t1	ENSP00000360281;ENSP00000440113;ENSP00000442548;LRG_31p1	C8B	Acc:HGNC:1353];complement C8 beta chain [Source:HGNC Symbol	128	128	1	192	192	1	ENSP00000360281_p.G117R;ENSP00000440113_p.G55R;ENSP00000442548_p.G65R;LRG_31p1_p.G117R	0;0.25				Oncogenes: Bushman+Cosmic+Ongene	Unknown	Unknown	tolerated(1)	benign(0)
1:58682254_T/C#C	1	58682254	58682254	Substitution	germline	T	C	50880.4	PASS	rs12139511;COSM3751325	dbSNP & Cosmic	ENSG00000162601	ENST00000472487;ENST00000655340;ENST00000659812;ENST00000665648	ENSP00000418734;ENSP00000499373;ENSP00000499586;ENSP00000499686	MYSM1	Acc:HGNC:29401];Myb like, SWIRM and MPN domains 1 [Source:HGNC Symbol	147	147	1	171	172	0.994186	ENSP00000418734_p.T264A;ENSP00000499373_p.T264A;ENSP00000499586_p.T264A;ENSP00000499686_p.T246A	0;0.25				Oncogenes: Bushman+Cosmic+Ongene	Unknown	Unknown	tolerated(1)	benign(0)
1:59321678_T/G#G	1	59321678	59321678	Substitution	germline	T	G	5598.89	PASS	rs835409;COSM146529	dbSNP & Cosmic	ENSG00000172456	ENST00000303721;ENST00000371212;ENST00000371218;ENST00000413489;ENST00000424725;ENST00000430447;ENST00000582567;ENST00000634364;ENST00000634399;ENST00000635156	ENSP00000305922;ENSP00000360256;ENSP00000360262;ENSP00000403425;ENSP00000406607;ENSP00000463260;ENSP00000489146;ENSP00000489345;ENSP00000489417;ENSP00000489446	FGGY	Acc:HGNC:25610];FGGY carbohydrate kinase domain containing [Source:HGNC Symbol	15	67	0.223881	23	59	0.389831	ENSP00000305922_p.N43K;ENSP00000360256_p.N43K;ENSP00000360262_p.N43K;ENSP00000403425_p.N43K;ENSP00000406607_p.N43K;ENSP00000463260_p.N43K;ENSP00000489146_p.N43K;ENSP00000489345_p.N43K;ENSP00000489417_p.N43K;ENSP00000489446_p.N43K	0					Unknown	Unknown	tolerated(0.52)	benign(0)
1:61864408_T/G#G	1	61864408	61864408	Substitution	germline	T	G	117615	PASS	rs2799627	dbSNP	ENSG00000132849	ENST00000316485;ENST00000371158;ENST00000484937;ENST00000613764;ENST00000642238	ENSP00000326199;ENSP00000360200;ENSP00000433669;ENSP00000479041;ENSP00000494277	PATJ	Acc:HGNC:28881];PATJ crumbs cell polarity complex component [Source:HGNC Symbol	124	124	1	168	168	1	ENSP00000326199_p.I870M;ENSP00000360200_p.I870M;ENSP00000433669_p.I329M;ENSP00000479041_p.I870M;ENSP00000494277_p.I870M	0.5;0.25	All: 870M (0.355)			Oncogenes: Bushman	Unknown	Unknown	tolerated(1)	benign(0)
1:61914626_G/A#A	1	61914626	61914626	Substitution	germline	G	A	34020.6	PASS	rs1056513;COSM3751340	dbSNP & Cosmic	ENSG00000132849	ENST00000371158;ENST00000484937;ENST00000494842;ENST00000642238	ENSP00000360200;ENSP00000433669;ENSP00000489200;ENSP00000494277	PATJ	Acc:HGNC:28881];PATJ crumbs cell polarity complex component [Source:HGNC Symbol	170	170	1	202	204	0.990196	ENSP00000360200_p.G1178S;ENSP00000433669_p.G637S;ENSP00000489200_p.G23S;ENSP00000494277_p.G1178S	0.25				Oncogenes: Bushman	Unknown	Unknown	tolerated(0.76)	benign(0)
1:61914627_G/C#C	1	61914627	61914627	Substitution	germline	G	C	2644.61	PASS	rs147751244	dbSNP	ENSG00000132849	ENST00000371158;ENST00000484937;ENST00000494842;ENST00000642238	ENSP00000360200;ENSP00000433669;ENSP00000489200;ENSP00000494277	PATJ	Acc:HGNC:28881];PATJ crumbs cell polarity complex component [Source:HGNC Symbol	58	172	0.337209	63	205	0.307317	ENSP00000360200_p.G1178A;ENSP00000433669_p.G637A;ENSP00000489200_p.G23A;ENSP00000494277_p.G1178A	0.5;0.25	All: 1178A (0.0120481927710843)			Oncogenes: Bushman	Unknown	Unknown	tolerated(0.44)	benign(0)
1:62178446_A/G#G	1	62178446	62178446	Substitution	germline	A	G	29575	PASS	rs2481703	dbSNP	ENSG00000132849	ENST00000635137	ENSP00000489159	PATJ	Acc:HGNC:28881];PATJ crumbs cell polarity complex component [Source:HGNC Symbol	11	47	0.234043	23	58	0.396552	ENSP00000489159_p.D585G	0.25				Oncogenes: Bushman	Unknown	Unknown	deleterious_low_confidence(0)	benign(0.102)
1:62207365_T/C#C	1	62207365	62207365	Substitution	germline	T	C	30550.9	PASS	rs7542665;COSM7244093	dbSNP & Cosmic	ENSG00000240563	ENST00000498273	ENSP00000419901	L1TD1	Acc:HGNC:25595];LINE1 type transposase domain containing 1 [Source:HGNC Symbol	58	107	0.542056	132	237	0.556962	ENSP00000419901_p.V246A	0					Unknown	Unknown	tolerated(1)	benign(0)
1:62207553_G/A#A	1	62207553	62207553	Substitution	germline	G	A	17394.9	PASS	rs7533274;COSM3722332	dbSNP & Cosmic	ENSG00000240563	ENST00000498273	ENSP00000419901	L1TD1	Acc:HGNC:25595];LINE1 type transposase domain containing 1 [Source:HGNC Symbol	64	100	0.64	70	127	0.551181	ENSP00000419901_p.V309M	0.25	All: 309M (0.0216666666666667)				Unknown	Unknown	tolerated(0.78)	benign(0)
1:62207615_A/C#C	1	62207615	62207615	Substitution	germline	A	C	2806.41	PASS	rs2457828	dbSNP	ENSG00000240563	ENST00000498273	ENSP00000419901	L1TD1	Acc:HGNC:25595];LINE1 type transposase domain containing 1 [Source:HGNC Symbol	44	64	0.6875	36	66	0.545455	ENSP00000419901_p.K329N	0					Unknown	Unknown	tolerated(0.07)	benign(0.058)
1:62247552_C/G#G	1	62247552	62247552	Substitution	germline	C	G	60608.3	PASS	rs2941679	dbSNP	ENSG00000132854	ENST00000317477;ENST00000354381;ENST00000371150;ENST00000371153	ENSP00000321161;ENSP00000346352;ENSP00000360192;ENSP00000360195	KANK4	Acc:HGNC:27263];KN motif and ankyrin repeat domains 4 [Source:HGNC Symbol	50	50	1	91	91	1	ENSP00000321161_p.V73L;ENSP00000346352_p.V307L;ENSP00000360192_p.V291L;ENSP00000360195_p.V935L	0					Unknown	Unknown	tolerated(0.94)	benign(0)
1:62263112_A/G#G	1	62263112	62263112	Substitution	germline	A	G	18468.7	PASS	rs2666472;COSM4144131	dbSNP & Cosmic	ENSG00000132854	ENST00000354381;ENST00000371150;ENST00000371153	ENSP00000346352;ENSP00000360192;ENSP00000360195	KANK4	Acc:HGNC:27263];KN motif and ankyrin repeat domains 4 [Source:HGNC Symbol	35	35	1	60	60	1	ENSP00000346352_p.V212A;ENSP00000360192_p.V196A;ENSP00000360195_p.V840A	0;0.25	All: 840A (0.03)				Unknown	Unknown	tolerated(0.93)	benign(0.06)
1:62263166_T/C#C	1	62263166	62263166	Substitution	germline	T	C	49983.7	PASS	rs2258470	dbSNP	ENSG00000132854	ENST00000354381;ENST00000371150;ENST00000371153	ENSP00000346352;ENSP00000360192;ENSP00000360195	KANK4	Acc:HGNC:27263];KN motif and ankyrin repeat domains 4 [Source:HGNC Symbol	71	71	1	101	101	1	ENSP00000346352_p.H194R;ENSP00000360192_p.H178R;ENSP00000360195_p.H822R	0					Unknown	Unknown	tolerated(0.22)	benign(0)
1:63415881_C/T#T	1	63415881	63415881	Substitution	germline	C	T	30156.9	PASS	rs4630153;COSM5653790;COSM5653791	dbSNP & Cosmic	ENSG00000088035;LRG_1260	ENST00000263440;LRG_1260t1	ENSP00000263440;LRG_1260p1	ALG6	Acc:HGNC:23157];ALG6 alpha-1,3-glucosyltransferase [Source:HGNC Symbol	23	59	0.389831	19	68	0.279412	ENSP00000263440_p.S304F;LRG_1260p1_p.S304F	0;0.25				Oncogenes: Bushman+Cosmic+Ongene	Unknown	Unknown	tolerated(0.32)	benign(0)
1:63436853_C/G#G	1	63436853	63436853	Substitution	germline	C	G	11748.6	PASS	rs41285372	dbSNP	ENSG00000088035;LRG_1260	ENST00000263440;LRG_1260t1	ENSP00000263440;LRG_1260p1	ALG6	Acc:HGNC:23157];ALG6 alpha-1,3-glucosyltransferase [Source:HGNC Symbol	163	242	0.673554	235	331	0.70997	ENSP00000263440_p.L453V;LRG_1260p1_p.L453V	0.25	All: 453V (0.0208333333333333)			Oncogenes: Bushman+Cosmic+Ongene	Unknown	Unknown	deleterious(0)	probably_damaging(0.994)
1:63510159_T/C#C	1	63510159	63510159	Substitution	germline	T	C	16443.3	PASS	rs6588047;COSM3751349	dbSNP & Cosmic	ENSG00000142856	ENST00000371092	ENSP00000360133	ITGB3BP	Acc:HGNC:6157];integrin subunit beta 3 binding protein [Source:HGNC Symbol	14	14	1	26	26	1	ENSP00000360133_p.R10G	0					Unknown	Unknown	tolerated_low_confidence(0.62)	benign(0)
1:64647885_T/C#C	1	64647885	64647885	Substitution	germline	T	C	84055.3	PASS	rs6588100	dbSNP	ENSG00000158966	ENST00000290039;ENST00000650260;ENST00000651257	ENSP00000290039;ENSP00000497279;ENSP00000498498	CACHD1	Acc:HGNC:29314];cache domain containing 1 [Source:HGNC Symbol	93	93	1	138	138	1	ENSP00000290039_p.M363T;ENSP00000497279_p.M280T;ENSP00000498498_p.M414T	0.25;0	All: 363T (0.13)				Unknown	Unknown	tolerated(0.46)	benign(0)
1:65592830_A/G#G	1	65592830	65592830	Substitution	germline	A	G	31565.1	PASS	rs1137101;COSM3751357;COSM3751358;COSM3751359;COSM3751360	dbSNP & Cosmic	ENSG00000116678;LRG_283	ENST00000344610;ENST00000349533;ENST00000371058;ENST00000371059;ENST00000371060;ENST00000616738;LRG_283t1;LRG_283t2;LRG_283t3;LRG_283t4	ENSP00000330393;ENSP00000340884;ENSP00000360097;ENSP00000360098;ENSP00000360099;ENSP00000483390;LRG_283p1;LRG_283p2;LRG_283p3;LRG_283p4	LEPR	Acc:HGNC:6554];leptin receptor [Source:HGNC Symbol	75	123	0.609756	120	161	0.745342	ENSP00000330393_p.Q223R;ENSP00000340884_p.Q223R;ENSP00000360097_p.Q223R;ENSP00000360098_p.Q223R;ENSP00000360099_p.Q223R;ENSP00000483390_p.Q223R;LRG_283p1_p.Q223R;LRG_283p2_p.Q223R;LRG_283p3_p.Q223R;LRG_283p4_p.Q223R	0;0.25				Oncogenes: Bushman+Cosmic+Ongene	Unknown	Unknown	tolerated(0.25)	benign(0.081)
1:65610269_G/C#C	1	65610269	65610269	Substitution	germline	G	C	952.04	PASS	rs1805094;COSM3747055;COSM3747056;COSM3747057;COSM3747058	dbSNP & Cosmic	ENSG00000116678;LRG_283	ENST00000344610;ENST00000349533;ENST00000371058;ENST00000371059;ENST00000371060;ENST00000616738;LRG_283t1;LRG_283t2;LRG_283t3;LRG_283t4	ENSP00000330393;ENSP00000340884;ENSP00000360097;ENSP00000360098;ENSP00000360099;ENSP00000483390;LRG_283p1;LRG_283p2;LRG_283p3;LRG_283p4	LEPR	Acc:HGNC:6554];leptin receptor [Source:HGNC Symbol	13	49	0.265306	15	42	0.357143	ENSP00000330393_p.K656N;ENSP00000340884_p.K656N;ENSP00000360097_p.K656N;ENSP00000360098_p.K656N;ENSP00000360099_p.K656N;ENSP00000483390_p.K656N;LRG_283p1_p.K656N;LRG_283p2_p.K656N;LRG_283p3_p.K656N;LRG_283p4_p.K656N	0;0.25				Oncogenes: Bushman+Cosmic+Ongene	Unknown	Unknown	tolerated(0.09)	benign(0.232)
1:66770414_A/T#T	1	66770414	66770414	Substitution	germline	A	T	4484.93	PASS	rs1060575;COSM3751370	dbSNP & Cosmic	ENSG00000152760	ENST00000282670;ENST00000528352	ENSP00000282670;ENSP00000436731	TCTEX1D1	Acc:HGNC:26882];Tctex1 domain containing 1 [Source:HGNC Symbol	47	168	0.279762	53	237	0.223629	ENSP00000282670_p.E49D;ENSP00000436731_p.E49D	0					Unknown	Unknown	tolerated(1)	benign(0)
1:66801073_T/A#A	1	66801073	66801073	Substitution	germline	T	A	37866	PASS	rs549148;COSM5904686	dbSNP & Cosmic	ENSG00000172410	ENST00000304526	ENSP00000302724	INSL5	Acc:HGNC:6088];insulin like 5 [Source:HGNC Symbol	49	49	1	78	78	1	ENSP00000302724_p.Q50L	0					Unknown	Unknown	tolerated(0.31)	benign(0)
1:66924733_G/C#C	1	66924733	66924733	Substitution	germline	G	C	72920.7	PASS	rs3008858	dbSNP	ENSG00000152763	ENST00000371022;ENST00000371023;ENST00000371026;ENST00000531980;ENST00000532629	ENSP00000360061;ENSP00000360062;ENSP00000360065;ENSP00000432461;ENSP00000436463	WDR78	Acc:HGNC:26252];WD repeat domain 78 [Source:HGNC Symbol	278	278	1	361	361	1	ENSP00000360061_p.C33W;ENSP00000360062_p.C33W;ENSP00000360065_p.C33W;ENSP00000432461_p.C29W;ENSP00000436463_p.C29W	0					Unknown	Unknown	tolerated_low_confidence(0.19)	benign(0)
1:66924785_C/G#G	1	66924785	66924785	Substitution	germline	C	G	52450.6	PASS	rs1886686	dbSNP	ENSG00000152763	ENST00000371022;ENST00000371023;ENST00000371026;ENST00000531980;ENST00000532629	ENSP00000360061;ENSP00000360062;ENSP00000360065;ENSP00000432461;ENSP00000436463	WDR78	Acc:HGNC:26252];WD repeat domain 78 [Source:HGNC Symbol	210	210	1	272	272	1	ENSP00000360061_p.G16A;ENSP00000360062_p.G16A;ENSP00000360065_p.G16A;ENSP00000432461_p.G12A;ENSP00000436463_p.G12A	0					Unknown	Unknown	tolerated_low_confidence(1)	benign(0)
1:67095273_C/T#T	1	67095273	67095273	Substitution	germline	C	T	62703	PASS	rs11208997	dbSNP	ENSG00000203963	ENST00000371006;ENST00000371007;ENST00000448166	ENSP00000360045;ENSP00000360046;ENSP00000415519	C1orf141	Acc:HGNC:32044];chromosome 1 open reading frame 141 [Source:HGNC Symbol	125	125	1	138	138	1	ENSP00000360045_p.V189I;ENSP00000360046_p.V189I;ENSP00000415519_p.V260I	0.25;0	All: 189I (0.0128125)				Unknown	Unknown	tolerated(1)	benign(0)
1:67168129_G/T#T	1	67168129	67168129	Substitution	germline	G	T	40398.5	PASS	rs1884444;COSM3751376	dbSNP & Cosmic	ENSG00000162594	ENST00000347310	ENSP00000321345	IL23R	Acc:HGNC:19100];interleukin 23 receptor [Source:HGNC Symbol	20	73	0.273973	28	90	0.311111	ENSP00000321345_p.Q3H	0.25	All: 3H (0.0128125)				Unknown	Unknown	tolerated(0.19)	benign(0.005)
1:67219704_T/C#C	1	67219704	67219704	Substitution	germline	T	C	65159.8	PASS	rs7530511	dbSNP	ENSG00000162594	ENST00000347310;ENST00000425614;ENST00000473881;ENST00000637002	ENSP00000321345;ENSP00000387640;ENSP00000486667;ENSP00000490340	IL23R	Acc:HGNC:19100];interleukin 23 receptor [Source:HGNC Symbol	85	85	1	127	127	1	ENSP00000321345_p.L310P;ENSP00000387640_p.L55P;ENSP00000486667_p.L55P;ENSP00000490340_p.L107P	0.25;0	All: 310P (0.0128125)				Unknown	Unknown	tolerated(1)	benign(0)
1:68137903_C/T#T	1	68137903	68137903	Substitution	germline	C	T	28131	PASS	rs983034;COSM1344075;COSM1344076	dbSNP & Cosmic	ENSG00000116729	ENST00000262348;ENST00000354777;ENST00000370976	ENSP00000262348;ENSP00000346829;ENSP00000360015	WLS	Acc:HGNC:30238];Wnt ligand secretion mediator [Source:HGNC Symbol	99	135	0.733333	135	229	0.58952	ENSP00000262348_p.V465I;ENSP00000346829_p.V463I;ENSP00000360015_p.V374I	0					Unknown	Unknown	tolerated(0.48)	benign(0)
1:74109498_C/T#T	1	74109498	74109498	Substitution	germline	C	T	27235.6	PASS	rs1340472	dbSNP	ENSG00000162620	ENST00000354431;ENST00000370909;ENST00000395089;ENST00000415760	ENSP00000346414;ENSP00000359946;ENSP00000378524;ENSP00000415319	LRRIQ3	Acc:HGNC:28318];leucine rich repeats and IQ motif containing 3 [Source:HGNC Symbol	10	30	0.333333	9	51	0.176471	ENSP00000346414_p.A255T;ENSP00000359946_p.A147T;ENSP00000378524_p.A255T;ENSP00000415319_p.A255T	0					Unknown	Unknown	tolerated(1)	benign(0)
1:74470690_A/G#G	1	74470690	74470690	Substitution	germline	A	G	25100.8	PASS	rs596204;COSM3747068	dbSNP & Cosmic	ENSG00000162621	ENST00000294635	ENSP00000294635	LRRC53	Acc:HGNC:25255];leucine rich repeat containing 53 [Source:HGNC Symbol	70	118	0.59322	89	155	0.574194	ENSP00000294635_p.S978P	0					Unknown	Unknown	tolerated(0.12)	benign(0)
1:74470770_G/C#C	1	74470770	74470770	Substitution	germline	G	C	41927.8	PASS	rs491922;COSM6353250	dbSNP & Cosmic	ENSG00000162621	ENST00000294635	ENSP00000294635	LRRC53	Acc:HGNC:25255];leucine rich repeat containing 53 [Source:HGNC Symbol	78	143	0.545455	104	178	0.58427	ENSP00000294635_p.A951G	0					Unknown	Unknown	deleterious(0)	benign(0.374)
1:74475526_C/T#T	1	74475526	74475526	Substitution	germline	C	T	62474.8	PASS	rs648614;COSM3747070;COSM3747071	dbSNP & Cosmic	ENSG00000162621	ENST00000294635	ENSP00000294635	LRRC53	Acc:HGNC:25255];leucine rich repeat containing 53 [Source:HGNC Symbol	177	270	0.655556	236	369	0.639566	ENSP00000294635_p.G397R	0					Unknown	Unknown	tolerated(0.82)	benign(0.309)
1:74475609_G/A#A	1	74475609	74475609	Substitution	germline	G	A	73165.8	PASS	rs649058;COSM3747072;COSM3747073	dbSNP & Cosmic	ENSG00000162621	ENST00000294635	ENSP00000294635	LRRC53	Acc:HGNC:25255];leucine rich repeat containing 53 [Source:HGNC Symbol	171	260	0.657692	244	399	0.611529	ENSP00000294635_p.T369I	0					Unknown	Unknown	tolerated(1)	benign(0)
1:74571128_C/T#T	1	74571128	74571128	Substitution	germline	C	T	97037.3	PASS	rs9326116	dbSNP	ENSG00000178965	ENST00000326665	ENSP00000322609	ERICH3	Acc:HGNC:25346];glutamate rich 3 [Source:HGNC Symbol	138	138	1	186	186	1	ENSP00000322609_p.V1528M	0					Unknown	Unknown	tolerated_low_confidence(0.36)	benign(0.006)
1:74572544_A/C#C	1	74572544	74572544	Substitution	germline	A	C	40800.8	PASS	rs11580409;COSM3751382	dbSNP & Cosmic	ENSG00000178965	ENST00000326665	ENSP00000322609	ERICH3	Acc:HGNC:25346];glutamate rich 3 [Source:HGNC Symbol	379	379	1	417	417	1	ENSP00000322609_p.L1056V	0.25	All: 1056V (0.0124211445488041)				Unknown	Unknown	tolerated(0.86)	benign(0)
1:75769201_A/G#G	1	75769201	75769201	Substitution	germline	A	G	38032.8	PASS	rs1146593	dbSNP	ENSG00000117054	ENST00000528016	ENSP00000434284	ACADM	Acc:HGNC:89];acyl-CoA dehydrogenase medium chain [Source:HGNC Symbol	27	27	1	36	36	1	ENSP00000434284_p.T62A	0.25				Oncogenes: Bushman	Unknown	Unknown	tolerated_low_confidence(0.84)	unknown(0)
1:75803775_G/A#A	1	75803775	75803775	Substitution	germline	G	A	12136.1	PASS	rs5745325;COSM3735981;COSM3735982	dbSNP & Cosmic	ENSG00000057468	ENST00000263187	ENSP00000263187	MSH4	Acc:HGNC:7327];mutS homolog 4 [Source:HGNC Symbol	56	84	0.666667	79	113	0.699115	ENSP00000263187_p.A97T	0					Unknown	Unknown	tolerated_low_confidence(0.56)	benign(0)
1:78662885_G/GT#GT	1	78662885	78662885	Frameshift	germline	G	GT	33129.9	PASS	rs368139253	dbSNP	ENSG00000137965	ENST00000446486	ENSP00000400001	IFI44	Acc:HGNC:16938];interferon induced protein 44 [Source:HGNC Symbol	71	71	1	99	99	1	ENSP00000400001_p.W50CfsX26	0					Unknown	Unknown	Unknown	Unknown
1:78927071_C/A#A	1	78927071	78927071	Substitution	germline	C	A	23838.8	PASS	rs12754818;COSM3751404	dbSNP & Cosmic	ENSG00000162618	ENST00000370742;ENST00000640664;ENST00000655029;ENST00000656841;ENST00000661030;ENST00000671209	ENSP00000359778;ENSP00000491199;ENSP00000499228;ENSP00000499515;ENSP00000499618;ENSP00000499792	ADGRL4	Acc:HGNC:20822];adhesion G protein-coupled receptor L4 [Source:HGNC Symbol	20	20	1	7	7	1	ENSP00000359778_p.V300L;ENSP00000491199_p.V300L;ENSP00000499228_p.V255L;ENSP00000499515_p.V300L;ENSP00000499618_p.V255L;ENSP00000499792_p.V255L	0;0.25				Oncogenes: Bushman+Cosmic+Ongene	Unknown	Unknown	tolerated(1)	benign(0)
1:84479306_A/G#G	1	84479306	84479306	Substitution	germline	A	G	14471	PASS	rs2292191;COSM5426435	dbSNP & Cosmic	ENSG00000117133	ENST00000370654;ENST00000370656	ENSP00000359688;ENSP00000359690	RPF1	Acc:HGNC:30350];ribosome production factor 1 homolog [Source:HGNC Symbol	33	34	0.970588	30	30	1	ENSP00000359688_p.S9G;ENSP00000359690_p.S9G	0					Unknown	Unknown	tolerated_low_confidence(0.65)	benign(0)
1:85158866_C/T#T	1	85158866	85158866	Substitution	germline	C	T	62955.3	PASS	rs709786	dbSNP	ENSG00000097096	ENST00000341460	ENSP00000340594	SYDE2	Acc:HGNC:25841];synapse defective Rho GTPase homolog 2 [Source:HGNC Symbol	52	52	1	65	65	1	ENSP00000340594_p.V1157I	0					Unknown	Unknown	tolerated(1)	benign(0)
1:85182937_C/T#T	1	85182937	85182937	Substitution	germline	C	T	56048.3	PASS	rs817443	dbSNP	ENSG00000097096	ENST00000341460	ENSP00000340594	SYDE2	Acc:HGNC:25841];synapse defective Rho GTPase homolog 2 [Source:HGNC Symbol	51	51	1	60	60	1	ENSP00000340594_p.V569I	0					Unknown	Unknown	tolerated(1)	benign(0)
1:86434689_C/G#G	1	86434689	86434689	Substitution	germline	C	G	30269.4	PASS	rs17409304;COSM6351033	dbSNP & Cosmic	ENSG00000137975	ENST00000370565	ENSP00000359596	CLCA2	Acc:HGNC:2016];chloride channel accessory 2 [Source:HGNC Symbol	85	85	1	107	107	1	ENSP00000359596_p.Q306E	0					Unknown	Unknown	deleterious(0)	possibly_damaging(0.523)
1:86473447_C/T#T	1	86473447	86473447	Substitution	germline	C	T	61878	PASS	rs2145412	dbSNP	ENSG00000016490	ENST00000234701;ENST00000394711	ENSP00000234701;ENSP00000378200	CLCA1	Acc:HGNC:2015];chloride channel accessory 1 [Source:HGNC Symbol	55	55	1	61	61	1	ENSP00000234701_p.L65F;ENSP00000378200_p.L65F	0.25	All: 65F (0.405)				Unknown	Unknown	tolerated(1)	benign(0)
1:86486641_A/G#G	1	86486641	86486641	Substitution	germline	A	G	50873.9	PASS	rs2734705;COSM3747095	dbSNP & Cosmic	ENSG00000016490	ENST00000234701;ENST00000394711	ENSP00000234701;ENSP00000378200	CLCA1	Acc:HGNC:2015];chloride channel accessory 1 [Source:HGNC Symbol	47	47	1	59	59	1	ENSP00000234701_p.N357S;ENSP00000378200_p.N357S	0					Unknown	Unknown	tolerated(1)	benign(0)
1:86493490_T/C#C	1	86493490	86493490	Substitution	germline	T	C	59218.3	PASS	rs2791494;COSM3747096	dbSNP & Cosmic	ENSG00000016490	ENST00000234701;ENST00000394711	ENSP00000234701;ENSP00000378200	CLCA1	Acc:HGNC:2015];chloride channel accessory 1 [Source:HGNC Symbol	47	47	1	90	90	1	ENSP00000234701_p.M524T;ENSP00000378200_p.M524T	0					Unknown	Unknown	tolerated(1)	benign(0)
1:86580213_TCCTACA/T#T	1	86580213	86580219	Deletion	germline	TCCTACA	T	57388.5	PASS	rs4001061;rs77067122;COSM1317507	dbSNP & Cosmic	ENSG00000016602	ENST00000370563	ENSP00000359594	CLCA4	Acc:HGNC:2018];chloride channel accessory 4 [Source:HGNC Symbol	197	197	1	242	242	1	ENSP00000359594_p.(P877_P887)del	0					Unknown	Unknown	Unknown	Unknown
1:89009135_A/G#G	1	89009135	89009135	Substitution	germline	A	G	18787	PASS	rs17433780;COSM3751431	dbSNP & Cosmic	ENSG00000117226	ENST00000370481;ENST00000445969;ENST00000461384	ENSP00000359512;ENSP00000415087;ENSP00000454978	GBP3	Acc:HGNC:4184];guanylate binding protein 3 [Source:HGNC Symbol	43	43	1	50	50	1	ENSP00000359512_p.C491R;ENSP00000415087_p.C71R;ENSP00000454978_p.C137R	0.25;0	All: 491R (0.0136317168232062)				Unknown	Unknown	tolerated(1)	benign(0)
1:89009452_C/T#T	1	89009452	89009452	Substitution	germline	C	T	30145.9	PASS	rs10493821;COSM3751432	dbSNP & Cosmic	ENSG00000117226	ENST00000370481;ENST00000445969;ENST00000461384	ENSP00000359512;ENSP00000415087;ENSP00000454978	GBP3	Acc:HGNC:4184];guanylate binding protein 3 [Source:HGNC Symbol	108	108	1	105	105	1	ENSP00000359512_p.V469M;ENSP00000415087_p.V49M;ENSP00000454978_p.V115M	0.25;0	All: 469M (0.012145915191006)				Unknown	Unknown	tolerated(0.31)	benign(0.124)
1:89056158_G/C#C	1	89056158	89056158	Substitution	germline	G	C	85611.8	PASS	rs1048443;COSM3751435	dbSNP & Cosmic	ENSG00000117228	ENST00000370473	ENSP00000359504	GBP1	Acc:HGNC:4182];guanylate binding protein 1 [Source:HGNC Symbol	175	175	1	224	225	0.995556	ENSP00000359504_p.A409G	0.25				Oncogenes: Bushman	Unknown	Unknown	deleterious(0.01)	possibly_damaging(0.672)
1:89056963_G/C#C	1	89056963	89056963	Substitution	germline	G	C	78625.1	PASS	rs1048425;COSM1344744	dbSNP & Cosmic	ENSG00000117228	ENST00000370473	ENSP00000359504	GBP1	Acc:HGNC:4182];guanylate binding protein 1 [Source:HGNC Symbol	99	99	1	123	123	1	ENSP00000359504_p.T349S	0.25				Oncogenes: Bushman	Unknown	Unknown	tolerated(0.05)	benign(0.438)
1:89381813_G/T#T	1	89381813	89381813	Substitution	germline	G	T	53439.8	PASS	rs4658359	dbSNP	ENSG00000183347	ENST00000370456	ENSP00000359485	GBP6	Acc:HGNC:25395];guanylate binding protein family member 6 [Source:HGNC Symbol	93	93	1	122	122	1	ENSP00000359485_p.A331S	0					Unknown	Unknown	tolerated(0.12)	possibly_damaging(0.612)
1:89381852_C/T#T	1	89381852	89381852	Substitution	germline	C	T	50311.1	PASS	rs4658360;COSM4144234	dbSNP & Cosmic	ENSG00000183347	ENST00000370456	ENSP00000359485	GBP6	Acc:HGNC:25395];guanylate binding protein family member 6 [Source:HGNC Symbol	74	74	1	125	126	0.992063	ENSP00000359485_p.L344F	0					Unknown	Unknown	tolerated(0.39)	benign(0.02)
1:89381885_A/G#G	1	89381885	89381885	Substitution	germline	A	G	51612.1	PASS	rs4658146;COSM7233067	dbSNP & Cosmic	ENSG00000183347	ENST00000370456	ENSP00000359485	GBP6	Acc:HGNC:25395];guanylate binding protein family member 6 [Source:HGNC Symbol	63	63	1	112	113	0.99115	ENSP00000359485_p.M355V	0					Unknown	Unknown	tolerated(0.69)	benign(0)
1:89384183_A/T#T	1	89384183	89384183	Substitution	germline	A	T	21767.3	PASS	rs959460	dbSNP	ENSG00000183347	ENST00000370456	ENSP00000359485	GBP6	Acc:HGNC:25395];guanylate binding protein family member 6 [Source:HGNC Symbol	41	42	0.97619	45	45	1	ENSP00000359485_p.D520V	0					Unknown	Unknown	deleterious(0.02)	benign(0.062)
1:89713184_A/G#G	1	89713184	89713184	Substitution	germline	A	G	69505.3	PASS	rs474536	dbSNP	ENSG00000171488	ENST00000370454	ENSP00000359483	LRRC8C	Acc:HGNC:25075];leucine rich repeat containing 8 VRAC subunit C [Source:HGNC Symbol	108	108	1	110	110	1	ENSP00000359483_p.D205G	0					Unknown	Unknown	tolerated(0.41)	benign(0)
1:91394238_T/C#C	1	91394238	91394238	Substitution	germline	T	C	84489.3	PASS	rs282009	dbSNP	ENSG00000162669	ENST00000370425;ENST00000427444;ENST00000455133	ENSP00000359454;ENSP00000388900;ENSP00000409827	HFM1	Acc:HGNC:20193];helicase for meiosis 1 [Source:HGNC Symbol	73	73	1	95	95	1	ENSP00000359454_p.I117V;ENSP00000388900_p.I75V;ENSP00000409827_p.I117V	0					Unknown	Unknown	tolerated_low_confidence(1)	benign(0)
1:91962938_C/A#A	1	91962938	91962938	Substitution	germline	C	A	43615.2	PASS	rs10783071;COSM4417547	dbSNP & Cosmic	ENSG00000137948	ENST00000362005;ENST00000394530;ENST00000399546;ENST00000402388;ENST00000423434;ENST00000426141;ENST00000427104;ENST00000440509;ENST00000448194;ENST00000450792;ENST00000548992	ENSP00000354568;ENSP00000378038;ENSP00000384051;ENSP00000387822;ENSP00000396351;ENSP00000400002;ENSP00000404969;ENSP00000410587;ENSP00000414349;ENSP00000416714;ENSP00000447394	BRDT	Acc:HGNC:1105];bromodomain testis associated [Source:HGNC Symbol	68	68	1	98	98	1	ENSP00000354568_p.Q62K;ENSP00000378038_p.Q62K;ENSP00000384051_p.Q62K;ENSP00000387822_p.Q62K;ENSP00000396351_p.Q62K;ENSP00000400002_p.Q62K;ENSP00000404969_p.Q62K;ENSP00000410587_p.Q62K;ENSP00000414349_p.Q62K;ENSP00000416714_p.Q62K;ENSP00000447394_p.Q62K	0.25			Melanoma resistance: Long et al. 2014		Unknown	Unknown	tolerated(0.52)	benign(0)
1:91979700_C/G#G	1	91979700	91979700	Substitution	germline	C	G	16771.1	PASS	rs3088232;COSM3751454	dbSNP & Cosmic	ENSG00000137948	ENST00000362005;ENST00000370389;ENST00000394530;ENST00000399546;ENST00000402388;ENST00000426141	ENSP00000354568;ENSP00000359416;ENSP00000378038;ENSP00000384051;ENSP00000387822;ENSP00000404969	BRDT	Acc:HGNC:1105];bromodomain testis associated [Source:HGNC Symbol	110	110	1	154	154	1	ENSP00000354568_p.N410K;ENSP00000359416_p.N337K;ENSP00000378038_p.N364K;ENSP00000384051_p.N410K;ENSP00000387822_p.N414K;ENSP00000404969_p.N410K	0.5;0.25	All: 410K (0.4)		Melanoma resistance: Long et al. 2014		Unknown	Unknown	tolerated(1)	benign(0.041)
1:91992286_C/T#T	1	91992286	91992286	Substitution	germline	C	T	24417.9	PASS	rs10747493	dbSNP	ENSG00000137948	ENST00000362005;ENST00000370389;ENST00000394530;ENST00000399546;ENST00000402388	ENSP00000354568;ENSP00000359416;ENSP00000378038;ENSP00000384051;ENSP00000387822	BRDT	Acc:HGNC:1105];bromodomain testis associated [Source:HGNC Symbol	18	18	1	31	31	1	ENSP00000354568_p.P696L;ENSP00000359416_p.P623L;ENSP00000378038_p.P650L;ENSP00000384051_p.P696L;ENSP00000387822_p.P700L	0.25			Melanoma resistance: Long et al. 2014		Unknown	Unknown	tolerated(0.67)	benign(0)
1:92181975_C/A#A	1	92181975	92181975	Substitution	germline	C	A	54943.3	PASS	rs565156	dbSNP	ENSG00000189195	ENST00000370378;ENST00000636805;ENST00000637221	ENSP00000359404;ENSP00000490161;ENSP00000490913	BTBD8	Acc:HGNC:21019];BTB domain containing 8 [Source:HGNC Symbol	85	85	1	109	109	1	ENSP00000359404_p.T1048N;ENSP00000490161_p.T1431N;ENSP00000490913_p.T918N	0					Unknown	Unknown	tolerated(0.06)	benign(0.003)
1:92695345_T/C#C	1	92695345	92695345	Substitution	germline	T	C	31759.9	PASS	rs2391199	dbSNP	ENSG00000067208	ENST00000370331;ENST00000540033	ENSP00000359356;ENSP00000440826	EVI5	Acc:HGNC:3501];ecotropic viral integration site 5 [Source:HGNC Symbol	84	84	1	113	113	1	ENSP00000359356_p.I336V;ENSP00000440826_p.I336V	0.25				Oncogenes: Ongene	Unknown	Unknown	tolerated(1)	benign(0.003)
1:93207166_A/C#C	1	93207166	93207166	Substitution	germline	A	C	21897	PASS	rs2815413	dbSNP	ENSG00000122483	ENST00000343253;ENST00000370276;ENST00000401026;ENST00000455267;ENST00000481180	ENSP00000343377;ENSP00000359299;ENSP00000383808;ENSP00000391151;ENSP00000431409	CCDC18	Acc:HGNC:30370];coiled-coil domain containing 18 [Source:HGNC Symbol	35	35	1	52	52	1	ENSP00000343377_p.N326T;ENSP00000359299_p.N379T;ENSP00000383808_p.N326T;ENSP00000391151_p.N46T;ENSP00000431409_p.N364T	0					Unknown	Unknown	tolerated(0.06)	possibly_damaging(0.783)
1:93254513_C/G#G	1	93254513	93254513	Substitution	germline	C	G	3110.1	PASS	rs12030843	dbSNP	ENSG00000122483	ENST00000343253;ENST00000370276;ENST00000401026	ENSP00000343377;ENSP00000359299;ENSP00000383808	CCDC18	Acc:HGNC:30370];coiled-coil domain containing 18 [Source:HGNC Symbol	21	21	1	44	44	1	ENSP00000343377_p.L1080V;ENSP00000359299_p.L1133V;ENSP00000383808_p.L1081V	0					Unknown	Unknown	deleterious(0.01)	possibly_damaging(0.54)
1:93360621_A/T#T	1	93360621	93360621	Substitution	germline	A	T	3382.9	PASS	rs3088371;COSM6351469	dbSNP & Cosmic	ENSG00000117505	ENST00000370267;ENST00000370272	ENSP00000359290;ENSP00000359295	DR1	Acc:HGNC:3017];down-regulator of transcription 1 [Source:HGNC Symbol	35	35	1	45	45	1	ENSP00000359290_p.E171D;ENSP00000359295_p.E171D	0					Unknown	Unknown	tolerated_low_confidence(1)	benign(0)
1:94010911_T/A#A	1	94010911	94010911	Substitution	germline	T	A	12596.1	PASS	rs1801466	dbSNP	ENSG00000198691	ENST00000370225;ENST00000536513	ENSP00000359245;ENSP00000439707	ABCA4	Acc:HGNC:34];ATP binding cassette subfamily A member 4 [Source:HGNC Symbol	70	70	1	77	77	1	ENSP00000359245_p.N1868I;ENSP00000439707_p.N660I	0					Unknown	Unknown	deleterious(0)	benign(0.175)
1:94173891_C/T#T	1	94173891	94173891	Substitution	germline	C	T	95809.3	PASS	rs1999272	dbSNP	ENSG00000137962	ENST00000260526	ENSP00000260526	ARHGAP29	Acc:HGNC:30207];Rho GTPase activating protein 29 [Source:HGNC Symbol	205	205	1	262	262	1	ENSP00000260526_p.G1255D	0					Unknown	Unknown	tolerated_low_confidence(1)	benign(0)
1:94864816_G/A#A	1	94864816	94864816	Substitution	germline	G	A	31145.3	PASS	rs859098;COSM4165351;COSM4165352	dbSNP & Cosmic	ENSG00000143036	ENST00000271227;ENST00000446120;ENST00000467909;ENST00000527077;ENST00000529450;ENST00000532427	ENSP00000271227;ENSP00000389143;ENSP00000431836;ENSP00000432789;ENSP00000433641;ENSP00000436661	SLC44A3	Acc:HGNC:28689];solute carrier family 44 member 3 [Source:HGNC Symbol	91	155	0.587097	147	215	0.683721	ENSP00000271227_p.V438I;ENSP00000389143_p.V402I;ENSP00000431836_p.V406I;ENSP00000432789_p.V390I;ENSP00000433641_p.V370I;ENSP00000436661_p.V358I	0					Unknown	Unknown	tolerated(0.13)	benign(0.02)
1:95244265_T/C#C	1	95244265	95244265	Substitution	germline	T	C	82788.3	PASS	rs259358	dbSNP	ENSG00000122481	ENST00000263893;ENST00000370202	ENSP00000263893;ENSP00000359221	RWDD3	Acc:HGNC:21393];RWD domain containing 3 [Source:HGNC Symbol	155	155	1	184	184	1	ENSP00000263893_p.V47A;ENSP00000359221_p.V47A	0					Unknown	Unknown	tolerated(0.97)	benign(0)
1:95244383_T/G#G	1	95244383	95244383	Substitution	germline	T	G	113345	PASS	rs2296308	dbSNP	ENSG00000122481	ENST00000263893;ENST00000370202	ENSP00000263893;ENSP00000359221	RWDD3	Acc:HGNC:21393];RWD domain containing 3 [Source:HGNC Symbol	99	153	0.647059	155	236	0.65678	ENSP00000263893_p.N86K;ENSP00000359221_p.N86K	0.25	All: 86K (0.18)				Unknown	Unknown	tolerated(1)	benign(0)
1:97679170_T/C#C	1	97679170	97679170	Substitution	germline	T	C	1085.61	PASS	rs45589337;COSM7365433	dbSNP & Cosmic	ENSG00000188641;LRG_722	ENST00000370192;LRG_722t1	ENSP00000359211;LRG_722p1	DPYD	Acc:HGNC:3012];dihydropyrimidine dehydrogenase [Source:HGNC Symbol	6	10	0.6	17	24	0.708333	ENSP00000359211_p.K259E;LRG_722p1_p.K259E	0;0.25				Oncogenes: Bushman+Cosmic+Ongene	Unknown	Unknown	deleterious(0)	benign(0.137)
1:97883329_A/G#G	1	97883329	97883329	Substitution	germline	A	G	18069	PASS	rs1801265	dbSNP	ENSG00000188641;LRG_722	ENST00000306031;ENST00000370192;LRG_722t1;LRG_722t2	ENSP00000307107;ENSP00000359211;LRG_722p1;LRG_722p2	DPYD	Acc:HGNC:3012];dihydropyrimidine dehydrogenase [Source:HGNC Symbol	84	122	0.688525	131	170	0.770588	ENSP00000307107_p.C29R;ENSP00000359211_p.C29R;LRG_722p1_p.C29R;LRG_722p2_p.C29R	0.25	All: 29R (0.5)			Oncogenes: Bushman+Cosmic+Ongene	Unknown	Unknown	tolerated(0.52)	benign(0)
1:102888582_A/G#G	1	102888582	102888582	Substitution	germline	A	G	52023	PASS	rs1676486;COSM5438332;COSM5438333	dbSNP & Cosmic	ENSG00000060718	ENST00000353414;ENST00000358392;ENST00000370096;ENST00000512756	ENSP00000302551;ENSP00000351163;ENSP00000359114;ENSP00000426533	COL11A1	Acc:HGNC:2186];collagen type XI alpha 1 chain [Source:HGNC Symbol	107	109	0.981651	114	114	1	ENSP00000302551_p.S1496P;ENSP00000351163_p.S1547P;ENSP00000359114_p.S1535P;ENSP00000426533_p.S1419P	0.25				Oncogenes: Bushman	Unknown	Unknown	tolerated(1)	benign(0)
1:102914362_G/A#A	1	102914362	102914362	Substitution	germline	G	A	15452.6	PASS	rs3753841;COSM3747462;COSM3747463	dbSNP & Cosmic	ENSG00000060718	ENST00000353414;ENST00000358392;ENST00000370096;ENST00000512756	ENSP00000302551;ENSP00000351163;ENSP00000359114;ENSP00000426533	COL11A1	Acc:HGNC:2186];collagen type XI alpha 1 chain [Source:HGNC Symbol	50	50	1	63	63	1	ENSP00000302551_p.P1284L;ENSP00000351163_p.P1335L;ENSP00000359114_p.P1323L;ENSP00000426533_p.P1207L	0.25				Oncogenes: Bushman	Unknown	Unknown	deleterious(0.02)	possibly_damaging(0.715)
1:103575299_G/A#A	1	103575299	103575299	Substitution	germline	G	A	7806.99	PASS	rs140978983	dbSNP	ENSG00000240038	ENST00000361355;ENST00000477657;ENST00000610648	ENSP00000354610;ENSP00000433347;ENSP00000481588	AMY2B	Acc:HGNC:478];amylase alpha 2B (pancreatic) [Source:HGNC Symbol	87	172	0.505814	91	204	0.446078	ENSP00000354610_p.G319R;ENSP00000433347_p.G319R;ENSP00000481588_p.G319R	0					Unknown	Unknown	deleterious(0)	probably_damaging(1)
1:107057296_C/T#T	1	107057296	107057296	Substitution	germline	C	T	42195	PASS	rs2232016;COSM3735912;COSM3735913;COSM3735914	dbSNP & Cosmic	ENSG00000198890	ENST00000370078;ENST00000650338	ENSP00000359095;ENSP00000497826	PRMT6	Acc:HGNC:18241];protein arginine methyltransferase 6 [Source:HGNC Symbol	145	206	0.703883	165	244	0.67623	ENSP00000359095_p.A194V;ENSP00000497826_p.A132V	0.25;0	All: 194V (0.205)				Unknown	Unknown	deleterious(0.01)	benign(0.298)
1:107765105_T/A#A	1	107765105	107765105	Substitution	germline	T	A	30134.9	PASS	rs7528153;COSM7214554	dbSNP & Cosmic	ENSG00000134215	ENST00000370056;ENST00000490388;ENST00000527011	ENSP00000359073;ENSP00000432540;ENSP00000433559	VAV3	Acc:HGNC:12659];vav guanine nucleotide exchange factor 3 [Source:HGNC Symbol	81	81	1	91	91	1	ENSP00000359073_p.T298S;ENSP00000432540_p.T298S;ENSP00000433559_p.T292S	0.25				Oncogenes: Bushman+Ongene	Unknown	Unknown	tolerated(0.84)	benign(0.338)
1:108722407_G/T#T	1	108722407	108722407	Substitution	germline	G	T	42147	PASS	rs4423040;COSM3862087;COSM3862088	dbSNP & Cosmic	ENSG00000143107	ENST00000370017	ENSP00000359034	FNDC7	Acc:HGNC:26668];fibronectin type III domain containing 7 [Source:HGNC Symbol	60	60	1	71	71	1	ENSP00000359034_p.R224L	0.25	All: 224L (0.160158831003812)				Unknown	Unknown	tolerated(0.53)	benign(0)
1:108827293_G/T#T	1	108827293	108827293	Substitution	germline	G	T	25647.4	PASS	rs7551421;COSM146571;COSM3747466;COSM4383049	dbSNP & Cosmic	ENSG00000162641	ENST00000369994;ENST00000369995;ENST00000370001;ENST00000474186	ENSP00000359011;ENSP00000359012;ENSP00000359018;ENSP00000436835	AKNAD1	Acc:HGNC:28398];AKNA domain containing 1 [Source:HGNC Symbol	66	66	1	110	110	1	ENSP00000359011_p.N586K;ENSP00000359012_p.N616K;ENSP00000359018_p.N616K;ENSP00000436835_p.N546K	0;0.25	All: 616K (0.0185135135135135)				Unknown	Unknown	tolerated(1)	benign(0)
1:108852483_C/T#T	1	108852483	108852483	Substitution	germline	C	T	146968	PASS	rs1277207	dbSNP	ENSG00000162641	ENST00000369994;ENST00000369995;ENST00000370001;ENST00000461774;ENST00000472781;ENST00000474186	ENSP00000359011;ENSP00000359012;ENSP00000359018;ENSP00000432262;ENSP00000433889;ENSP00000436835	AKNAD1	Acc:HGNC:28398];AKNA domain containing 1 [Source:HGNC Symbol	310	310	1	364	364	1	ENSP00000359011_p.S61N;ENSP00000359012_p.S61N;ENSP00000359018_p.S61N;ENSP00000432262_p.S61N;ENSP00000433889_p.S61N;ENSP00000436835_p.S61N	0					Unknown	Unknown	tolerated(0.61)	benign(0)
1:108904128_G/A#A	1	108904128	108904128	Substitution	germline	G	A	914.61	PASS	rs61754640;COSM4142092	dbSNP & Cosmic	ENSG00000121957	ENST00000264126;ENST00000406462;ENST00000642355;ENST00000643643;ENST00000645255	ENSP00000264126;ENSP00000385510;ENSP00000494056;ENSP00000495168;ENSP00000496104	GPSM2	Acc:HGNC:29501];G protein signaling modulator 2 [Source:HGNC Symbol	11	17	0.647059	7	14	0.5	ENSP00000264126_p.G356R;ENSP00000385510_p.G356R;ENSP00000494056_p.G196R;ENSP00000495168_p.G52R;ENSP00000496104_p.G356R	0.25;0	All: 356R (0.0128125)				Unknown	Unknown	deleterious(0)	benign(0.342)
1:108939682_G/A#A	1	108939682	108939682	Substitution	germline	G	A	1894.61	PASS	rs36032236	dbSNP	ENSG00000121940	ENST00000302500;ENST00000348264;ENST00000356970;ENST00000369968;ENST00000369969;ENST00000369970	ENSP00000306552;ENSP00000337243;ENSP00000349456;ENSP00000358985;ENSP00000358986;ENSP00000358987	CLCC1	Acc:HGNC:29675];chloride channel CLIC like 1 [Source:HGNC Symbol	36	127	0.283465	49	141	0.347518	ENSP00000306552_p.A211V;ENSP00000337243_p.A147V;ENSP00000349456_p.A332V;ENSP00000358985_p.A147V;ENSP00000358986_p.A211V;ENSP00000358987_p.A282V	0					Unknown	Unknown	tolerated(1)	benign(0.003)
1:108983419_C/T#T	1	108983419	108983419	Substitution	germline	C	T	4845.61	PASS	rs141008401;COSM3764091;COSM3764092	dbSNP & Cosmic	ENSG00000085433	ENST00000357672;ENST00000361054;ENST00000369962;ENST00000369965;ENST00000400794	ENSP00000350301;ENSP00000354339;ENSP00000358979;ENSP00000358982;ENSP00000383599	WDR47	Acc:HGNC:29141];WD repeat domain 47 [Source:HGNC Symbol	63	91	0.692308	75	138	0.543478	ENSP00000350301_p.R625H;ENSP00000354339_p.R625H;ENSP00000358979_p.R653H;ENSP00000358982_p.R654H;ENSP00000383599_p.R661H	0					Unknown	Unknown	deleterious(0.03)	possibly_damaging(0.54)
1:109161996_A/G#G	1	109161996	109161996	Substitution	germline	A	G	57936.3	PASS	rs678238	dbSNP	ENSG00000116299	ENST00000369939;ENST00000457623;ENST00000526264;ENST00000529753;ENST00000531664;ENST00000533147;ENST00000534476	ENSP00000358955;ENSP00000393964;ENSP00000431134;ENSP00000431349;ENSP00000432164;ENSP00000434595;ENSP00000435066	KIAA1324	Acc:HGNC:29618];KIAA1324 [Source:HGNC Symbol	117	117	1	135	135	1	ENSP00000358955_p.I86V;ENSP00000393964_p.I86V;ENSP00000431134_p.I86V;ENSP00000431349_p.I86V;ENSP00000432164_p.I86V;ENSP00000434595_p.I86V;ENSP00000435066_p.I86V	0					Unknown	Unknown	tolerated(1)	benign(0)
1:109192794_A/C#C	1	109192794	109192794	Substitution	germline	A	C	48929.9	PASS	rs659543;COSM4142096	dbSNP & Cosmic	ENSG00000116299	ENST00000369939;ENST00000457623;ENST00000529753	ENSP00000358955;ENSP00000393964;ENSP00000434595	KIAA1324	Acc:HGNC:29618];KIAA1324 [Source:HGNC Symbol	53	92	0.576087	63	106	0.59434	ENSP00000358955_p.T623P;ENSP00000393964_p.T573P;ENSP00000434595_p.T536P	0.25;0	All: 623P (0.03)				Unknown	Unknown	tolerated(1)	benign(0)
1:109202996_T/C#C	1	109202996	109202996	Substitution	germline	T	C	36859.3	PASS	rs1052878;COSM4142097	dbSNP & Cosmic	ENSG00000116299	ENST00000369939;ENST00000529753	ENSP00000358955;ENSP00000434595	KIAA1324	Acc:HGNC:29618];KIAA1324 [Source:HGNC Symbol	29	93	0.311828	23	105	0.219048	ENSP00000358955_p.L1009P;ENSP00000434595_p.L922P	0					Unknown	Unknown	tolerated_low_confidence(1)	benign(0)
1:109263691_T/C#C	1	109263691	109263691	Substitution	germline	T	C	14948.6	PASS	rs653635	dbSNP	ENSG00000143126	ENST00000271332	ENSP00000271332	CELSR2	Acc:HGNC:3231];cadherin EGF LAG seven-pass G-type receptor 2 [Source:HGNC Symbol	170	305	0.557377	213	355	0.6	ENSP00000271332_p.Y1639H	0.25			Melanoma resistance: Long et al. 2014		Unknown	Unknown	tolerated(0.32)	benign(0.001)
1:109271269_G/A#A	1	109271269	109271269	Substitution	germline	G	A	11518.6	PASS	rs628525	dbSNP	ENSG00000143126	ENST00000271332	ENSP00000271332	CELSR2	Acc:HGNC:3231];cadherin EGF LAG seven-pass G-type receptor 2 [Source:HGNC Symbol	110	151	0.728477	130	192	0.677083	ENSP00000271332_p.R2550Q	0.5	All: 2550Q (0.0120481927710843)		Melanoma resistance: Long et al. 2014		Unknown	Unknown	tolerated(1)	benign(0.007)
1:109296296_C/T#T	1	109296296	109296296	Substitution	germline	C	T	38137	PASS	rs629001	dbSNP	ENSG00000221986	ENST00000357155	ENSP00000349678	MYBPHL	Acc:HGNC:30434];myosin binding protein H like [Source:HGNC Symbol	73	73	1	75	75	1	ENSP00000349678_p.D269N	0					Unknown	Unknown	tolerated(0.42)	benign(0.012)
1:109612857_G/A#A	1	109612857	109612857	Substitution	germline	G	A	3547.61	PASS	rs199503029	dbSNP	ENSG00000134183	ENST00000351050;ENST00000622865	ENSP00000251337;ENSP00000482596	GNAT2	Acc:HGNC:4394];G protein subunit alpha transducin 2 [Source:HGNC Symbol	42	111	0.378378	50	134	0.373134	ENSP00000251337_p.A5V;ENSP00000482596_p.A5V	0					Unknown	Unknown	tolerated(0.71)	benign(0.042)
1:109689124_A/G#G	1	109689124	109689124	Substitution	germline	A	G	14018.5	PASS	rs147668562;COSM6030429	dbSNP & Cosmic	ENSG00000134184	ENST00000309851;ENST00000349334;ENST00000369819;ENST00000369823;ENST00000476065	ENSP00000234981;ENSP00000311469;ENSP00000358834;ENSP00000358838;ENSP00000456315	GSTM1	Acc:HGNC:4632];glutathione S-transferase mu 1 [Source:HGNC Symbol	56	57	0.982456	89	89	1	ENSP00000234981_p.N85S;ENSP00000311469_p.N85S;ENSP00000358834_p.N85S;ENSP00000358838_p.N104S;ENSP00000456315_p.N51S	0.5;0.25	All: 85S (0.0377358490566038)			Oncogenes: Bushman	Unknown	Unknown	deleterious(0.04)	benign(0.001)
1:109690476_T/C#C	1	109690476	109690476	Substitution	germline	T	C	3019.51	VQSRTrancheSNP99.00to99.90	rs146527074;COSM3676666	dbSNP & Cosmic	ENSG00000134184	ENST00000309851;ENST00000369823	ENSP00000311469;ENSP00000358838	GSTM1	Acc:HGNC:4632];glutathione S-transferase mu 1 [Source:HGNC Symbol	0	117	0.01	13	126	0.103175	ENSP00000311469_p.V160A;ENSP00000358838_p.V179A	0.25				Oncogenes: Bushman	Unknown	Unknown	tolerated(1)	benign(0.001)
1:109690516_G/C#C	1	109690516	109690516	Substitution	germline	G	C	57173.1	VQSRTrancheSNP99.00to99.90	rs1065411;COSM3747491	dbSNP & Cosmic	ENSG00000134184	ENST00000309851;ENST00000369823	ENSP00000311469;ENSP00000358838	GSTM1	Acc:HGNC:4632];glutathione S-transferase mu 1 [Source:HGNC Symbol	9	67	0.134328	18	75	0.24	ENSP00000311469_p.K173N;ENSP00000358838_p.K192N	0.25				Oncogenes: Bushman	Unknown	Unknown	tolerated(0.07)	benign(0.007)
1:109713505_G/A#A	1	109713505	109713505	Substitution	germline	G	A	24720.9	PASS	rs17854972	dbSNP	ENSG00000134201	ENST00000256593;ENST00000369812;ENST00000647711	ENSP00000256593;ENSP00000358827;ENSP00000496849	GSTM5	Acc:HGNC:4637];glutathione S-transferase mu 5 [Source:HGNC Symbol	58	160	0.3625	62	176	0.352273	ENSP00000256593_p.A67T;ENSP00000358827_p.A67T;ENSP00000496849_p.A67T	0.25	All: 67T (0.0151515151515152)				Unknown	Unknown	tolerated(0.55)	benign(0)
1:109758638_C/T#T	1	109758638	109758638	Substitution	germline	C	T	11113.9	PASS	rs6693815;COSM7226308	dbSNP & Cosmic	ENSG00000198758	ENST00000361852;ENST00000361965;ENST00000369805	ENSP00000354551;ENSP00000355255;ENSP00000358820	EPS8L3	Acc:HGNC:21297];EPS8 like 3 [Source:HGNC Symbol	25	61	0.409836	27	77	0.350649	ENSP00000354551_p.G163S;ENSP00000355255_p.G163S;ENSP00000358820_p.G164S	0.25;0	All: 163S (0.0128125)				Unknown	Unknown	tolerated(0.32)	benign(0.003)
1:109923844_T/C#C	1	109923844	109923844	Substitution	germline	T	C	21706.1	PASS	rs1058885;COSM3747493;COSM3747494	dbSNP & Cosmic	ENSG00000184371	ENST00000329608;ENST00000369802	ENSP00000327513;ENSP00000358817	CSF1	Acc:HGNC:2432];colony stimulating factor 1 [Source:HGNC Symbol	22	125	0.176	64	176	0.363636	ENSP00000327513_p.L408P;ENSP00000358817_p.L408P	0.5	All: 408P (0.0145871559633028)			Oncogenes: Bushman+Ongene	Unknown	Unknown	tolerated(0.19)	benign(0.007)
1:109924087_T/C#C	1	109924087	109924087	Substitution	germline	T	C	106180	PASS	rs333971	dbSNP	ENSG00000184371	ENST00000329608;ENST00000369801;ENST00000369802;ENST00000420111	ENSP00000327513;ENSP00000358816;ENSP00000358817;ENSP00000407317	CSF1	Acc:HGNC:2432];colony stimulating factor 1 [Source:HGNC Symbol	203	203	1	253	253	1	ENSP00000327513_p.F489S;ENSP00000358816_p.F373S;ENSP00000358817_p.F489S;ENSP00000407317_p.F191S	0.25				Oncogenes: Bushman+Ongene	Unknown	Unknown	tolerated(1)	benign(0)
1:110223832_G/A#A	1	110223832	110223832	Substitution	germline	G	A	4655.61	PASS	rs59123361;COSM4419977;COSM4419978	dbSNP & Cosmic	ENSG00000116396	ENST00000369787;ENST00000413138;ENST00000438661;ENST00000469655;ENST00000636402	ENSP00000358802;ENSP00000388029;ENSP00000393655;ENSP00000436656;ENSP00000490449	KCNC4	Acc:HGNC:6236];potassium voltage-gated channel subfamily C member 4 [Source:HGNC Symbol	58	159	0.36478	54	187	0.28877	ENSP00000358802_p.R516Q;ENSP00000388029_p.R516Q;ENSP00000393655_p.R516Q;ENSP00000436656_p.R516Q;ENSP00000490449_p.R1Q	0.25;0	All: 516Q (0.0155555555555556)				Unknown	Unknown	tolerated(0.62)	benign(0.014)
1:110407817_C/T#T	1	110407817	110407817	Substitution	germline	C	T	53504.7	PASS	rs6674775;COSM1332599	dbSNP & Cosmic	ENSG00000134248	ENST00000256644;ENST00000614544	ENSP00000256644;ENSP00000480529	LAMTOR5	Acc:HGNC:17955];late endosomal/lysosomal adaptor, MAPK and MTOR activator 5 [Source:HGNC Symbol	102	151	0.675497	147	194	0.757732	ENSP00000256644_p.S17N;ENSP00000480529_p.S17N	0.25				Oncogenes: Ongene	Unknown	Unknown	tolerated_low_confidence(0.17)	benign(0)
1:111315329_A/G#G	1	111315329	111315329	Substitution	germline	A	G	11929.9	PASS	rs61756687	dbSNP	ENSG00000134216	ENST00000343320;ENST00000352594;ENST00000369740;ENST00000422815;ENST00000430615	ENSP00000271312;ENSP00000341828;ENSP00000358755;ENSP00000387671;ENSP00000391132	CHIA	Acc:HGNC:17432];chitinase acidic [Source:HGNC Symbol	8	26	0.307692	7	26	0.269231	ENSP00000271312_p.K17R;ENSP00000341828_p.K125R;ENSP00000358755_p.K125R;ENSP00000387671_p.K69R;ENSP00000391132_p.K17R	0					Unknown	Unknown	tolerated(0.31)	benign(0.021)
1:111319219_A/G#G	1	111319219	111319219	Substitution	germline	A	G	70793.8	PASS	rs2275253;COSM1179734;COSM1179735	dbSNP & Cosmic	ENSG00000134216	ENST00000343320;ENST00000353665;ENST00000369740;ENST00000422815;ENST00000430615;ENST00000451398;ENST00000483391;ENST00000489524	ENSP00000338970;ENSP00000341828;ENSP00000358755;ENSP00000387671;ENSP00000390476;ENSP00000391132;ENSP00000433309;ENSP00000436946	CHIA	Acc:HGNC:17432];chitinase acidic [Source:HGNC Symbol	128	128	1	178	178	1	ENSP00000338970_p.I178V;ENSP00000341828_p.I339V;ENSP00000358755_p.I339V;ENSP00000387671_p.I283V;ENSP00000390476_p.I178V;ENSP00000391132_p.I231V;ENSP00000433309_p.I178V;ENSP00000436946_p.I178V	0;0.25	All: 339V (0.0223637080417608)				Unknown	Unknown	tolerated(0.99)	benign(0)
1:111319352_T/C#C	1	111319352	111319352	Substitution	germline	T	C	87762.8	PASS	rs2275254;COSM3996744;COSM3996745	dbSNP & Cosmic	ENSG00000134216	ENST00000343320;ENST00000353665;ENST00000369740;ENST00000422815;ENST00000430615;ENST00000451398;ENST00000483391;ENST00000489524	ENSP00000338970;ENSP00000341828;ENSP00000358755;ENSP00000387671;ENSP00000390476;ENSP00000391132;ENSP00000433309;ENSP00000436946	CHIA	Acc:HGNC:17432];chitinase acidic [Source:HGNC Symbol	98	98	1	148	148	1	ENSP00000338970_p.F193S;ENSP00000341828_p.F354S;ENSP00000358755_p.F354S;ENSP00000387671_p.F298S;ENSP00000390476_p.F193S;ENSP00000391132_p.F246S;ENSP00000433309_p.F193S;ENSP00000436946_p.F193S	0;0.25	All: 354S (0.0120936361893809)				Unknown	Unknown	deleterious(0.02)	probably_damaging(0.996)
1:111320330_T/G#G	1	111320330	111320330	Substitution	germline	T	G	83824.9	PASS	rs2256721;COSM3750230;COSM3750231	dbSNP & Cosmic	ENSG00000134216	ENST00000343320;ENST00000353665;ENST00000369740;ENST00000422815;ENST00000430615;ENST00000451398;ENST00000483391;ENST00000489524	ENSP00000338970;ENSP00000341828;ENSP00000358755;ENSP00000387671;ENSP00000390476;ENSP00000391132;ENSP00000433309;ENSP00000436946	CHIA	Acc:HGNC:17432];chitinase acidic [Source:HGNC Symbol	109	109	1	108	108	1	ENSP00000338970_p.V271G;ENSP00000341828_p.V432G;ENSP00000358755_p.V432G;ENSP00000387671_p.V376G;ENSP00000390476_p.V271G;ENSP00000391132_p.V324G;ENSP00000433309_p.V271G;ENSP00000436946_p.V271G	0					Unknown	Unknown	tolerated(1)	benign(0)
1:111766331_T/C#C	1	111766331	111766331	Substitution	germline	T	C	32828.1	PASS	rs197412;COSM4142147	dbSNP & Cosmic	ENSG00000064703	ENST00000369702;ENST00000475700	ENSP00000358716;ENSP00000435660	DDX20	Acc:HGNC:2743];DEAD-box helicase 20 [Source:HGNC Symbol	84	133	0.631579	127	192	0.661458	ENSP00000358716_p.I636T;ENSP00000435660_p.I244T	0					Unknown	Unknown	tolerated_low_confidence(1)	benign(0)
1:111766501_C/A#A	1	111766501	111766501	Substitution	germline	C	A	22683.9	PASS	rs197414;COSM4985746	dbSNP & Cosmic	ENSG00000064703	ENST00000369702;ENST00000475700	ENSP00000358716;ENSP00000435660	DDX20	Acc:HGNC:2743];DEAD-box helicase 20 [Source:HGNC Symbol	186	302	0.615894	248	366	0.677596	ENSP00000358716_p.R693S;ENSP00000435660_p.R301S	0					Unknown	Unknown	tolerated(0.52)	benign(0.005)
1:111766709_T/C#C	1	111766709	111766709	Substitution	germline	T	C	19576.9	PASS	rs85276;COSM3750237	dbSNP & Cosmic	ENSG00000064703	ENST00000369702;ENST00000475700	ENSP00000358716;ENSP00000435660	DDX20	Acc:HGNC:2743];DEAD-box helicase 20 [Source:HGNC Symbol	165	251	0.657371	202	325	0.621538	ENSP00000358716_p.I762T;ENSP00000435660_p.I370T	0					Unknown	Unknown	tolerated_low_confidence(0.96)	benign(0)
1:112616842_T/A#A	1	112616842	112616842	Substitution	germline	T	A	3006.61	PASS	rs114199731;COSM5002058;COSM5002059	dbSNP & Cosmic	ENSG00000007341	ENST00000343210;ENST00000358039;ENST00000360743;ENST00000361846;ENST00000369664;ENST00000369666;ENST00000490067;ENST00000490715	ENSP00000345312;ENSP00000350734;ENSP00000353972;ENSP00000358678;ENSP00000358680;ENSP00000417140;ENSP00000436499;ENSP00000436544	ST7L	Acc:HGNC:18441];suppression of tumorigenicity 7 like [Source:HGNC Symbol	49	78	0.628205	60	87	0.689655	ENSP00000345312_p.T87S;ENSP00000350734_p.T87S;ENSP00000353972_p.T87S;ENSP00000358678_p.T31S;ENSP00000358680_p.T70S;ENSP00000417140_p.T70S;ENSP00000436499_p.T87S;ENSP00000436544_p.T87S	0					Unknown	Unknown	deleterious(0)	probably_damaging(0.988)
1:112698089_G/A#A	1	112698089	112698089	Substitution	germline	G	A	3114.61	PASS	rs151095542	dbSNP	ENSG00000155363	ENST00000357443;ENST00000369644;ENST00000369645;ENST00000413052	ENSP00000350028;ENSP00000358658;ENSP00000358659;ENSP00000399797	MOV10	Acc:HGNC:7200];Mov10 RISC complex RNA helicase [Source:HGNC Symbol	16	65	0.246154	40	109	0.366972	ENSP00000350028_p.R765H;ENSP00000358658_p.R709H;ENSP00000358659_p.R765H;ENSP00000399797_p.R765H	0					Unknown	Unknown	tolerated(0.27)	benign(0)
1:112712767_C/T#T	1	112712767	112712767	Substitution	germline	C	T	20054.2	PASS	rs10857971	dbSNP	ENSG00000155367	ENST00000309276;ENST00000464951;ENST00000471106	ENSP00000308926;ENSP00000474405;ENSP00000475711	PPM1J	Acc:HGNC:20785];protein phosphatase, Mg2+/Mn2+ dependent 1J [Source:HGNC Symbol	15	15	1	13	13	1	ENSP00000308926_p.V236I;ENSP00000474405_p.V220I;ENSP00000475711_p.V30I	0					Unknown	Unknown	tolerated(1)	benign(0)
1:113683521_G/A#A	1	113683521	113683521	Substitution	germline	G	A	8440.61	PASS	rs61742849;COSM5020001	dbSNP & Cosmic	ENSG00000081026	ENST00000307546	ENSP00000304604	MAGI3	Acc:HGNC:29647];membrane associated guanylate kinase, WW and PDZ domain containing 3 [Source:HGNC Symbol	104	151	0.688742	163	222	0.734234	ENSP00000304604_p.G1318D	0.25	All: 1318D (0.055)				Unknown	Unknown	tolerated_low_confidence(0.17)	possibly_damaging(0.555)
1:113834946_A/G#G	1	113834946	113834946	Substitution	germline	A	G	58525.5	PASS	rs2476601	dbSNP	ENSG00000134242	ENST00000359785;ENST00000420377;ENST00000525799;ENST00000528414;ENST00000538253	ENSP00000352833;ENSP00000388229;ENSP00000432674;ENSP00000435176;ENSP00000439372	PTPN22	Acc:HGNC:9652];protein tyrosine phosphatase non-receptor type 22 [Source:HGNC Symbol	141	141	1	229	229	1	ENSP00000352833_p.W620R;ENSP00000388229_p.W620R;ENSP00000432674_p.W493R;ENSP00000435176_p.W565R;ENSP00000439372_p.W596R	0					Unknown	Unknown	tolerated(1)	benign(0)
1:113881979_C/T#T	1	113881979	113881979	Substitution	germline	C	T	37265.3	PASS	rs1217381	dbSNP	ENSG00000188761	ENST00000393316	ENSP00000376992	BCL2L15	Acc:HGNC:33624];BCL2 like 15 [Source:HGNC Symbol	57	57	1	66	66	1	ENSP00000376992_p.D90N	0.25				Oncogenes: Bushman	Unknown	Unknown	tolerated(0.56)	benign(0.001)
1:113905767_C/T#T	1	113905767	113905767	Substitution	germline	C	T	24601.1	PASS	rs11552449;COSM3750240	dbSNP & Cosmic	ENSG00000118655;LRG_1219	ENST00000466480;ENST00000648795;ENST00000650450;ENST00000650596;LRG_1219t1	ENSP00000497557;ENSP00000497696;ENSP00000497882;ENSP00000498042;LRG_1219p1	DCLRE1B	Acc:HGNC:17641];DNA cross-link repair 1B [Source:HGNC Symbol	149	236	0.631356	162	279	0.580645	ENSP00000497557_p.H61Y;ENSP00000497696_p.H61Y;ENSP00000497882_p.H61Y;ENSP00000498042_p.H61Y;LRG_1219p1_p.H61Y	0.25	All: 61Y (0.150118203309693)			Oncogenes: Bushman+Cosmic+Ongene	Unknown	Unknown	deleterious(0.01)	benign(0.197)
1:114405659_A/G#G	1	114405659	114405659	Substitution	germline	A	G	102812	PASS	rs6537825;COSM3735916	dbSNP & Cosmic	ENSG00000197323	ENST00000358465;ENST00000369543;ENST00000448034	ENSP00000351250;ENSP00000358556;ENSP00000402333	TRIM33	Acc:HGNC:16290];tripartite motif containing 33 [Source:HGNC Symbol	292	292	1	344	344	1	ENSP00000351250_p.I840T;ENSP00000358556_p.I840T;ENSP00000402333_p.I600T	0.5;0.25	All: 840T (0.02)			Oncogenes: Bushman+Cosmic	Unknown	Unknown	tolerated(1)	benign(0)
1:114625476_T/C#C	1	114625476	114625476	Substitution	germline	T	C	37761.1	PASS	rs12136548;COSM3735917;COSM3735918	dbSNP & Cosmic	ENSG00000175984	ENST00000393274;ENST00000393276;ENST00000393277	ENSP00000376955;ENSP00000376957;ENSP00000376958	DENND2C	Acc:HGNC:24748];DENN domain containing 2C [Source:HGNC Symbol	43	129	0.333333	46	174	0.264368	ENSP00000376955_p.D170G;ENSP00000376957_p.D170G;ENSP00000376958_p.D170G	0					Unknown	Unknown	tolerated(0.94)	benign(0)
1:114625979_A/T#T	1	114625979	114625979	Substitution	germline	A	T	19290.5	PASS	rs7541738;COSM3735919;COSM3735920	dbSNP & Cosmic	ENSG00000175984	ENST00000393274;ENST00000393276;ENST00000393277	ENSP00000376955;ENSP00000376957;ENSP00000376958	DENND2C	Acc:HGNC:24748];DENN domain containing 2C [Source:HGNC Symbol	57	89	0.640449	86	124	0.693548	ENSP00000376955_p.D2E;ENSP00000376957_p.D2E;ENSP00000376958_p.D2E	0.25	All: 2E (0.155)				Unknown	Unknown	tolerated_low_confidence(0.09)	benign(0.024)
1:115033402_A/G#G	1	115033402	115033402	Substitution	germline	A	G	96392.3	PASS	rs10776792	dbSNP	ENSG00000134200	ENST00000256592;ENST00000369517	ENSP00000256592;ENSP00000358530	TSHB	Acc:HGNC:12372];thyroid stimulating hormone beta [Source:HGNC Symbol	141	141	1	171	171	1	ENSP00000256592_p.T14A;ENSP00000358530_p.T14A	0					Unknown	Unknown	tolerated(0.63)	benign(0)
1:115286692_G/A#A	1	115286692	115286692	Substitution	germline	G	A	64710.7	PASS	rs6330;COSM3735921	dbSNP & Cosmic	ENSG00000134259;LRG_260	ENST00000369512;LRG_260t1	ENSP00000358525;LRG_260p1	NGF	Acc:HGNC:7808];nerve growth factor [Source:HGNC Symbol	153	241	0.634855	190	266	0.714286	ENSP00000358525_p.A35V;LRG_260p1_p.A35V	0;0.25				Oncogenes: Bushman+Cosmic+Ongene	Unknown	Unknown	deleterious(0.04)	benign(0.003)
1:115768346_T/C#C	1	115768346	115768346	Substitution	germline	T	C	38982.4	PASS	rs4074536;COSM1332993	dbSNP & Cosmic	ENSG00000118729;LRG_404	ENST00000261448;LRG_404t1	ENSP00000261448;LRG_404p1	CASQ2	Acc:HGNC:1513];calsequestrin 2 [Source:HGNC Symbol	145	211	0.687204	174	264	0.659091	ENSP00000261448_p.T66A;LRG_404p1_p.T66A	0.25	All: 66A (0.0220326044129236)			Oncogenes: Bushman+Cosmic+Ongene	Unknown	Unknown	tolerated(1)	benign(0)
1:116579663_G/GTCC#GTCC	1	116579663	116579663	Insertion	germline	G	GTCC	8041.49	VQSRTrancheINDEL99.00to99.90	rs576658823;COSM423549;COSM423550	dbSNP & Cosmic	ENSG00000143061	ENST00000318837;ENST00000369483;ENST00000369486	ENSP00000321184;ENSP00000358495;ENSP00000358498	IGSF3	Acc:HGNC:5950];immunoglobulin superfamily member 3 [Source:HGNC Symbol	58	58	1	54	58	0.931034	ENSP00000321184_p.1040_1041insE;ENSP00000358495_p.1040_1041insE;ENSP00000358498_p.1020_1021insE	0					Unknown	Unknown	Unknown	Unknown
1:116579666_G/C#C	1	116579666	116579666	Substitution	germline	G	C	16221.5	VQSRTrancheSNP99.90to100.00	rs647711;COSM1333058;COSM1333059	dbSNP & Cosmic	ENSG00000143061	ENST00000318837;ENST00000369483;ENST00000369486	ENSP00000321184;ENSP00000358495;ENSP00000358498	IGSF3	Acc:HGNC:5950];immunoglobulin superfamily member 3 [Source:HGNC Symbol	60	60	1	65	65	1	ENSP00000321184_p.D1040E;ENSP00000358495_p.D1040E;ENSP00000358498_p.D1020E	0					Unknown	Unknown	tolerated_low_confidence(1)	benign(0)
1:116599991_C/T#T	1	116599991	116599991	Substitution	germline	C	T	1573.89	VQSRTrancheSNP99.00to99.90	rs76151115;COSM3773403;COSM3773404	dbSNP & Cosmic	ENSG00000143061	ENST00000318837;ENST00000369483;ENST00000369486	ENSP00000321184;ENSP00000358495;ENSP00000358498	IGSF3	Acc:HGNC:5950];immunoglobulin superfamily member 3 [Source:HGNC Symbol	19	70	0.271429	26	125	0.208	ENSP00000321184_p.R680Q;ENSP00000358495_p.R680Q;ENSP00000358498_p.R660Q	0					Unknown	Unknown	tolerated(0.08)	possibly_damaging(0.476)
1:116600019_G/A#A	1	116600019	116600019	Substitution	germline	G	A	1568.89	VQSRTrancheSNP99.00to99.90	rs76417519;COSM4142192;COSM4142193	dbSNP & Cosmic	ENSG00000143061	ENST00000318837;ENST00000369483;ENST00000369486	ENSP00000321184;ENSP00000358495;ENSP00000358498	IGSF3	Acc:HGNC:5950];immunoglobulin superfamily member 3 [Source:HGNC Symbol	19	92	0.206522	24	127	0.188976	ENSP00000321184_p.R671W;ENSP00000358495_p.R671W;ENSP00000358498_p.R651W	0					Unknown	Unknown	deleterious(0)	probably_damaging(0.996)
1:116945089_T/A#A	1	116945089	116945089	Substitution	germline	T	A	75624.3	PASS	rs4546904;COSM3750269	dbSNP & Cosmic	ENSG00000134247	ENST00000393203	ENSP00000376899	PTGFRN	Acc:HGNC:9601];prostaglandin F2 receptor inhibitor [Source:HGNC Symbol	107	107	1	149	149	1	ENSP00000376899_p.S277T	0					Unknown	Unknown	tolerated(1)	benign(0)
1:116986836_G/A#A	1	116986836	116986836	Substitution	germline	G	A	29890.1	PASS	rs10801922;COSM3750270	dbSNP & Cosmic	ENSG00000134247	ENST00000393203	ENSP00000376899	PTGFRN	Acc:HGNC:9601];prostaglandin F2 receptor inhibitor [Source:HGNC Symbol	92	141	0.652482	120	177	0.677966	ENSP00000376899_p.V837I	0					Unknown	Unknown	tolerated(0.56)	benign(0.003)
1:117011799_A/G#G	1	117011799	117011799	Substitution	germline	A	G	16895.9	PASS	rs3754112;COSM1178399	dbSNP & Cosmic	ENSG00000134256	ENST00000256652;ENST00000369470	ENSP00000256652;ENSP00000358482	CD101	Acc:HGNC:5949];CD101 molecule [Source:HGNC Symbol	21	101	0.207921	32	117	0.273504	ENSP00000256652_p.N225S;ENSP00000358482_p.N225S	0.25	All: 225S (0.0154004463178775)				Unknown	Unknown	tolerated(0.13)	benign(0)
1:117017104_A/G#G	1	117017104	117017104	Substitution	germline	A	G	60955.3	PASS	rs2249265;COSM4415811	dbSNP & Cosmic	ENSG00000134256	ENST00000256652;ENST00000369470	ENSP00000256652;ENSP00000358482	CD101	Acc:HGNC:5949];CD101 molecule [Source:HGNC Symbol	161	161	1	171	171	1	ENSP00000256652_p.M415V;ENSP00000358482_p.M415V	0					Unknown	Unknown	tolerated(1)	benign(0)
1:117075083_A/G#G	1	117075083	117075083	Substitution	germline	A	G	37299	PASS	rs998532;COSM3750274	dbSNP & Cosmic	ENSG00000116830	ENST00000369466	ENSP00000358478	TTF2	Acc:HGNC:12398];transcription termination factor 2 [Source:HGNC Symbol	207	207	1	235	235	1	ENSP00000358478_p.K167E	0					Unknown	Unknown	tolerated(0.23)	benign(0.003)
1:117113466_A/G#G	1	117113466	117113466	Substitution	germline	A	G	17105.4	PASS	rs1289658;COSM5351791	dbSNP & Cosmic	ENSG00000134253	ENST00000256649;ENST00000369461;ENST00000369464;ENST00000497970	ENSP00000256649;ENSP00000358473;ENSP00000358476;ENSP00000431261	TRIM45	Acc:HGNC:19018];tripartite motif containing 45 [Source:HGNC Symbol	3	10	0.3	4	23	0.173913	ENSP00000256649_p.M496T;ENSP00000358473_p.M439T;ENSP00000358476_p.M478T;ENSP00000431261_p.M19T	0					Unknown	Unknown	tolerated(1)	benign(0)
1:117118132_C/T#T	1	117118132	117118132	Substitution	germline	C	T	19001.1	PASS	rs749902;COSM7228769	dbSNP & Cosmic	ENSG00000134253	ENST00000256649;ENST00000369461;ENST00000369464;ENST00000485032	ENSP00000256649;ENSP00000358473;ENSP00000358476;ENSP00000474935	TRIM45	Acc:HGNC:19018];tripartite motif containing 45 [Source:HGNC Symbol	41	137	0.29927	63	165	0.381818	ENSP00000256649_p.C375Y;ENSP00000358473_p.C318Y;ENSP00000358476_p.C375Y;ENSP00000474935_p.C271Y	0					Unknown	Unknown	tolerated(1)	benign(0)
1:117210833_A/G#G	1	117210833	117210833	Substitution	germline	A	G	1967.61	PASS	rs34957002	dbSNP	ENSG00000134258	ENST00000328189;ENST00000369458;ENST00000430871	ENSP00000328168;ENSP00000358470;ENSP00000484316	VTCN1	Acc:HGNC:28873];V-set domain containing T cell activation inhibitor 1 [Source:HGNC Symbol	32	76	0.421053	31	101	0.306931	ENSP00000328168_p.L8P;ENSP00000358470_p.L8P;ENSP00000484316_p.L8P	0.25				Oncogenes: Bushman	Unknown	Unknown	deleterious(0)	benign(0.098)
1:118023330_G/A#A	1	118023330	118023330	Substitution	germline	G	A	23874.4	PASS	rs10923472;COSM3747506	dbSNP & Cosmic	ENSG00000155761	ENST00000336338	ENSP00000337804	SPAG17	Acc:HGNC:26620];sperm associated antigen 17 [Source:HGNC Symbol	32	32	1	68	68	1	ENSP00000337804_p.P1348L	0					Unknown	Unknown	deleterious(0.05)	probably_damaging(0.998)
1:118884844_A/C#C	1	118884844	118884844	Substitution	germline	A	C	7939.61	PASS	rs61730011;COSM4142249;COSM4142250;COSM4142251	dbSNP & Cosmic	ENSG00000092607	ENST00000207157;ENST00000369429;ENST00000449873	ENSP00000207157;ENSP00000358437;ENSP00000398625	TBX15	Acc:HGNC:11594];T-box 15 [Source:HGNC Symbol	77	94	0.819149	65	96	0.677083	ENSP00000207157_p.M460R;ENSP00000358437_p.M566R;ENSP00000398625_p.M294R	0;0.25	All: 566R (0.1)				Unknown	Unknown	deleterious_low_confidence(0.01)	possibly_damaging(0.627)
1:119033195_C/G#G	1	119033195	119033195	Substitution	germline	C	G	3509.61	PASS	rs3790549;COSM3996778	dbSNP & Cosmic	ENSG00000116874	ENST00000235521	ENSP00000235521	WARS2	Acc:HGNC:12730];tryptophanyl tRNA synthetase 2, mitochondrial [Source:HGNC Symbol	45	99	0.454545	37	107	0.345794	ENSP00000235521_p.A267P	0					Unknown	Unknown	tolerated(0.09)	benign(0.393)
1:119935502_A/C#C	1	119935502	119935502	Substitution	germline	A	C	3184.61	PASS	rs147223770;COSM327925	dbSNP & Cosmic	ENSG00000134250	ENST00000256646	ENSP00000256646	NOTCH2	Acc:HGNC:7882];notch receptor 2 [Source:HGNC Symbol	45	157	0.286624	51	198	0.257576	ENSP00000256646_p.F1209V	0.25				Oncogenes: Bushman+Cosmic	Unknown	Unknown	deleterious(0.03)	possibly_damaging(0.739)
1:145872994_T/C#C	1	145872994	145872994	Substitution	germline	T	C	45482.9	PASS	rs41315701	dbSNP	ENSG00000198483	ENST00000355594;ENST00000544626	ENSP00000347802;ENSP00000442671	ANKRD35	Acc:HGNC:26323];ankyrin repeat domain 35 [Source:HGNC Symbol	154	155	0.993548	231	231	1	ENSP00000347802_p.Q592R;ENSP00000442671_p.Q502R	0.25			Melanoma resistance: Long et al. 2014		Unknown	Unknown	tolerated(1)	benign(0)
1:147295468_T/G#G	1	147295468	147295468	Substitution	germline	T	G	4639.61	PASS	rs4950394	dbSNP	ENSG00000131778	ENST00000361293;ENST00000369258;ENST00000369259;ENST00000431239;ENST00000650714;ENST00000652587	ENSP00000355100;ENSP00000358262;ENSP00000358263;ENSP00000389031;ENSP00000498899;ENSP00000499169	CHD1L	Acc:HGNC:1916];chromodomain helicase DNA binding protein 1 like [Source:HGNC Symbol	37	55	0.672727	48	59	0.813559	ENSP00000355100_p.S733A;ENSP00000358262_p.S885A;ENSP00000358263_p.S681A;ENSP00000389031_p.S813A;ENSP00000498899_p.S504A;ENSP00000499169_p.S780A	0.5			Melanoma resistance: Long et al. 2014	Oncogenes: Ongene;Oncogenes: Bushman+Cosmic+Ongene	Unknown	Unknown	tolerated(0.25)	benign(0.1)
1:147620166_C/T#T	1	147620166	147620166	Substitution	germline	C	T	35927.1	PASS	rs3820129;COSM7247819	dbSNP & Cosmic	ENSG00000116128	ENST00000234739	ENSP00000234739	BCL9	Acc:HGNC:1008];BCL9 transcription coactivator [Source:HGNC Symbol	52	149	0.348993	51	177	0.288136	ENSP00000234739_p.P671S	0.25				Oncogenes: Bushman+Cosmic+Ongene+Uniprot	Unknown	Unknown	deleterious(0.03)	benign(0.037)
1:148972313_C/G#G	1	148972313	148972313	Substitution	germline	C	G	835.88	PASS	rs199863398	dbSNP	ENSG00000178104	ENST00000313431;ENST00000369349;ENST00000369351;ENST00000369354;ENST00000369356;ENST00000479408;ENST00000524974;ENST00000529945;ENST00000585156;ENST00000618462	ENSP00000316434;ENSP00000358355;ENSP00000358357;ENSP00000358360;ENSP00000358363;ENSP00000433392;ENSP00000436791;ENSP00000462316;ENSP00000479409;ENSP00000480806	PDE4DIP	Acc:HGNC:15580];phosphodiesterase 4D interacting protein [Source:HGNC Symbol	10	12	0.833333	19	21	0.904762	ENSP00000316434_p.P868R;ENSP00000358355_p.P705R;ENSP00000358357_p.P705R;ENSP00000358360_p.P705R;ENSP00000358363_p.P705R;ENSP00000433392_p.P868R;ENSP00000436791_p.P492R;ENSP00000462316_p.P842R;ENSP00000479409_p.P771R;ENSP00000480806_p.P842R	0.5			Melanoma resistance: Long et al. 2014	Oncogenes: Bushman+Cosmic	Unknown	Unknown	tolerated(0.28)	benign(0)
1:148972321_C/T#T	1	148972321	148972321	Substitution	germline	C	T	2249.61	PASS	rs1628172	dbSNP	ENSG00000178104	ENST00000313431;ENST00000369349;ENST00000369351;ENST00000369354;ENST00000369356;ENST00000479408;ENST00000524974;ENST00000529945;ENST00000585156;ENST00000618462	ENSP00000316434;ENSP00000358355;ENSP00000358357;ENSP00000358360;ENSP00000358363;ENSP00000433392;ENSP00000436791;ENSP00000462316;ENSP00000479409;ENSP00000480806	PDE4DIP	Acc:HGNC:15580];phosphodiesterase 4D interacting protein [Source:HGNC Symbol	0	11	0.01	2	20	0.1	ENSP00000316434_p.R871C;ENSP00000358355_p.R708C;ENSP00000358357_p.R708C;ENSP00000358360_p.R708C;ENSP00000358363_p.R708C;ENSP00000433392_p.R871C;ENSP00000436791_p.R495C;ENSP00000462316_p.R845C;ENSP00000479409_p.R774C;ENSP00000480806_p.R845C	0.5			Melanoma resistance: Long et al. 2014	Oncogenes: Bushman+Cosmic	Unknown	Unknown	tolerated(0.16)	benign(0.015)
1:149005097_A/G#G	1	149005097	149005097	Substitution	germline	A	G	481.93	VQSRTrancheSNP99.00to99.90	rs1747958;COSM4590058	dbSNP & Cosmic	ENSG00000178104	ENST00000369354;ENST00000369356;ENST00000524974;ENST00000585156;ENST00000618462	ENSP00000358360;ENSP00000358363;ENSP00000462316;ENSP00000479409;ENSP00000480806	PDE4DIP	Acc:HGNC:15580];phosphodiesterase 4D interacting protein [Source:HGNC Symbol	0	143	0.01	24	175	0.137143	ENSP00000358360_p.K1359E;ENSP00000358363_p.K1359E;ENSP00000462316_p.K1495E;ENSP00000479409_p.K1315E;ENSP00000480806_p.K1495E	0.5			Melanoma resistance: Long et al. 2014	Oncogenes: Bushman+Cosmic	Unknown	Unknown	tolerated(0.16)	benign(0.175)
1:149005208_C/T#T	1	149005208	149005208	Substitution	germline	C	T	825.64	PASS	rs2798901	dbSNP	ENSG00000178104	ENST00000369354;ENST00000369356;ENST00000524974;ENST00000585156;ENST00000618462	ENSP00000358360;ENSP00000358363;ENSP00000462316;ENSP00000479409;ENSP00000480806	PDE4DIP	Acc:HGNC:15580];phosphodiesterase 4D interacting protein [Source:HGNC Symbol	19	136	0.139706	32	177	0.180791	ENSP00000358360_p.R1396W;ENSP00000358363_p.R1396W;ENSP00000462316_p.R1532W;ENSP00000479409_p.R1352W;ENSP00000480806_p.R1532W	0.5			Melanoma resistance: Long et al. 2014	Oncogenes: Bushman+Cosmic	Unknown	Unknown	deleterious(0)	possibly_damaging(0.9)
1:149934520_T/C#C	1	149934520	149934520	Substitution	germline	T	C	17090.8	PASS	rs11205303;COSM146598;COSM3927611	dbSNP & Cosmic	ENSG00000014914	ENST00000369140;ENST00000439741	ENSP00000358136;ENSP00000391668	MTMR11	Acc:HGNC:24307];myotubularin related protein 11 [Source:HGNC Symbol	29	133	0.218045	50	214	0.233645	ENSP00000358136_p.M87V;ENSP00000391668_p.M159V	0;0.25	All: 159V (0.0145325511681895)				Unknown	Unknown	tolerated(0.3)	benign(0.034)
1:150308112_T/C#C	1	150308112	150308112	Substitution	germline	T	C	60606.2	PASS	rs10480	dbSNP	ENSG00000266472	ENST00000581066;ENST00000614145	ENSP00000461930;ENSP00000480129	MRPS21	Acc:HGNC:14046];mitochondrial ribosomal protein S21 [Source:HGNC Symbol	166	166	1	175	175	1	ENSP00000461930_p.C50R;ENSP00000480129_p.C50R	0					Unknown	Unknown	tolerated(1)	benign(0)
1:150510879_C/T#T	1	150510879	150510879	Substitution	germline	C	T	24618.8	PASS	rs3737240;COSM7220610;COSM7220611	dbSNP & Cosmic	ENSG00000143369	ENST00000346569;ENST00000369047;ENST00000369049	ENSP00000271630;ENSP00000358043;ENSP00000358045	ECM1	Acc:HGNC:3153];extracellular matrix protein 1 [Source:HGNC Symbol	98	141	0.695035	153	223	0.686099	ENSP00000271630_p.T130M;ENSP00000358043_p.T130M;ENSP00000358045_p.T157M	0.5;0.25	All: 130M (0.0219491115826078)			Oncogenes: Bushman	Unknown	Unknown	tolerated(0.08)	benign(0.005)
1:150512511_G/A#A	1	150512511	150512511	Substitution	germline	G	A	58002.8	PASS	rs13294;COSM5618283;COSM5618284	dbSNP & Cosmic	ENSG00000143369	ENST00000346569;ENST00000369047;ENST00000369049	ENSP00000271630;ENSP00000358043;ENSP00000358045	ECM1	Acc:HGNC:3153];extracellular matrix protein 1 [Source:HGNC Symbol	269	377	0.713528	395	492	0.802846	ENSP00000271630_p.G290S;ENSP00000358043_p.G415S;ENSP00000358045_p.G442S	0.25				Oncogenes: Bushman	Unknown	Unknown	tolerated(1)	benign(0)
1:150553568_G/C#C	1	150553568	150553568	Substitution	germline	G	C	102092	PASS	rs41317515;COSM4142595;COSM4142596;COSM4142597	dbSNP & Cosmic	ENSG00000143382	ENST00000271643;ENST00000369038;ENST00000369039;ENST00000369041	ENSP00000271643;ENSP00000358034;ENSP00000358035;ENSP00000358037	ADAMTSL4	Acc:HGNC:19706];ADAMTS like 4 [Source:HGNC Symbol	350	350	1	408	408	1	ENSP00000271643_p.A193P;ENSP00000358034_p.A193P;ENSP00000358035_p.A193P;ENSP00000358037_p.A193P	0.25	All: 193P (0.124716784869976)				Unknown	Unknown	tolerated(0.58)	benign(0)
1:150807279_C/T#T	1	150807279	150807279	Substitution	germline	C	T	72511.3	PASS	rs6587522	dbSNP	ENSG00000143387	ENST00000443913	ENSP00000405083	CTSK	Acc:HGNC:2536];cathepsin K [Source:HGNC Symbol	241	241	1	288	288	1	ENSP00000405083_p.R49K	0					Unknown	Unknown	tolerated_low_confidence(1)	unknown(0)
1:150968149_T/G#G	1	150968149	150968149	Substitution	germline	T	G	22938.1	PASS	rs267738	dbSNP	ENSG00000143418	ENST00000271688;ENST00000361419;ENST00000368949;ENST00000368954;ENST00000421609;ENST00000457392;ENST00000558062;ENST00000561294	ENSP00000271688;ENSP00000355020;ENSP00000357945;ENSP00000357950;ENSP00000393239;ENSP00000394012;ENSP00000452810;ENSP00000454160	CERS2	Acc:HGNC:14076];ceramide synthase 2 [Source:HGNC Symbol	127	173	0.734104	141	190	0.742105	ENSP00000271688_p.E115A;ENSP00000355020_p.E115A;ENSP00000357945_p.E115A;ENSP00000357950_p.E115A;ENSP00000393239_p.E115A;ENSP00000394012_p.E115A;ENSP00000452810_p.E115A;ENSP00000454160_p.E106A	0.25;0	All: 115A (0.2)				Unknown	Unknown	deleterious(0.02)	possibly_damaging(0.756)
1:150986360_A/G#G	1	150986360	150986360	Substitution	germline	A	G	28806.1	PASS	rs267733;COSM4986042	dbSNP & Cosmic	ENSG00000143412	ENST00000368947	ENSP00000357943	ANXA9	Acc:HGNC:547];annexin A9 [Source:HGNC Symbol	100	138	0.724638	153	205	0.746341	ENSP00000357943_p.D166G	0					Unknown	Unknown	deleterious(0)	probably_damaging(0.95)
1:150998101_G/T#T	1	150998101	150998101	Substitution	germline	G	T	32980.2	PASS	rs2925741	dbSNP	ENSG00000143409	ENST00000312210;ENST00000361738;ENST00000361936;ENST00000493834;ENST00000497067;ENST00000622754	ENSP00000310923;ENSP00000354669;ENSP00000354814;ENSP00000437174;ENSP00000451524;ENSP00000481304	MINDY1	Acc:HGNC:25648];MINDY lysine 48 deubiquitinase 1 [Source:HGNC Symbol	81	81	1	132	132	1	ENSP00000310923_p.T243K;ENSP00000354669_p.T433K;ENSP00000354814_p.T385K;ENSP00000437174_p.T290K;ENSP00000451524_p.T23K;ENSP00000481304_p.T385K	0					Unknown	Unknown	tolerated(0.89)	benign(0)
1:151002632_T/C#C	1	151002632	151002632	Substitution	germline	T	C	83535.3	PASS	rs771205;COSM6310503	dbSNP & Cosmic	ENSG00000143409	ENST00000361738	ENSP00000354669	MINDY1	Acc:HGNC:25648];MINDY lysine 48 deubiquitinase 1 [Source:HGNC Symbol	96	96	1	136	136	1	ENSP00000354669_p.K44E	0					Unknown	Unknown	tolerated_low_confidence(0.25)	benign(0)
1:151135661_T/G#G	1	151135661	151135661	Substitution	germline	T	G	98256.9	PASS	rs4971007;COSM7302347;COSM7302348	dbSNP & Cosmic	ENSG00000143434	ENST00000341697;ENST00000368912;ENST00000368913;ENST00000368914	ENSP00000344148;ENSP00000357908;ENSP00000357909;ENSP00000357910	SEMA6C	Acc:HGNC:10740];semaphorin 6C [Source:HGNC Symbol	289	289	1	353	353	1	ENSP00000344148_p.T455P;ENSP00000357908_p.T415P;ENSP00000357909_p.T455P;ENSP00000357910_p.T455P	0					Unknown	Unknown	tolerated(0.54)	benign(0)
1:151342811_G/C#C	1	151342811	151342811	Substitution	germline	G	C	23002	PASS	rs2233854;COSM3750354	dbSNP & Cosmic	ENSG00000143390;LRG_101	ENST00000290524;ENST00000368870;ENST00000392746;ENST00000452671;LRG_101t1	ENSP00000290524;ENSP00000357864;ENSP00000376502;ENSP00000389130;LRG_101p1	RFX5	Acc:HGNC:9986];regulatory factor X5 [Source:HGNC Symbol	106	149	0.711409	130	185	0.702703	ENSP00000290524_p.P409R;ENSP00000357864_p.P409R;ENSP00000376502_p.P409R;ENSP00000389130_p.P409R;LRG_101p1_p.P409R	0.5;0.25	All: 409R (0.03)			Oncogenes: Bushman;Oncogenes: Bushman+Cosmic+Ongene	Unknown	Unknown	deleterious_low_confidence(0)	benign(0.109)
1:151401549_T/C#C	1	151401549	151401549	Substitution	germline	T	C	10921.6	PASS	rs4603;COSM3996917	dbSNP & Cosmic	ENSG00000159377	ENST00000290541	ENSP00000290541	PSMB4	Acc:HGNC:9541];proteasome subunit beta 4 [Source:HGNC Symbol	157	203	0.773399	189	261	0.724138	ENSP00000290541_p.I234T	0.25	All: 234T (0.0188679245283019)				Unknown	Unknown	deleterious(0.01)	possibly_damaging(0.776)
1:151714614_C/T#T	1	151714614	151714614	Substitution	germline	C	T	2493.61	PASS	rs200230999;COSM1200683	dbSNP & Cosmic	ENSG00000159409	ENST00000290583;ENST00000290585;ENST00000420342	ENSP00000290583;ENSP00000290585;ENSP00000402503	CELF3	Acc:HGNC:11967];CUGBP Elav-like family member 3 [Source:HGNC Symbol	27	87	0.310345	32	103	0.31068	ENSP00000290583_p.E70K;ENSP00000290585_p.E70K;ENSP00000402503_p.E71K	0					Unknown	Unknown	tolerated(0.05)	probably_damaging(0.993)
1:151760859_T/G#G	1	151760859	151760859	Substitution	germline	T	G	20861.8	PASS	rs8480;COSM7212754	dbSNP & Cosmic	ENSG00000143436	ENST00000368829;ENST00000368830	ENSP00000357822;ENSP00000357823	MRPL9	Acc:HGNC:14277];mitochondrial ribosomal protein L9 [Source:HGNC Symbol	117	153	0.764706	150	205	0.731707	ENSP00000357822_p.E176A;ENSP00000357823_p.E210A	0.25			Melanoma resistance: Long et al. 2014		Unknown	Unknown	tolerated(0.09)	possibly_damaging(0.581)
1:151847822_G/C#C	1	151847822	151847822	Substitution	germline	G	C	115319	PASS	rs6587624	dbSNP	ENSG00000196407	ENST00000368817	ENSP00000357807	THEM5	Acc:HGNC:26755];thioesterase superfamily member 5 [Source:HGNC Symbol	68	68	1	115	116	0.991379	ENSP00000357807_p.L206V	0					Unknown	Unknown	tolerated(1)	benign(0)
1:151847848_T/C#C	1	151847848	151847848	Substitution	germline	T	C	59643.7	PASS	rs6587625;COSM7227503	dbSNP & Cosmic	ENSG00000196407	ENST00000368817	ENSP00000357807	THEM5	Acc:HGNC:26755];thioesterase superfamily member 5 [Source:HGNC Symbol	15	73	0.205479	20	115	0.173913	ENSP00000357807_p.D197G	0					Unknown	Unknown	tolerated(1)	benign(0)
1:151909409_A/C#C	1	151909409	151909409	Substitution	germline	A	C	18751.8	PASS	rs3748805;COSM4142631	dbSNP & Cosmic	ENSG00000159445	ENST00000368814;ENST00000471464;ENST00000489410	ENSP00000357804;ENSP00000431288;ENSP00000433304	THEM4	Acc:HGNC:17947];thioesterase superfamily member 4 [Source:HGNC Symbol	6	39	0.153846	15	67	0.223881	ENSP00000357804_p.L17R;ENSP00000431288_p.L17R;ENSP00000433304_p.L17R	0.25	All: 17R (0.0827777777777778)				Unknown	Unknown	tolerated(0.47)	benign(0)
1:152107513_T/G#G	1	152107513	152107513	Substitution	germline	T	G	68750	PASS	rs1131471;COSM3996921	dbSNP & Cosmic	ENSG00000159450	ENST00000368804;ENST00000614923	ENSP00000357794;ENSP00000480484	TCHH	Acc:HGNC:11791];trichohyalin [Source:HGNC Symbol	359	514	0.698444	382	533	0.716698	ENSP00000357794_p.K1902Q;ENSP00000480484_p.K1902Q	0.25	All: 1902Q (0.032027027027027)				Unknown	Unknown	tolerated_low_confidence(0.39)	benign(0)
1:152109445_G/C#C	1	152109445	152109445	Substitution	germline	G	C	58206	PASS	rs2496253;COSM3996922	dbSNP & Cosmic	ENSG00000159450	ENST00000368804;ENST00000614923	ENSP00000357794;ENSP00000480484	TCHH	Acc:HGNC:11791];trichohyalin [Source:HGNC Symbol	253	351	0.720798	291	388	0.75	ENSP00000357794_p.L1258V;ENSP00000480484_p.L1258V	0					Unknown	Unknown	tolerated_low_confidence(0.95)	benign(0)
1:152111699_T/TTGCTGCTCGCGCCTCTCC#TTGCTGCTCGCGCCTCTCC	1	152111699	152111699	Insertion	germline	T	TTGCTGCTCGCGCCTCTCC	4228.04	PASS	rs752560318;COSM1334078	dbSNP & Cosmic	ENSG00000159450	ENST00000368804;ENST00000614923	ENSP00000357794;ENSP00000480484	TCHH	Acc:HGNC:11791];trichohyalin [Source:HGNC Symbol	11	30	0.366667	17	39	0.435897	ENSP00000357794_p.(495_506)insE_Q;ENSP00000480484_p.(495_506)insE_Q	0					Unknown	Unknown	Unknown	Unknown
1:152113029_A/C#C	1	152113029	152113029	Substitution	germline	A	C	66072.3	PASS	rs2515663	dbSNP	ENSG00000159450	ENST00000368804;ENST00000614923	ENSP00000357794;ENSP00000480484	TCHH	Acc:HGNC:11791];trichohyalin [Source:HGNC Symbol	171	171	1	180	180	1	ENSP00000357794_p.L63R;ENSP00000480484_p.L63R	0.25	All: 63R (0.405)				Unknown	Unknown	tolerated_low_confidence(1)	benign(0.003)
1:152156589_GTGGTGGGAATCTCTGTCTTGTTTCTCAGACTGACCA/G#G	1	152156589	152156625	Deletion	germline	GTGGTGGGAATCTCTGTCTTGTTTCTCAGACTGACCA	G	27337.1	PASS	rs765213852;COSM150847	dbSNP & Cosmic	ENSG00000215853	ENST00000316073	ENSP00000317895	RPTN	Acc:HGNC:26809];repetin [Source:HGNC Symbol	79	103	0.76699	59	140	0.421429	ENSP00000317895_p.(Q152_H170)del	0					Unknown	Unknown	Unknown	Unknown
1:152213286_C/G#G	1	152213286	152213286	Substitution	germline	C	G	25532.9	VQSRTrancheSNP99.00to99.90	rs41266112;COSM5425302	dbSNP & Cosmic	ENSG00000197915	ENST00000368801	ENSP00000357791	HRNR	Acc:HGNC:20846];hornerin [Source:HGNC Symbol	24	154	0.155844	30	218	0.137615	ENSP00000357791_p.Q2781H	0					Unknown	Unknown	tolerated(0.16)	possibly_damaging(0.554)
1:152219233_C/G#G	1	152219233	152219233	Substitution	germline	C	G	105280	PASS	rs6662450;COSM1180639	dbSNP & Cosmic	ENSG00000197915	ENST00000368801	ENSP00000357791	HRNR	Acc:HGNC:20846];hornerin [Source:HGNC Symbol	40	189	0.21164	62	250	0.248	ENSP00000357791_p.S799T	0.25	All: 799T (0.136745468873128)				Unknown	Unknown	tolerated(0.31)	benign(0.014)
1:152219638_C/T#T	1	152219638	152219638	Substitution	germline	C	T	143103	PASS	rs7520249;COSM1334101	dbSNP & Cosmic	ENSG00000197915	ENST00000368801	ENSP00000357791	HRNR	Acc:HGNC:20846];hornerin [Source:HGNC Symbol	34	117	0.290598	21	145	0.144828	ENSP00000357791_p.R664Q	0					Unknown	Unknown	tolerated(0.99)	benign(0)
1:152220079_T/C#C	1	152220079	152220079	Substitution	germline	T	C	76165.1	PASS	rs41266134;COSM4142667	dbSNP & Cosmic	ENSG00000197915	ENST00000368801	ENSP00000357791	HRNR	Acc:HGNC:20846];hornerin [Source:HGNC Symbol	189	257	0.735409	231	308	0.75	ENSP00000357791_p.Y517C	0.25	All: 517C (0.0137825059101655)				Unknown	Unknown	tolerated(0.15)	benign(0)
1:152220155_C/T#T	1	152220155	152220155	Substitution	germline	C	T	211982	PASS	rs6587647;COSM3996925	dbSNP & Cosmic	ENSG00000197915	ENST00000368801	ENSP00000357791	HRNR	Acc:HGNC:20846];hornerin [Source:HGNC Symbol	80	341	0.234604	105	406	0.258621	ENSP00000357791_p.G492R	0					Unknown	Unknown	tolerated(0.07)	benign(0.007)
1:152220211_T/C#C	1	152220211	152220211	Substitution	germline	T	C	270264	PASS	rs6587648	dbSNP	ENSG00000197915	ENST00000368801	ENSP00000357791	HRNR	Acc:HGNC:20846];hornerin [Source:HGNC Symbol	388	388	1	466	466	1	ENSP00000357791_p.E473G	0					Unknown	Unknown	tolerated(0.67)	benign(0)
1:152220502_T/C#C	1	152220502	152220502	Substitution	germline	T	C	219332	PASS	rs6587649	dbSNP	ENSG00000197915	ENST00000368801	ENSP00000357791	HRNR	Acc:HGNC:20846];hornerin [Source:HGNC Symbol	314	314	1	360	361	0.99723	ENSP00000357791_p.Q376R	0					Unknown	Unknown	deleterious(0.03)	benign(0)
1:152221375_C/T#T	1	152221375	152221375	Substitution	germline	C	T	53022.7	PASS	rs11204937;COSM3996926	dbSNP & Cosmic	ENSG00000197915	ENST00000368801	ENSP00000357791	HRNR	Acc:HGNC:20846];hornerin [Source:HGNC Symbol	47	157	0.299363	55	205	0.268293	ENSP00000357791_p.R85H	0					Unknown	Unknown	tolerated(0.57)	benign(0)
1:152303673_C/T#T	1	152303673	152303673	Substitution	germline	C	T	57144.1	PASS	rs77422831;COSM3996928	dbSNP & Cosmic	ENSG00000143631;LRG_1028	ENST00000368799;LRG_1028t1	ENSP00000357789;LRG_1028p1	FLG	Acc:HGNC:3748];filaggrin [Source:HGNC Symbol	130	181	0.718232	140	201	0.696517	ENSP00000357789_p.R3738H;LRG_1028p1_p.R3738H	0.25	All: 3738H (0.100118203309693)			Oncogenes: Bushman+Cosmic+Ongene	Unknown	Unknown	tolerated(0.43)	benign(0.065)
1:152304195_C/T#T	1	152304195	152304195	Substitution	germline	C	T	2827.33	VQSRTrancheSNP99.00to99.90	rs7518080;COSM4142673	dbSNP & Cosmic	ENSG00000143631;LRG_1028	ENST00000368799;LRG_1028t1	ENSP00000357789;LRG_1028p1	FLG	Acc:HGNC:3748];filaggrin [Source:HGNC Symbol	47	167	0.281437	47	182	0.258242	ENSP00000357789_p.R3564H;LRG_1028p1_p.R3564H	0;0.25				Oncogenes: Bushman+Cosmic+Ongene	Unknown	Unknown	tolerated(1)	benign(0.003)
1:152304223_A/G#G	1	152304223	152304223	Substitution	germline	A	G	21061.1	VQSRTrancheSNP99.00to99.90	rs12728605;COSM4142674	dbSNP & Cosmic	ENSG00000143631;LRG_1028	ENST00000368799;LRG_1028t1	ENSP00000357789;LRG_1028p1	FLG	Acc:HGNC:3748];filaggrin [Source:HGNC Symbol	56	221	0.253394	59	239	0.246862	ENSP00000357789_p.W3555R;LRG_1028p1_p.W3555R	0.25	All: 3555R (0.015625)			Oncogenes: Bushman+Cosmic+Ongene	Unknown	Unknown	tolerated(0.58)	benign(0.118)
1:152304296_C/A#A	1	152304296	152304296	Substitution	germline	C	A	69506.1	PASS	rs72697000;COSM3996929	dbSNP & Cosmic	ENSG00000143631;LRG_1028	ENST00000368799;LRG_1028t1	ENSP00000357789;LRG_1028p1	FLG	Acc:HGNC:3748];filaggrin [Source:HGNC Symbol	273	393	0.694656	267	399	0.669173	ENSP00000357789_p.R3530S;LRG_1028p1_p.R3530S	0;0.25				Oncogenes: Bushman+Cosmic+Ongene	Unknown	Unknown	tolerated(0.73)	probably_damaging(0.998)
1:152305195_A/G#G	1	152305195	152305195	Substitution	germline	A	G	596.39	VQSRTrancheSNP99.00to99.90	rs781721056;COSM6339772	dbSNP & Cosmic	ENSG00000143631;LRG_1028	ENST00000368799;LRG_1028t1	ENSP00000357789;LRG_1028p1	FLG	Acc:HGNC:3748];filaggrin [Source:HGNC Symbol	24	157	0.152866	16	201	0.079602	ENSP00000357789_p.W3231R;LRG_1028p1_p.W3231R	0;0.25				Oncogenes: Bushman+Cosmic+Ongene	Unknown	Unknown	tolerated(0.5)	benign(0.01)
1:152305222_C/G#G	1	152305222	152305222	Substitution	germline	C	G	708.1	VQSRTrancheSNP99.00to99.90	rs759793041;COSM6302791	dbSNP & Cosmic	ENSG00000143631;LRG_1028	ENST00000368799;LRG_1028t1	ENSP00000357789;LRG_1028p1	FLG	Acc:HGNC:3748];filaggrin [Source:HGNC Symbol	24	157	0.152866	16	199	0.080402	ENSP00000357789_p.E3222Q;LRG_1028p1_p.E3222Q	0;0.25				Oncogenes: Bushman+Cosmic+Ongene	Unknown	Unknown	tolerated(0.11)	possibly_damaging(0.669)
1:152305350_A/C#C	1	152305350	152305350	Substitution	germline	A	C	65097.1	PASS	rs2065957;COSM5428076	dbSNP & Cosmic	ENSG00000143631;LRG_1028	ENST00000368799;LRG_1028t1	ENSP00000357789;LRG_1028p1	FLG	Acc:HGNC:3748];filaggrin [Source:HGNC Symbol	140	226	0.619469	143	248	0.576613	ENSP00000357789_p.V3179G;LRG_1028p1_p.V3179G	0.25	All: 3179G (0.0200788022064618)			Oncogenes: Bushman+Cosmic+Ongene	Unknown	Unknown	tolerated(1)	benign(0)
1:152306338_C/T#T	1	152306338	152306338	Substitution	germline	C	T	2118.41	VQSRTrancheSNP99.00to99.90	rs2184952;COSM4142676	dbSNP & Cosmic	ENSG00000143631;LRG_1028	ENST00000368799;LRG_1028t1	ENSP00000357789;LRG_1028p1	FLG	Acc:HGNC:3748];filaggrin [Source:HGNC Symbol	122	964	0.126556	115	987	0.116515	ENSP00000357789_p.G2850S;LRG_1028p1_p.G2850S	0;0.25				Oncogenes: Bushman+Cosmic+Ongene	Unknown	Unknown	tolerated(0.85)	benign(0.121)
1:152306380_T/G#G	1	152306380	152306380	Substitution	germline	T	G	30451.1	PASS	rs11582087;COSM5803225	dbSNP & Cosmic	ENSG00000143631;LRG_1028	ENST00000368799;LRG_1028t1	ENSP00000357789;LRG_1028p1	FLG	Acc:HGNC:3748];filaggrin [Source:HGNC Symbol	208	617	0.337115	218	637	0.342229	ENSP00000357789_p.S2836R;LRG_1028p1_p.S2836R	0;0.25				Oncogenes: Bushman+Cosmic+Ongene	Unknown	Unknown	deleterious(0.04)	benign(0.088)
1:152307253_C/T#T	1	152307253	152307253	Substitution	germline	C	T	82768.1	PASS	rs3126072;COSM3996934	dbSNP & Cosmic	ENSG00000143631;LRG_1028	ENST00000368799;LRG_1028t1	ENSP00000357789;LRG_1028p1	FLG	Acc:HGNC:3748];filaggrin [Source:HGNC Symbol	383	476	0.804622	421	561	0.750446	ENSP00000357789_p.G2545R;LRG_1028p1_p.G2545R	0.25	All: 2545R (0.0183529874213836)			Oncogenes: Bushman+Cosmic+Ongene	Unknown	Unknown	tolerated(0.45)	benign(0)
1:152307365_G/C#C	1	152307365	152307365	Substitution	germline	G	C	43831.1	PASS	rs3126074	dbSNP	ENSG00000143631;LRG_1028	ENST00000368799;LRG_1028t1	ENSP00000357789;LRG_1028p1	FLG	Acc:HGNC:3748];filaggrin [Source:HGNC Symbol	199	268	0.742537	213	288	0.739583	ENSP00000357789_p.H2507Q;LRG_1028p1_p.H2507Q	0.25	All: 2507Q (0.0128125)			Oncogenes: Bushman+Cosmic+Ongene	Unknown	Unknown	tolerated(1)	benign(0)
1:152308306_A/G#G	1	152308306	152308306	Substitution	germline	A	G	67446.1	PASS	rs2184953;COSM3927615	dbSNP & Cosmic	ENSG00000143631;LRG_1028	ENST00000368799;LRG_1028t1	ENSP00000357789;LRG_1028p1	FLG	Acc:HGNC:3748];filaggrin [Source:HGNC Symbol	321	435	0.737931	351	477	0.735849	ENSP00000357789_p.Y2194H;LRG_1028p1_p.Y2194H	0;0.25				Oncogenes: Bushman+Cosmic+Ongene	Unknown	Unknown	tolerated(0.34)	benign(0)
1:152308424_T/G#G	1	152308424	152308424	Substitution	germline	T	G	16356.1	VQSRTrancheSNP99.00to99.90	rs74129452;COSM4590463	dbSNP & Cosmic	ENSG00000143631;LRG_1028	ENST00000368799;LRG_1028t1	ENSP00000357789;LRG_1028p1	FLG	Acc:HGNC:3748];filaggrin [Source:HGNC Symbol	75	229	0.327511	97	275	0.352727	ENSP00000357789_p.Q2154H;LRG_1028p1_p.Q2154H	0;0.25				Oncogenes: Bushman+Cosmic+Ongene	Unknown	Unknown	tolerated(1)	benign(0)
1:152308531_A/G#G	1	152308531	152308531	Substitution	germline	A	G	59453	PASS	rs7512553;COSM5037981	dbSNP & Cosmic	ENSG00000143631;LRG_1028	ENST00000368799;LRG_1028t1	ENSP00000357789;LRG_1028p1	FLG	Acc:HGNC:3748];filaggrin [Source:HGNC Symbol	161	419	0.384248	192	467	0.411135	ENSP00000357789_p.Y2119H;LRG_1028p1_p.Y2119H	0.25	All: 2119H (0.0151182033096927)			Oncogenes: Bushman+Cosmic+Ongene	Unknown	Unknown	tolerated(1)	benign(0)
1:152308563_G/A#A	1	152308563	152308563	Substitution	germline	G	A	42139	PASS	rs7522925;COSM4142692	dbSNP & Cosmic	ENSG00000143631;LRG_1028	ENST00000368799;LRG_1028t1	ENSP00000357789;LRG_1028p1	FLG	Acc:HGNC:3748];filaggrin [Source:HGNC Symbol	179	466	0.38412	210	527	0.398482	ENSP00000357789_p.A2108V;LRG_1028p1_p.A2108V	0.25	All: 2108V (0.03)			Oncogenes: Bushman+Cosmic+Ongene	Unknown	Unknown	tolerated(0.06)	benign(0.021)
1:152308752_C/G#G	1	152308752	152308752	Substitution	germline	C	G	20574.1	VQSRTrancheSNP99.00to99.90	rs7546186;COSM7220442	dbSNP & Cosmic	ENSG00000143631;LRG_1028	ENST00000368799;LRG_1028t1	ENSP00000357789;LRG_1028p1	FLG	Acc:HGNC:3748];filaggrin [Source:HGNC Symbol	149	518	0.287645	174	552	0.315217	ENSP00000357789_p.S2045T;LRG_1028p1_p.S2045T	0.25	All: 2045T (0.0867454688731285)			Oncogenes: Bushman+Cosmic+Ongene	Unknown	Unknown	tolerated(0.09)	possibly_damaging(0.722)
1:152309047_A/C#C	1	152309047	152309047	Substitution	germline	A	C	34832.1	VQSRTrancheSNP99.00to99.90	rs80059102;COSM4591883	dbSNP & Cosmic	ENSG00000143631;LRG_1028	ENST00000368799;LRG_1028t1	ENSP00000357789;LRG_1028p1	FLG	Acc:HGNC:3748];filaggrin [Source:HGNC Symbol	85	262	0.324427	92	300	0.306667	ENSP00000357789_p.W1947G;LRG_1028p1_p.W1947G	0;0.25				Oncogenes: Bushman+Cosmic+Ongene	Unknown	Unknown	tolerated(0.31)	benign(0)
1:152309058_A/T#T	1	152309058	152309058	Substitution	germline	A	T	30193.1	PASS	rs113544881;COSM4591882	dbSNP & Cosmic	ENSG00000143631;LRG_1028	ENST00000368799;LRG_1028t1	ENSP00000357789;LRG_1028p1	FLG	Acc:HGNC:3748];filaggrin [Source:HGNC Symbol	77	268	0.287313	81	314	0.257962	ENSP00000357789_p.L1943H;LRG_1028p1_p.L1943H	0;0.25				Oncogenes: Bushman+Cosmic+Ongene	Unknown	Unknown	tolerated(1)	benign(0)
1:152309145_T/C#C	1	152309145	152309145	Substitution	germline	T	C	33692.9	PASS	rs34806697;COSM5000038	dbSNP & Cosmic	ENSG00000143631;LRG_1028	ENST00000368799;LRG_1028t1	ENSP00000357789;LRG_1028p1	FLG	Acc:HGNC:3748];filaggrin [Source:HGNC Symbol	116	482	0.240664	103	508	0.202756	ENSP00000357789_p.Q1914R;LRG_1028p1_p.Q1914R	0;0.25				Oncogenes: Bushman+Cosmic+Ongene	Unknown	Unknown	tolerated(1)	benign(0.031)
1:152309214_C/T#T	1	152309214	152309214	Substitution	germline	C	T	108309	PASS	rs12407748;COSM3996939	dbSNP & Cosmic	ENSG00000143631;LRG_1028	ENST00000368799;LRG_1028t1	ENSP00000357789;LRG_1028p1	FLG	Acc:HGNC:3748];filaggrin [Source:HGNC Symbol	421	574	0.733449	464	604	0.768212	ENSP00000357789_p.R1891Q;LRG_1028p1_p.R1891Q	0.25	All: 1891Q (0.0126304574142755)			Oncogenes: Bushman+Cosmic+Ongene	Unknown	Unknown	tolerated(0.46)	benign(0.172)
1:152309472_G/A#A	1	152309472	152309472	Substitution	germline	G	A	53591.1	PASS	rs12405241;COSM3996940	dbSNP & Cosmic	ENSG00000143631;LRG_1028	ENST00000368799;LRG_1028t1	ENSP00000357789;LRG_1028p1	FLG	Acc:HGNC:3748];filaggrin [Source:HGNC Symbol	106	153	0.69281	158	226	0.699115	ENSP00000357789_p.A1805V;LRG_1028p1_p.A1805V	0;0.25				Oncogenes: Bushman+Cosmic+Ongene	Unknown	Unknown	tolerated(0.2)	probably_damaging(0.959)
1:152309791_G/A#A	1	152309791	152309791	Substitution	germline	G	A	53403.1	PASS	rs12405278;COSM3996941	dbSNP & Cosmic	ENSG00000143631;LRG_1028	ENST00000368799;LRG_1028t1	ENSP00000357789;LRG_1028p1	FLG	Acc:HGNC:3748];filaggrin [Source:HGNC Symbol	159	205	0.77561	192	252	0.761905	ENSP00000357789_p.R1699C;LRG_1028p1_p.R1699C	0.25	All: 1699C (0.0166743489776408)			Oncogenes: Bushman+Cosmic+Ongene	Unknown	Unknown	deleterious(0.02)	probably_damaging(0.912)
1:152309835_C/T#T	1	152309835	152309835	Substitution	germline	C	T	47941.1	PASS	rs12407807;COSM7116960	dbSNP & Cosmic	ENSG00000143631;LRG_1028	ENST00000368799;LRG_1028t1	ENSP00000357789;LRG_1028p1	FLG	Acc:HGNC:3748];filaggrin [Source:HGNC Symbol	97	124	0.782258	127	167	0.760479	ENSP00000357789_p.R1684H;LRG_1028p1_p.R1684H	0;0.25				Oncogenes: Bushman+Cosmic+Ongene	Unknown	Unknown	tolerated(0.55)	probably_damaging(0.974)
1:152310441_G/T#T	1	152310441	152310441	Substitution	germline	G	T	46933.1	PASS	rs11204978;COSM3996942	dbSNP & Cosmic	ENSG00000143631;LRG_1028	ENST00000368799;LRG_1028t1	ENSP00000357789;LRG_1028p1	FLG	Acc:HGNC:3748];filaggrin [Source:HGNC Symbol	127	175	0.725714	133	194	0.685567	ENSP00000357789_p.S1482Y;LRG_1028p1_p.S1482Y	0.25	All: 1482Y (0.0805591016548463)			Oncogenes: Bushman+Cosmic+Ongene	Unknown	Unknown	deleterious(0)	benign(0.341)
1:152310760_T/C#C	1	152310760	152310760	Substitution	germline	T	C	28167.1	VQSRTrancheSNP99.90to100.00	rs11581433;COSM6264244	dbSNP & Cosmic	ENSG00000143631;LRG_1028	ENST00000368799;LRG_1028t1	ENSP00000357789;LRG_1028p1	FLG	Acc:HGNC:3748];filaggrin [Source:HGNC Symbol	141	199	0.708543	173	240	0.720833	ENSP00000357789_p.R1376G;LRG_1028p1_p.R1376G	0.25	All: 1376G (0.041875)			Oncogenes: Bushman+Cosmic+Ongene	Unknown	Unknown	tolerated(1)	benign(0)
1:152310807_C/T#T	1	152310807	152310807	Substitution	germline	C	T	35694.1	VQSRTrancheSNP99.00to99.90	rs11586631;COSM4142696	dbSNP & Cosmic	ENSG00000143631;LRG_1028	ENST00000368799;LRG_1028t1	ENSP00000357789;LRG_1028p1	FLG	Acc:HGNC:3748];filaggrin [Source:HGNC Symbol	100	140	0.714286	127	178	0.713483	ENSP00000357789_p.R1360H;LRG_1028p1_p.R1360H	0;0.25				Oncogenes: Bushman+Cosmic+Ongene	Unknown	Unknown	tolerated(0.83)	benign(0.051)
1:152312623_C/T#T	1	152312623	152312623	Substitution	germline	C	T	60197.1	PASS	rs74129461;COSM3996944	dbSNP & Cosmic	ENSG00000143631;LRG_1028	ENST00000368799;LRG_1028t1	ENSP00000357789;LRG_1028p1	FLG	Acc:HGNC:3748];filaggrin [Source:HGNC Symbol	262	345	0.75942	317	421	0.752969	ENSP00000357789_p.E755K;LRG_1028p1_p.E755K	0.25	All: 755K (0.0128125)			Oncogenes: Bushman+Cosmic+Ongene	Unknown	Unknown	deleterious(0.03)	benign(0.224)
1:152312937_T/C#C	1	152312937	152312937	Substitution	germline	T	C	6412.53	VQSRTrancheSNP99.00to99.90	rs111791016;COSM6288263	dbSNP & Cosmic	ENSG00000143631;LRG_1028	ENST00000368799;LRG_1028t1	ENSP00000357789;LRG_1028p1	FLG	Acc:HGNC:3748];filaggrin [Source:HGNC Symbol	15	183	0.0819672	0	117	0.01	ENSP00000357789_p.Q650R;LRG_1028p1_p.Q650R	0;0.25				Oncogenes: Bushman+Cosmic+Ongene	Unknown	Unknown	tolerated(0.86)	benign(0)
1:152313454_G/A#A	1	152313454	152313454	Substitution	germline	G	A	50540.1	PASS	rs11584340;COSM4985363	dbSNP & Cosmic	ENSG00000143631;LRG_1028	ENST00000368799;LRG_1028t1	ENSP00000357789;LRG_1028p1	FLG	Acc:HGNC:3748];filaggrin [Source:HGNC Symbol	142	195	0.728205	193	246	0.784553	ENSP00000357789_p.P478S;LRG_1028p1_p.P478S	0;0.25				Oncogenes: Bushman+Cosmic+Ongene	Unknown	Unknown	tolerated(1)	benign(0.034)
1:152313526_T/C#C	1	152313526	152313526	Substitution	germline	T	C	65638.1	PASS	rs2011331;COSM4142699	dbSNP & Cosmic	ENSG00000143631;LRG_1028	ENST00000368799;LRG_1028t1	ENSP00000357789;LRG_1028p1	FLG	Acc:HGNC:3748];filaggrin [Source:HGNC Symbol	235	326	0.720859	269	344	0.781977	ENSP00000357789_p.T454A;LRG_1028p1_p.T454A	0.25	All: 454A (0.0178125)			Oncogenes: Bushman+Cosmic+Ongene	Unknown	Unknown	tolerated(1)	benign(0.006)
1:152313556_C/T#T	1	152313556	152313556	Substitution	germline	C	T	69639.1	PASS	rs11588170;COSM3996946	dbSNP & Cosmic	ENSG00000143631;LRG_1028	ENST00000368799;LRG_1028t1	ENSP00000357789;LRG_1028p1	FLG	Acc:HGNC:3748];filaggrin [Source:HGNC Symbol	254	356	0.713483	335	425	0.788235	ENSP00000357789_p.G444R;LRG_1028p1_p.G444R	0;0.25				Oncogenes: Bushman+Cosmic+Ongene	Unknown	Unknown	tolerated(0.18)	possibly_damaging(0.816)
1:152313891_C/A#A	1	152313891	152313891	Substitution	germline	C	A	39297.1	PASS	rs41267154;COSM7085978	dbSNP & Cosmic	ENSG00000143631;LRG_1028	ENST00000368799;LRG_1028t1	ENSP00000357789;LRG_1028p1	FLG	Acc:HGNC:3748];filaggrin [Source:HGNC Symbol	77	109	0.706422	119	175	0.68	ENSP00000357789_p.G332V;LRG_1028p1_p.G332V	0.25	All: 332V (0.0128125)			Oncogenes: Bushman+Cosmic+Ongene	Unknown	Unknown	deleterious(0.04)	probably_damaging(0.995)
1:152350656_G/T#T	1	152350656	152350656	Substitution	germline	G	T	34684.1	PASS	rs12568784;COSM3996947	dbSNP & Cosmic	ENSG00000143520	ENST00000388718	ENSP00000373370	FLG2	Acc:HGNC:33276];filaggrin family member 2 [Source:HGNC Symbol	145	188	0.771277	166	224	0.741071	ENSP00000373370_p.S2377X	0					Unknown	Unknown	Unknown	Unknown
1:152355180_G/A#A	1	152355180	152355180	Substitution	germline	G	A	216.7	VQSRTrancheSNP99.00to99.90	rs34309186	dbSNP	ENSG00000143520	ENST00000388718	ENSP00000373370	FLG2	Acc:HGNC:33276];filaggrin family member 2 [Source:HGNC Symbol	12	102	0.117647	0	164	0.01	ENSP00000373370_p.S869F	0					Unknown	Unknown	tolerated(0.27)	probably_damaging(0.921)
1:152356893_C/G#G	1	152356893	152356893	Substitution	germline	C	G	19488.9	PASS	rs2282302;COSM3750359	dbSNP & Cosmic	ENSG00000143520	ENST00000388718	ENSP00000373370	FLG2	Acc:HGNC:33276];filaggrin family member 2 [Source:HGNC Symbol	132	514	0.256809	146	577	0.253033	ENSP00000373370_p.C298S	0					Unknown	Unknown	tolerated(0.09)	possibly_damaging(0.656)
1:152356959_C/T#T	1	152356959	152356959	Substitution	germline	C	T	70572.1	PASS	rs2282303;COSM7166027	dbSNP & Cosmic	ENSG00000143520	ENST00000388718	ENSP00000373370	FLG2	Acc:HGNC:33276];filaggrin family member 2 [Source:HGNC Symbol	444	576	0.770833	524	723	0.724758	ENSP00000373370_p.R276Q	0					Unknown	Unknown	tolerated(1)	benign(0)
1:152358764_G/A#A	1	152358764	152358764	Substitution	germline	G	A	30705.1	PASS	rs3818831;COSM7221075	dbSNP & Cosmic	ENSG00000143520	ENST00000388718	ENSP00000373370	FLG2	Acc:HGNC:33276];filaggrin family member 2 [Source:HGNC Symbol	153	219	0.69863	184	244	0.754098	ENSP00000373370_p.L41F	0					Unknown	Unknown	tolerated(1)	benign(0)
1:152409644_C/T#T	1	152409644	152409644	Substitution	germline	C	T	32026.1	PASS	rs3829868;COSM3996949	dbSNP & Cosmic	ENSG00000143536	ENST00000271835	ENSP00000271835	CRNN	Acc:HGNC:1230];cornulin [Source:HGNC Symbol	155	217	0.714286	162	220	0.736364	ENSP00000271835_p.G480S	0.25	All: 480S (0.0157544778821375)				Unknown	Unknown	tolerated(0.12)	benign(0.079)
1:152511653_G/A#A	1	152511653	152511653	Substitution	germline	G	A	76189.8	PASS	rs2105117;COSM4998046	dbSNP & Cosmic	ENSG00000186207	ENST00000334269	ENSP00000333952	LCE5A	Acc:HGNC:16614];late cornified envelope 5A [Source:HGNC Symbol	354	470	0.753191	362	501	0.722555	ENSP00000333952_p.C40Y	0					Unknown	Unknown	tolerated_low_confidence(0.11)	benign(0.003)
1:152579809_C/A#A	1	152579809	152579809	Substitution	germline	C	A	48395.7	PASS	rs512208;COSM146624	dbSNP & Cosmic	ENSG00000163202	ENST00000368787	ENSP00000357776	LCE3D	Acc:HGNC:16615];late cornified envelope 3D [Source:HGNC Symbol	45	175	0.257143	45	202	0.222772	ENSP00000357776_p.G43V	0					Unknown	Unknown	deleterious_low_confidence(0.01)	benign(0.169)
1:152664367_A/T#T	1	152664367	152664367	Substitution	germline	A	T	24356.9	PASS	rs9793541;COSM5904691	dbSNP & Cosmic	ENSG00000187223	ENST00000368784	ENSP00000357773	LCE2D	Acc:HGNC:16518];late cornified envelope 2D [Source:HGNC Symbol	31	94	0.329787	25	82	0.304878	ENSP00000357773_p.S88C	0.25	All: 88C (0.2)				Unknown	Unknown	tolerated_low_confidence(0.14)	benign(0.123)
1:152719598_G/C#C	1	152719598	152719598	Substitution	germline	G	C	50237	PASS	rs1332500;COSM146626	dbSNP & Cosmic	ENSG00000198854	ENST00000368775	ENSP00000357764	C1orf68	Acc:HGNC:29468];chromosome 1 open reading frame 68 [Source:HGNC Symbol	49	194	0.252577	62	237	0.261603	ENSP00000357764_p.S26T	0					Unknown	Unknown	tolerated_low_confidence(1)	benign(0)
1:152719996_A/C#C	1	152719996	152719996	Substitution	germline	A	C	58440	PASS	rs873775;COSM146627	dbSNP & Cosmic	ENSG00000198854	ENST00000368775	ENSP00000357764	C1orf68	Acc:HGNC:29468];chromosome 1 open reading frame 68 [Source:HGNC Symbol	100	406	0.246305	108	442	0.244344	ENSP00000357764_p.T159P	0					Unknown	Unknown	tolerated_low_confidence(1)	benign(0)
1:152760825_T/A#A	1	152760825	152760825	Substitution	germline	T	A	64608.7	PASS	rs4329520;COSM3750365	dbSNP & Cosmic	ENSG00000203786	ENST00000606109	ENSP00000475216	KPRP	Acc:HGNC:31823];keratinocyte proline rich protein [Source:HGNC Symbol	103	431	0.238979	92	480	0.191667	ENSP00000475216_p.C413S	0.25	All: 413S (0.03)				Unknown	Unknown	tolerated(0.33)	benign(0.013)
1:152787474_A/G#G	1	152787474	152787474	Substitution	germline	A	G	20743.9	PASS	rs11205106;COSM3747556	dbSNP & Cosmic	ENSG00000186226	ENST00000368770;ENST00000368771;ENST00000619588	ENSP00000357759;ENSP00000357760;ENSP00000480425	LCE1E	Acc:HGNC:29466];late cornified envelope 1E [Source:HGNC Symbol	13	48	0.270833	9	61	0.147541	ENSP00000357759_p.S59G;ENSP00000357760_p.S59G;ENSP00000480425_p.S29G	0					Unknown	Unknown	tolerated_low_confidence(0.37)	benign(0)
1:152985356_C/A#A	1	152985356	152985356	Substitution	germline	C	A	9767.95	PASS	rs1611762;COSM3747557	dbSNP & Cosmic	ENSG00000169474	ENST00000368762	ENSP00000357751	SPRR1A	Acc:HGNC:11259];small proline rich protein 1A [Source:HGNC Symbol	18	81	0.222222	20	94	0.212766	ENSP00000357751_p.H42Q	0					Unknown	Unknown	tolerated(0.15)	benign(0.056)
1:152985411_G/A#A	1	152985411	152985411	Substitution	germline	G	A	13515.9	PASS	rs1611764;COSM3750369	dbSNP & Cosmic	ENSG00000169474	ENST00000368762	ENSP00000357751	SPRR1A	Acc:HGNC:11259];small proline rich protein 1A [Source:HGNC Symbol	27	91	0.296703	28	132	0.212121	ENSP00000357751_p.V61I	0					Unknown	Unknown	tolerated(0.22)	possibly_damaging(0.542)
1:153003465_C/G#G	1	153003465	153003465	Substitution	germline	C	G	26144.8	PASS	rs1055935;COSM3750372	dbSNP & Cosmic	ENSG00000163209	ENST00000295367;ENST00000331860;ENST00000443178	ENSP00000295367;ENSP00000330391;ENSP00000402016	SPRR3	Acc:HGNC:11268];small proline rich protein 3 [Source:HGNC Symbol	31	125	0.248	35	184	0.190217	ENSP00000295367_p.L149V;ENSP00000330391_p.L149V;ENSP00000402016_p.L149V	0					Unknown	Unknown	tolerated(1)	benign(0)
1:153032377_C/T#T	1	153032377	153032377	Substitution	germline	C	T	34742.8	PASS	rs3795382;COSM1180658	dbSNP & Cosmic	ENSG00000169469	ENST00000307098	ENSP00000306461	SPRR1B	Acc:HGNC:11260];small proline rich protein 1B [Source:HGNC Symbol	44	241	0.182573	52	262	0.198473	ENSP00000306461_p.T11I	0.25	All: 11I (0.034839527027027)				Unknown	Unknown	tolerated(0.38)	benign(0)
1:153261034_A/G#G	1	153261034	153261034	Substitution	germline	A	G	11661.9	PASS	rs6661601;COSM3747558	dbSNP & Cosmic	ENSG00000203782	ENST00000368742	ENSP00000357731	LOR	Acc:HGNC:6663];loricrin [Source:HGNC Symbol	95	96	0.989583	89	89	1	ENSP00000357731_p.S29G	0					Unknown	Unknown	Unknown	benign(0)
1:153304947_C/T#T	1	153304947	153304947	Substitution	germline	C	T	36245.8	PASS	rs843971;COSM3750376	dbSNP & Cosmic	ENSG00000159527	ENST00000290722	ENSP00000290722	PGLYRP3	Acc:HGNC:30014];peptidoglycan recognition protein 3 [Source:HGNC Symbol	64	87	0.735632	71	102	0.696078	ENSP00000290722_p.G126S	0					Unknown	Unknown	tolerated(0.16)	possibly_damaging(0.6)
1:153341677_C/A#A	1	153341677	153341677	Substitution	germline	C	A	34142	PASS	rs3006448	dbSNP	ENSG00000163218	ENST00000359650;ENST00000368739	ENSP00000352672;ENSP00000357728	PGLYRP4	Acc:HGNC:30015];peptidoglycan recognition protein 4 [Source:HGNC Symbol	38	38	1	45	45	1	ENSP00000352672_p.G192V;ENSP00000357728_p.G188V	0.25;0	All: 192V (0.273663003663004)				Unknown	Unknown	tolerated(1)	benign(0)
1:153347896_T/G#G	1	153347896	153347896	Substitution	germline	T	G	44242	PASS	rs3006458;COSM4142720	dbSNP & Cosmic	ENSG00000163218	ENST00000359650;ENST00000368739	ENSP00000352672;ENSP00000357728	PGLYRP4	Acc:HGNC:30015];peptidoglycan recognition protein 4 [Source:HGNC Symbol	113	113	1	197	197	1	ENSP00000352672_p.I13L;ENSP00000357728_p.I13L	0					Unknown	Unknown	tolerated_low_confidence(1)	benign(0)
1:153458930_C/G#G	1	153458930	153458930	Substitution	germline	C	G	163144	PASS	rs3014837;COSM5003207	dbSNP & Cosmic	ENSG00000143556	ENST00000368722;ENST00000368723	ENSP00000357711;ENSP00000357712	S100A7	Acc:HGNC:10497];S100 calcium binding protein A7 [Source:HGNC Symbol	118	118	1	168	168	1	ENSP00000357711_p.E28D;ENSP00000357712_p.E28D	0.25				Oncogenes: Bushman+Cosmic+Ongene	Unknown	Unknown	tolerated(1)	benign(0)
1:153643344_G/A#A	1	153643344	153643344	Substitution	germline	G	A	15960.9	PASS	rs74844193	dbSNP	ENSG00000160679	ENST00000368687;ENST00000368690;ENST00000368694	ENSP00000357676;ENSP00000357679;ENSP00000357683	CHTOP	Acc:HGNC:24511];chromatin target of PRMT1 [Source:HGNC Symbol	89	125	0.712	106	150	0.706667	ENSP00000357676_p.R149H;ENSP00000357679_p.R175H;ENSP00000357683_p.R174H	0					Unknown	Unknown	tolerated(0.14)	probably_damaging(0.923)
1:154321199_G/A#A	1	154321199	154321199	Substitution	germline	G	A	14745.9	PASS	rs6668968;COSM5505061;COSM5505062	dbSNP & Cosmic	ENSG00000143595	ENST00000324978;ENST00000484864	ENSP00000318355;ENSP00000420341	AQP10	Acc:HGNC:16029];aquaporin 10 [Source:HGNC Symbol	91	129	0.705426	130	162	0.802469	ENSP00000318355_p.R15Q;ENSP00000420341_p.R15Q	0					Unknown	Unknown	tolerated(0.7)	benign(0.003)
1:154323116_C/T#T	1	154323116	154323116	Substitution	germline	C	T	17735.9	PASS	rs6685323;COSM3750384;COSM3750385	dbSNP & Cosmic	ENSG00000143595	ENST00000324978;ENST00000484864	ENSP00000318355;ENSP00000420341	AQP10	Acc:HGNC:16029];aquaporin 10 [Source:HGNC Symbol	107	154	0.694805	127	166	0.76506	ENSP00000318355_p.H123Y;ENSP00000420341_p.H123Y	0					Unknown	Unknown	tolerated(1)	benign(0)
1:154454494_A/C#C	1	154454494	154454494	Substitution	germline	A	C	24408.7	PASS	rs2228145;COSM5505526	dbSNP & Cosmic	ENSG00000160712	ENST00000368485;ENST00000515190	ENSP00000357470;ENSP00000423036	IL6R	Acc:HGNC:6019];interleukin 6 receptor [Source:HGNC Symbol	14	103	0.135922	32	99	0.323232	ENSP00000357470_p.D358A;ENSP00000423036_p.D160A	0.25;0	All: 358A (0.0544653516548463)				Unknown	Unknown	tolerated(0.08)	benign(0.02)
1:154602344_T/C#C	1	154602344	154602344	Substitution	germline	T	C	118562	PASS	rs1466731	dbSNP	ENSG00000160710;LRG_1212	ENST00000368474;ENST00000529168;ENST00000648714;ENST00000649022;LRG_1212t1	ENSP00000357459;ENSP00000431794;ENSP00000496896;ENSP00000497434;LRG_1212p1	ADAR	Acc:HGNC:225];adenosine deaminase RNA specific [Source:HGNC Symbol	231	231	1	304	304	1	ENSP00000357459_p.R100G;ENSP00000431794_p.R100G;ENSP00000496896_p.R76G;ENSP00000497434_p.R18G;LRG_1212p1_p.R100G	0;0.25				Oncogenes: Bushman+Cosmic+Ongene	Unknown	Unknown	tolerated(0.28)	benign(0)
1:154869768_A/T#T	1	154869768	154869768	Substitution	germline	A	T	453.84	VQSRTrancheSNP99.00to99.90	rs776143138;COSM1600883	dbSNP & Cosmic	ENSG00000143603	ENST00000271915;ENST00000618040	ENSP00000271915;ENSP00000481848	KCNN3	Acc:HGNC:6292];potassium calcium-activated channel subfamily N member 3 [Source:HGNC Symbol	11	32	0.34375	0	23	0.01	ENSP00000271915_p.L66H;ENSP00000481848_p.L66H	0.25	All: 66H (0.012698960473178)				Unknown	Unknown	deleterious_low_confidence(0.02)	benign(0.003)
1:154869774_G/T#T	1	154869774	154869774	Substitution	germline	G	T	176.48	PASS	rs747696814;COSM1334489	dbSNP & Cosmic	ENSG00000143603	ENST00000271915;ENST00000618040	ENSP00000271915;ENSP00000481848	KCNN3	Acc:HGNC:6292];potassium calcium-activated channel subfamily N member 3 [Source:HGNC Symbol	11	33	0.333333	0	25	0.01	ENSP00000271915_p.P64Q;ENSP00000481848_p.P64Q	0					Unknown	Unknown	tolerated_low_confidence(0.28)	benign(0)
1:155054466_A/C#C	1	155054466	155054466	Substitution	germline	A	C	33222.2	PASS	rs6427128	dbSNP	ENSG00000143537	ENST00000271836;ENST00000355956;ENST00000356955;ENST00000359280;ENST00000360674;ENST00000368412;ENST00000447332;ENST00000449910;ENST00000526491;ENST00000529473;ENST00000531455	ENSP00000271836;ENSP00000348227;ENSP00000349436;ENSP00000352226;ENSP00000353892;ENSP00000357397;ENSP00000403843;ENSP00000432347;ENSP00000432927;ENSP00000434227;ENSP00000476000	ADAM15	Acc:HGNC:193];ADAM metallopeptidase domain 15 [Source:HGNC Symbol	225	225	1	236	237	0.995781	ENSP00000271836_p.K191T;ENSP00000348227_p.K191T;ENSP00000349436_p.K191T;ENSP00000352226_p.K191T;ENSP00000353892_p.K191T;ENSP00000357397_p.K191T;ENSP00000403843_p.K191T;ENSP00000432347_p.K191T;ENSP00000432927_p.K201T;ENSP00000434227_p.K191T;ENSP00000476000_p.K175T	0.25;0	All: 191T (0.33)				Unknown	Unknown	tolerated(0.51)	benign(0)
1:155061442_C/T#T	1	155061442	155061442	Substitution	germline	C	T	11939.9	PASS	rs41264285;COSM3747567	dbSNP & Cosmic	ENSG00000143537	ENST00000355956;ENST00000356955;ENST00000449910;ENST00000526491	ENSP00000348227;ENSP00000349436;ENSP00000403843;ENSP00000432347	ADAM15	Acc:HGNC:193];ADAM metallopeptidase domain 15 [Source:HGNC Symbol	107	140	0.764286	120	150	0.8	ENSP00000348227_p.P769S;ENSP00000349436_p.P769S;ENSP00000403843_p.P768S;ENSP00000432347_p.P769S	0					Unknown	Unknown	tolerated(0.13)	benign(0.265)
1:155202934_T/C#C	1	155202934	155202934	Substitution	germline	T	C	32086.1	PASS	rs35154152	dbSNP	ENSG00000169231	ENST00000368378;ENST00000428962;ENST00000457183;ENST00000541576	ENSP00000357362;ENSP00000392207;ENSP00000404040;ENSP00000444792	THBS3	Acc:HGNC:11787];thrombospondin 3 [Source:HGNC Symbol	67	329	0.203647	113	445	0.253933	ENSP00000357362_p.S279G;ENSP00000392207_p.S159G;ENSP00000404040_p.S129G;ENSP00000444792_p.S270G	0.5;0.25	All: 279G (0.015625)			Oncogenes: Bushman	Unknown	Unknown	tolerated(0.32)	benign(0)
1:155438844_T/C#C	1	155438844	155438844	Substitution	germline	T	C	115456	PASS	rs4971053	dbSNP	ENSG00000116539	ENST00000368346;ENST00000392403	ENSP00000357330;ENSP00000376204	ASH1L	Acc:HGNC:19088];ASH1 like histone lysine methyltransferase [Source:HGNC Symbol	228	228	1	274	274	1	ENSP00000357330_p.T1771A;ENSP00000376204_p.T1771A	0					Unknown	Unknown	tolerated_low_confidence(0.2)	benign(0)
1:155614146_A/G#G	1	155614146	155614146	Substitution	germline	A	G	4330.04	PASS	rs3844257;COSM4142795	dbSNP & Cosmic	ENSG00000125459	ENST00000245564;ENST00000368341	ENSP00000245564;ENSP00000357325	MSTO1	Acc:HGNC:29678];misato mitochondrial distribution and morphology regulator 1 [Source:HGNC Symbol	12	22	0.545455	28	36	0.777778	ENSP00000245564_p.K529R;ENSP00000357325_p.K483R	0					Unknown	Unknown	tolerated(0.46)	benign(0.041)
1:155659692_C/G#G	1	155659692	155659692	Substitution	germline	C	G	14122.9	PASS	rs7539	dbSNP	ENSG00000163374	ENST00000295566;ENST00000311573;ENST00000347088;ENST00000355499;ENST00000359205;ENST00000361831;ENST00000368330;ENST00000368339;ENST00000368340;ENST00000404643;ENST00000407221	ENSP00000295566;ENSP00000311138;ENSP00000316079;ENSP00000347686;ENSP00000352134;ENSP00000355298;ENSP00000357314;ENSP00000357323;ENSP00000357324;ENSP00000385390;ENSP00000385791	YY1AP1	Acc:HGNC:30935];YY1 associated protein 1 [Source:HGNC Symbol	51	215	0.237209	65	269	0.241636	ENSP00000295566_p.E786Q;ENSP00000311138_p.E709Q;ENSP00000316079_p.E740Q;ENSP00000347686_p.E740Q;ENSP00000352134_p.E729Q;ENSP00000355298_p.E729Q;ENSP00000357314_p.E740Q;ENSP00000357323_p.E878Q;ENSP00000357324_p.E858Q;ENSP00000385390_p.E720Q;ENSP00000385791_p.E709Q	0.25				Oncogenes: Ongene	Unknown	Unknown	deleterious_low_confidence(0.04)	benign(0.086)
1:155765221_T/C#C	1	155765221	155765221	Substitution	germline	T	C	24176	PASS	rs2297775;COSM7215466;COSM7215467;COSM7215468	dbSNP & Cosmic	ENSG00000116580	ENST00000271883;ENST00000361040;ENST00000368331;ENST00000437809;ENST00000615926;ENST00000622608	ENSP00000271883;ENSP00000354322;ENSP00000357315;ENSP00000396117;ENSP00000478593;ENSP00000483100	GON4L	Acc:HGNC:25973];gon-4 like [Source:HGNC Symbol	83	113	0.734513	147	206	0.713592	ENSP00000271883_p.M1418V;ENSP00000354322_p.M1418V;ENSP00000357315_p.M1418V;ENSP00000396117_p.M1418V;ENSP00000478593_p.M1418V;ENSP00000483100_p.M1418V	0					Unknown	Unknown	tolerated_low_confidence(0.29)	benign(0)
1:155868074_G/C#C	1	155868074	155868074	Substitution	germline	G	C	78274.3	PASS	rs822522	dbSNP	ENSG00000132718	ENST00000368324	ENSP00000357307	SYT11	Acc:HGNC:19239];synaptotagmin 11 [Source:HGNC Symbol	215	215	1	283	283	1	ENSP00000357307_p.Q48H	0					Unknown	Unknown	tolerated(0.61)	benign(0)
1:155910782_C/G#G	1	155910782	155910782	Substitution	germline	C	G	92060.3	PASS	rs493446	dbSNP	ENSG00000143622	ENST00000368322	ENSP00000357305	RIT1	Acc:HGNC:10023];Ras like without CAAX 1 [Source:HGNC Symbol	271	271	1	285	285	1	ENSP00000357305_p.E11Q	0.25				Oncogenes: Ongene	Unknown	Unknown	tolerated_low_confidence(0.32)	benign(0)
1:155942695_T/C#C	1	155942695	155942695	Substitution	germline	T	C	119500	PASS	rs2152051	dbSNP	ENSG00000173080	ENST00000368318	ENSP00000357301	RXFP4	Acc:HGNC:14666];relaxin family peptide/INSL5 receptor 4 [Source:HGNC Symbol	323	323	1	342	342	1	ENSP00000357301_p.L329S	0					Unknown	Unknown	tolerated(0.89)	benign(0)
1:156041653_T/C#C	1	156041653	156041653	Substitution	germline	T	C	36207	PASS	rs2297792;COSM5420315	dbSNP & Cosmic	ENSG00000160803	ENST00000368309	ENSP00000357292	UBQLN4	Acc:HGNC:1237];ubiquilin 4 [Source:HGNC Symbol	88	90	0.977778	112	112	1	ENSP00000357292_p.I495M	0					Unknown	Unknown	tolerated(0.42)	benign(0.001)
1:156285665_G/A#A	1	156285665	156285665	Substitution	germline	G	A	63543.5	PASS	rs6684514;COSM3750418	dbSNP & Cosmic	ENSG00000163472	ENST00000295694;ENST00000405535	ENSP00000295694;ENSP00000384748	TMEM79	Acc:HGNC:28196];transmembrane protein 79 [Source:HGNC Symbol	302	302	1	346	346	1	ENSP00000295694_p.V147M;ENSP00000384748_p.V147M	0					Unknown	Unknown	tolerated(0.15)	benign(0.057)
1:156294149_T/C#C	1	156294149	156294149	Substitution	germline	T	C	28384.5	PASS	rs10908495;COSM3750419;COSM3750420	dbSNP & Cosmic	ENSG00000198715	ENST00000362007;ENST00000368264;ENST00000612353;ENST00000614643;ENST00000622703;ENST00000647767	ENSP00000354553;ENSP00000357247;ENSP00000479149;ENSP00000480936;ENSP00000483691;ENSP00000497576	GLMP	Acc:HGNC:29436];glycosylated lysosomal membrane protein [Source:HGNC Symbol	96	96	1	134	134	1	ENSP00000354553_p.I223V;ENSP00000357247_p.I137V;ENSP00000479149_p.I137V;ENSP00000480936_p.I142V;ENSP00000483691_p.I223V;ENSP00000497576_p.I223V	0					Unknown	Unknown	tolerated(0.71)	benign(0)
1:156294209_G/A#A	1	156294209	156294209	Substitution	germline	G	A	36060.5	PASS	rs10908496;COSM3750421;COSM3750422	dbSNP & Cosmic	ENSG00000198715	ENST00000362007;ENST00000368264;ENST00000612353;ENST00000614643;ENST00000622703;ENST00000647767	ENSP00000354553;ENSP00000357247;ENSP00000479149;ENSP00000480936;ENSP00000483691;ENSP00000497576	GLMP	Acc:HGNC:29436];glycosylated lysosomal membrane protein [Source:HGNC Symbol	161	161	1	165	165	1	ENSP00000354553_p.P203S;ENSP00000357247_p.P117S;ENSP00000479149_p.P117S;ENSP00000480936_p.P122S;ENSP00000483691_p.P203S;ENSP00000497576_p.P203S	0					Unknown	Unknown	tolerated(0.16)	possibly_damaging(0.675)
1:156377340_G/A#A	1	156377340	156377340	Substitution	germline	G	A	69415.7	PASS	rs2245623;COSM4142826	dbSNP & Cosmic	ENSG00000132677	ENST00000537040;ENST00000612897	ENSP00000441197;ENSP00000477836	RHBG	Acc:HGNC:14572];Rh family B glycoprotein (gene/pseudogene) [Source:HGNC Symbol	226	298	0.758389	226	345	0.655072	ENSP00000441197_p.G76D;ENSP00000477836_p.W100X	0.25				Oncogenes: Bushman	Unknown	Unknown	deleterious(0)	probably_damaging(0.978)
1:156381908_G/A#A	1	156381908	156381908	Substitution	germline	G	A	13243.2	PASS	rs3748569;COSM4142835	dbSNP & Cosmic	ENSG00000132677	ENST00000537040	ENSP00000441197	RHBG	Acc:HGNC:14572];Rh family B glycoprotein (gene/pseudogene) [Source:HGNC Symbol	28	127	0.220472	31	191	0.162304	ENSP00000441197_p.G315R	0.25				Oncogenes: Bushman	Unknown	Unknown	deleterious(0)	probably_damaging(1)
1:156384575_A/G#G	1	156384575	156384575	Substitution	germline	A	G	10528.2	PASS	rs6668857	dbSNP	ENSG00000132677	ENST00000537040	ENSP00000441197	RHBG	Acc:HGNC:14572];Rh family B glycoprotein (gene/pseudogene) [Source:HGNC Symbol	51	228	0.223684	72	291	0.247423	ENSP00000441197_p.H428R	0.25				Oncogenes: Bushman	Unknown	Unknown	deleterious(0)	benign(0)
1:156556595_C/G#G	1	156556595	156556595	Substitution	germline	C	G	38451.8	PASS	rs11264498;COSM5445704	dbSNP & Cosmic	ENSG00000183856	ENST00000361170;ENST00000491900	ENSP00000354451;ENSP00000436603	IQGAP3	Acc:HGNC:20669];IQ motif containing GTPase activating protein 3 [Source:HGNC Symbol	114	114	1	104	104	1	ENSP00000354451_p.V410L;ENSP00000436603_p.V367L	0					Unknown	Unknown	deleterious(0.04)	probably_damaging(0.97)
1:156556652_T/C#C	1	156556652	156556652	Substitution	germline	T	C	41965.3	PASS	rs2488269;COSM6503356	dbSNP & Cosmic	ENSG00000183856	ENST00000361170;ENST00000491900	ENSP00000354451;ENSP00000436603	IQGAP3	Acc:HGNC:20669];IQ motif containing GTPase activating protein 3 [Source:HGNC Symbol	80	80	1	73	73	1	ENSP00000354451_p.R391G;ENSP00000436603_p.R348G	0					Unknown	Unknown	tolerated(1)	benign(0)
1:156582056_A/G#G	1	156582056	156582056	Substitution	germline	A	G	32435.9	PASS	rs6682716;COSM7220919	dbSNP & Cosmic	ENSG00000187862	ENST00000368236	ENSP00000357219	TTC24	Acc:HGNC:32348];tetratricopeptide repeat domain 24 [Source:HGNC Symbol	65	65	1	103	103	1	ENSP00000357219_p.E231G	0					Unknown	Unknown	deleterious(0.02)	benign(0.108)
1:156591859_G/C#C	1	156591859	156591859	Substitution	germline	G	C	60418.3	PASS	rs7516274;COSM3750428;COSM3750429	dbSNP & Cosmic	ENSG00000163382	ENST00000368233;ENST00000368234;ENST00000368235	ENSP00000357216;ENSP00000357217;ENSP00000357218	NAXE	Acc:HGNC:18453];NAD(P)HX epimerase [Source:HGNC Symbol	152	152	1	186	186	1	ENSP00000357216_p.V19L;ENSP00000357217_p.V19L;ENSP00000357218_p.V19L	0.25	All: 19L (0.28)				Unknown	Unknown	tolerated_low_confidence(1)	benign(0)
1:156595257_A/AAC#AAC	1	156595257	156595257	Frameshift	germline	A	AAC	140410	PASS	rs72559129;COSM5022132;COSM5022133	dbSNP & Cosmic	ENSG00000160818	ENST00000368232;ENST00000438976	ENSP00000357215;ENSP00000396441	GPATCH4	Acc:HGNC:25982];G-patch domain containing 4 [Source:HGNC Symbol	350	350	1	442	442	1	ENSP00000357215_p.F357VfsX14;ENSP00000396441_p.F362VfsX14	0;0.25	All: 362V (0.0208333333333333)				Unknown	Unknown	Unknown	Unknown
1:156670364_G/A#A	1	156670364	156670364	Substitution	germline	G	A	75459.1	PASS	rs3748570	dbSNP	ENSG00000132688	ENST00000368223	ENSP00000357206	NES	Acc:HGNC:7756];nestin [Source:HGNC Symbol	333	479	0.695198	423	604	0.700331	ENSP00000357206_p.P1275L	0					Unknown	Unknown	tolerated(1)	benign(0)
1:156670886_G/A#A	1	156670886	156670886	Substitution	germline	G	A	23172.6	PASS	rs2886443;COSM424142	dbSNP & Cosmic	ENSG00000132688	ENST00000368223	ENSP00000357206	NES	Acc:HGNC:7756];nestin [Source:HGNC Symbol	55	81	0.679012	84	108	0.777778	ENSP00000357206_p.P1101L	0					Unknown	Unknown	tolerated(0.17)	benign(0)
1:156671745_C/T#T	1	156671745	156671745	Substitution	germline	C	T	6340.89	PASS	rs951781;COSM146641	dbSNP & Cosmic	ENSG00000132688	ENST00000368223	ENSP00000357206	NES	Acc:HGNC:7756];nestin [Source:HGNC Symbol	47	160	0.29375	59	214	0.275701	ENSP00000357206_p.V815I	0					Unknown	Unknown	tolerated(0.6)	benign(0)
1:156676876_A/G#G	1	156676876	156676876	Substitution	germline	A	G	40169.3	PASS	rs4278369;COSM3750433	dbSNP & Cosmic	ENSG00000132688	ENST00000368223	ENSP00000357206	NES	Acc:HGNC:7756];nestin [Source:HGNC Symbol	89	89	1	79	79	1	ENSP00000357206_p.V130A	0					Unknown	Unknown	tolerated(1)	benign(0)
1:156735801_G/C#C	1	156735801	156735801	Substitution	germline	G	C	83303.3	PASS	rs4311877	dbSNP	ENSG00000143303	ENST00000368216;ENST00000368218;ENST00000476229	ENSP00000357199;ENSP00000357201;ENSP00000430787	RRNAD1	Acc:HGNC:24273];ribosomal RNA adenine dimethylase domain containing 1 [Source:HGNC Symbol	195	195	1	214	214	1	ENSP00000357199_p.V400L;ENSP00000357201_p.R238P;ENSP00000430787_p.R115P	0					Unknown	Unknown	tolerated(1)	benign(0)
1:156743766_G/A#A	1	156743766	156743766	Substitution	germline	G	A	11532	PASS	rs4399146;COSM3750436;COSM3750437;COSM3750438	dbSNP & Cosmic	ENSG00000143321	ENST00000357325;ENST00000368206;ENST00000368209;ENST00000537739	ENSP00000349878;ENSP00000357189;ENSP00000357192;ENSP00000443120	HDGF	Acc:HGNC:4856];heparin binding growth factor [Source:HGNC Symbol	61	90	0.677778	81	99	0.818182	ENSP00000349878_p.P201L;ENSP00000357189_p.P217L;ENSP00000357192_p.P194L;ENSP00000443120_p.P201L	0.25;0	All: 201L (0.0175070695695696)				Unknown	Unknown	deleterious_low_confidence(0)	benign(0)
1:156815190_T/C#C	1	156815190	156815190	Substitution	germline	T	C	32794.1	PASS	rs926103	dbSNP	ENSG00000027869	ENST00000368198;ENST00000368199;ENST00000392306	ENSP00000357181;ENSP00000357182;ENSP00000376123	SH2D2A	Acc:HGNC:10821];SH2 domain containing 2A [Source:HGNC Symbol	24	87	0.275862	20	81	0.246914	ENSP00000357181_p.N34S;ENSP00000357182_p.N52S;ENSP00000376123_p.N52S	0					Unknown	Unknown	tolerated(1)	benign(0)
1:156907665_T/C#C	1	156907665	156907665	Substitution	germline	T	C	108684	PASS	rs1952294	dbSNP	ENSG00000187800	ENST00000292357;ENST00000338302	ENSP00000292357;ENSP00000344465	PEAR1	Acc:HGNC:33631];platelet endothelial aggregation receptor 1 [Source:HGNC Symbol	224	224	1	292	292	1	ENSP00000292357_p.S234P;ENSP00000344465_p.S234P	0.25				Oncogenes: Bushman	Unknown	Unknown	tolerated(1)	benign(0)
1:156908252_G/A#A	1	156908252	156908252	Substitution	germline	G	A	6404.61	PASS	rs147639000;COSM3750443	dbSNP & Cosmic	ENSG00000187800	ENST00000292357;ENST00000338302	ENSP00000292357;ENSP00000344465	PEAR1	Acc:HGNC:33631];platelet endothelial aggregation receptor 1 [Source:HGNC Symbol	90	377	0.238727	129	534	0.241573	ENSP00000292357_p.D343N;ENSP00000344465_p.D343N	0.5	All: 343N (0.0172464622641509)			Oncogenes: Bushman	Unknown	Unknown	tolerated(0.26)	benign(0.014)
1:156913423_C/A#A	1	156913423	156913423	Substitution	germline	C	A	28561	PASS	rs822442;COSM3996976	dbSNP & Cosmic	ENSG00000187800	ENST00000292357;ENST00000338302	ENSP00000292357;ENSP00000344465	PEAR1	Acc:HGNC:33631];platelet endothelial aggregation receptor 1 [Source:HGNC Symbol	150	191	0.78534	157	218	0.720183	ENSP00000292357_p.N848K;ENSP00000344465_p.N848K	0.5	All: 848K (0.0367066461347156)			Oncogenes: Bushman	Unknown	Unknown	tolerated(0.92)	benign(0.01)
1:156913754_A/G#G	1	156913754	156913754	Substitution	germline	A	G	14040.8	PASS	rs12137505;COSM6350503	dbSNP & Cosmic	ENSG00000187800	ENST00000292357;ENST00000338302	ENSP00000292357;ENSP00000344465	PEAR1	Acc:HGNC:33631];platelet endothelial aggregation receptor 1 [Source:HGNC Symbol	34	190	0.178947	61	247	0.246964	ENSP00000292357_p.N903D;ENSP00000344465_p.N903D	0.25				Oncogenes: Bushman	Unknown	Unknown	tolerated(0.16)	benign(0.015)
1:156920880_T/C#C	1	156920880	156920880	Substitution	germline	T	C	9805.04	PASS	rs41273221;COSM3802269	dbSNP & Cosmic	ENSG00000160838	ENST00000337428	ENSP00000336661	LRRC71	Acc:HGNC:26556];leucine rich repeat containing 71 [Source:HGNC Symbol	17	25	0.68	23	32	0.71875	ENSP00000336661_p.V26A	0					Unknown	Unknown	tolerated_low_confidence(0.14)	benign(0)
1:156932430_G/A#A	1	156932430	156932430	Substitution	germline	G	A	3603.11	PASS	rs12119908;COSM1335020	dbSNP & Cosmic	ENSG00000160838	ENST00000337428	ENSP00000336661	LRRC71	Acc:HGNC:26556];leucine rich repeat containing 71 [Source:HGNC Symbol	16	25	0.64	26	36	0.722222	ENSP00000336661_p.R483H	0					Unknown	Unknown	deleterious(0.03)	benign(0.403)
1:156932489_T/G#G	1	156932489	156932489	Substitution	germline	T	G	8234.11	PASS	rs822431;COSM146644	dbSNP & Cosmic	ENSG00000160838	ENST00000337428	ENSP00000336661	LRRC71	Acc:HGNC:26556];leucine rich repeat containing 71 [Source:HGNC Symbol	47	68	0.691176	81	107	0.757009	ENSP00000336661_p.S503A	0.25	All: 503A (0.0133943013562274)				Unknown	Unknown	tolerated(0.17)	benign(0)
1:156937289_T/C#C	1	156937289	156937289	Substitution	germline	T	C	39089.4	PASS	rs945508;COSM7092068;COSM7092069	dbSNP & Cosmic	ENSG00000132694	ENST00000361409;ENST00000368194	ENSP00000354644;ENSP00000357177	ARHGEF11	Acc:HGNC:14580];Rho guanine nucleotide exchange factor 11 [Source:HGNC Symbol	154	154	1	186	186	1	ENSP00000354644_p.H1427R;ENSP00000357177_p.H1467R	0					Unknown	Unknown	tolerated_low_confidence(1)	benign(0)
1:157092947_C/G#G	1	157092947	157092947	Substitution	germline	C	G	7336.04	PASS	rs12136960;COSM3750447;COSM3750448	dbSNP & Cosmic	ENSG00000253831	ENST00000454449	ENSP00000430271	ETV3L	Acc:HGNC:33834];ETS variant 3 like [Source:HGNC Symbol	14	78	0.179487	20	94	0.212766	ENSP00000430271_p.G263A	0					Unknown	Unknown	deleterious(0.03)	benign(0.187)
1:157099342_G/A#A	1	157099342	157099342	Substitution	germline	G	A	12641.9	PASS	rs61730132;COSM7366695;COSM7366696	dbSNP & Cosmic	ENSG00000253831	ENST00000454449	ENSP00000430271	ETV3L	Acc:HGNC:33834];ETS variant 3 like [Source:HGNC Symbol	68	81	0.839506	83	111	0.747748	ENSP00000430271_p.S32L	0.25	All: 32L (0.0208333333333333)				Unknown	Unknown	deleterious(0.01)	probably_damaging(0.991)
1:157539092_C/T#T	1	157539092	157539092	Substitution	germline	C	T	21163	PASS	rs6427384;COSM3750455;COSM3750456;COSM3750457;COSM5827546	dbSNP & Cosmic	ENSG00000143297	ENST00000361835;ENST00000368189;ENST00000368190	ENSP00000354691;ENSP00000357172;ENSP00000357173	FCRL5	Acc:HGNC:18508];Fc receptor like 5 [Source:HGNC Symbol	29	36	0.805556	26	37	0.702703	ENSP00000354691_p.V466I;ENSP00000357172_p.V466I;ENSP00000357173_p.V466I	0.25				Oncogenes: Bushman	Unknown	Unknown	tolerated(0.26)	benign(0.027)
1:157539235_C/T#T	1	157539235	157539235	Substitution	germline	C	T	52436.7	PASS	rs2012199;COSM3750458;COSM3750459;COSM3750460;COSM5827547	dbSNP & Cosmic	ENSG00000143297	ENST00000361835;ENST00000368189;ENST00000368190	ENSP00000354691;ENSP00000357172;ENSP00000357173	FCRL5	Acc:HGNC:18508];Fc receptor like 5 [Source:HGNC Symbol	129	180	0.716667	146	201	0.726368	ENSP00000354691_p.G418D;ENSP00000357172_p.G418D;ENSP00000357173_p.G418D	0.5	All: 418D (0.0185135135135135)			Oncogenes: Bushman	Unknown	Unknown	tolerated(1)	benign(0.012)
1:157544307_A/G#G	1	157544307	157544307	Substitution	germline	A	G	43543.7	PASS	rs6679793;COSM5764869;COSM5764870;COSM5764871;COSM5764872	dbSNP & Cosmic	ENSG00000143297	ENST00000361835;ENST00000368189;ENST00000368190	ENSP00000354691;ENSP00000357172;ENSP00000357173	FCRL5	Acc:HGNC:18508];Fc receptor like 5 [Source:HGNC Symbol	133	177	0.751412	156	207	0.753623	ENSP00000354691_p.Y267H;ENSP00000357172_p.Y267H;ENSP00000357173_p.Y267H	0.25				Oncogenes: Bushman	Unknown	Unknown	tolerated(0.6)	benign(0)
1:157698600_T/C#C	1	157698600	157698600	Substitution	germline	T	C	44072.4	PASS	rs7522061;COSM4984964;COSM4984965	dbSNP & Cosmic	ENSG00000160856	ENST00000368184;ENST00000368186;ENST00000477837;ENST00000485028;ENST00000492769;ENST00000496769	ENSP00000357167;ENSP00000357169;ENSP00000433430;ENSP00000434331;ENSP00000435487;ENSP00000473680	FCRL3	Acc:HGNC:18506];Fc receptor like 3 [Source:HGNC Symbol	108	108	1	159	159	1	ENSP00000357167_p.N28D;ENSP00000357169_p.N28D;ENSP00000433430_p.N28D;ENSP00000434331_p.N28D;ENSP00000435487_p.N28D;ENSP00000473680_p.N28D	0					Unknown	Unknown	tolerated(1)	benign(0)
1:158256118_C/T#T	1	158256118	158256118	Substitution	germline	C	T	3265.61	PASS	rs764826390	dbSNP	ENSG00000158477	ENST00000289429	ENSP00000289429	CD1A	Acc:HGNC:1634];CD1a molecule [Source:HGNC Symbol	74	304	0.243421	87	336	0.258929	ENSP00000289429_p.S147L	0					Unknown	Unknown	deleterious(0.02)	benign(0.234)
1:158480448_G/A#A	1	158480448	158480448	Substitution	germline	G	A	24514	PASS	rs3820678;COSM3750474	dbSNP & Cosmic	ENSG00000198965	ENST00000368152;ENST00000641067;ENST00000641400	ENSP00000357134;ENSP00000493033;ENSP00000493160	OR10R2	Acc:HGNC:14820];olfactory receptor family 10 subfamily R member 2 [Source:HGNC Symbol	86	393	0.21883	98	478	0.205021	ENSP00000357134_p.A191T;ENSP00000493033_p.A180T;ENSP00000493160_p.A180T	0					Unknown	Unknown	tolerated(0.07)	benign(0.063)
1:158480524_A/G#G	1	158480524	158480524	Substitution	germline	A	G	83644.9	PASS	rs6679056;COSM4415536	dbSNP & Cosmic	ENSG00000198965	ENST00000368152;ENST00000641067;ENST00000641400	ENSP00000357134;ENSP00000493033;ENSP00000493160	OR10R2	Acc:HGNC:14820];olfactory receptor family 10 subfamily R member 2 [Source:HGNC Symbol	332	332	1	394	394	1	ENSP00000357134_p.E216G;ENSP00000493033_p.E205G;ENSP00000493160_p.E205G	0					Unknown	Unknown	deleterious(0.03)	benign(0.06)
1:158480592_C/T#T	1	158480592	158480592	Substitution	germline	C	T	38543.4	PASS	rs1418843;COSM7302320	dbSNP & Cosmic	ENSG00000198965	ENST00000368152;ENST00000641067;ENST00000641400	ENSP00000357134;ENSP00000493033;ENSP00000493160	OR10R2	Acc:HGNC:14820];olfactory receptor family 10 subfamily R member 2 [Source:HGNC Symbol	196	196	1	241	241	1	ENSP00000357134_p.L239F;ENSP00000493033_p.L228F;ENSP00000493160_p.L228F	0					Unknown	Unknown	deleterious(0.03)	benign(0.195)
1:158547352_C/T#T	1	158547352	158547352	Substitution	germline	C	T	10142.9	PASS	rs41273491;COSM170744	dbSNP & Cosmic	ENSG00000197532	ENST00000302617;ENST00000641282;ENST00000641622	ENSP00000304807;ENSP00000492894;ENSP00000493253	OR6Y1	Acc:HGNC:14823];olfactory receptor family 6 subfamily Y member 1 [Source:HGNC Symbol	73	95	0.768421	100	124	0.806452	ENSP00000304807_p.V252I;ENSP00000492894_p.V252I;ENSP00000493253_p.V252I	0.25	All: 252I (0.012982863549007)				Unknown	Unknown	deleterious(0.02)	possibly_damaging(0.523)
1:158579702_C/T#T	1	158579702	158579702	Substitution	germline	C	T	31472.4	PASS	rs863362;COSM4415422	dbSNP & Cosmic	ENSG00000279111	ENST00000623167	ENSP00000485609	OR10X1	Acc:HGNC:14995];olfactory receptor family 10 subfamily X member 1 (gene/pseudogene) [Source:HGNC Symbol	188	188	1	250	250	1	ENSP00000485609_p.W66X	0					Unknown	Unknown	Unknown	Unknown
1:158579721_A/G#G	1	158579721	158579721	Substitution	germline	A	G	34106.4	PASS	rs863363;COSM4415674	dbSNP & Cosmic	ENSG00000279111	ENST00000623167	ENSP00000485609	OR10X1	Acc:HGNC:14995];olfactory receptor family 10 subfamily X member 1 (gene/pseudogene) [Source:HGNC Symbol	214	214	1	279	279	1	ENSP00000485609_p.I60T	0					Unknown	Unknown	tolerated(0.89)	benign(0)
1:158607319_A/C#C	1	158607319	158607319	Substitution	germline	A	C	21392	PASS	rs857685;COSM7083164	dbSNP & Cosmic	ENSG00000198967	ENST00000361284;ENST00000641002	ENSP00000354707;ENSP00000493003	OR10Z1	Acc:HGNC:14996];olfactory receptor family 10 subfamily Z member 1 [Source:HGNC Symbol	108	148	0.72973	123	152	0.809211	ENSP00000354707_p.N294T;ENSP00000493003_p.N294T	0.25	All: 294T (0.079811320754717)				Unknown	Unknown	deleterious(0)	probably_damaging(0.991)
1:158614301_A/G#G	1	158614301	158614301	Substitution	germline	A	G	14046.2	PASS	rs952094;COSM3733640	dbSNP & Cosmic	ENSG00000163554;LRG_1131	ENST00000643759;LRG_1131t1	ENSP00000495214;LRG_1131p1	SPTA1	Acc:HGNC:11272];spectrin alpha, erythrocytic 1 [Source:HGNC Symbol	22	22	1	42	42	1	ENSP00000495214_p.I2265T;LRG_1131p1_p.I2265T	0;0.25				Oncogenes: Bushman+Cosmic+Ongene	Unknown	Unknown	tolerated(1)	benign(0)
1:158627717_G/C#C	1	158627717	158627717	Substitution	germline	G	C	31233.9	PASS	rs3737515;COSM3750478	dbSNP & Cosmic	ENSG00000163554;LRG_1131	ENST00000643759;LRG_1131t1	ENSP00000495214;LRG_1131p1	SPTA1	Acc:HGNC:11272];spectrin alpha, erythrocytic 1 [Source:HGNC Symbol	68	282	0.241135	69	319	0.216301	ENSP00000495214_p.L1858V;LRG_1131p1_p.L1858V	0.25	All: 1858V (0.050354609929078)			Oncogenes: Bushman+Cosmic+Ongene	Unknown	Unknown	deleterious(0)	possibly_damaging(0.508)
1:158638145_T/G#G	1	158638145	158638145	Substitution	germline	T	G	14647	PASS	rs857725;COSM5009589	dbSNP & Cosmic	ENSG00000163554;LRG_1131	ENST00000643759;LRG_1131t1	ENSP00000495214;LRG_1131p1	SPTA1	Acc:HGNC:11272];spectrin alpha, erythrocytic 1 [Source:HGNC Symbol	91	123	0.739837	126	166	0.759036	ENSP00000495214_p.K1693Q;LRG_1131p1_p.K1693Q	0;0.25				Oncogenes: Bushman+Cosmic+Ongene	Unknown	Unknown	tolerated(0.18)	benign(0.003)
1:158642446_A/G#G	1	158642446	158642446	Substitution	germline	A	G	54464.2	PASS	rs863931;COSM5003622	dbSNP & Cosmic	ENSG00000163554;LRG_1131	ENST00000643759;LRG_1131t1	ENSP00000495214;LRG_1131p1	SPTA1	Acc:HGNC:11272];spectrin alpha, erythrocytic 1 [Source:HGNC Symbol	142	142	1	195	195	1	ENSP00000495214_p.C1568R;LRG_1131p1_p.C1568R	0.25	All: 1568R (0.206391437308868)			Oncogenes: Bushman+Cosmic+Ongene	Unknown	Unknown	tolerated(1)	benign(0)
1:158649938_A/C#C	1	158649938	158649938	Substitution	germline	A	C	104089	PASS	rs2482965	dbSNP	ENSG00000163554;LRG_1131	ENST00000643759;LRG_1131t1	ENSP00000495214;LRG_1131p1	SPTA1	Acc:HGNC:11272];spectrin alpha, erythrocytic 1 [Source:HGNC Symbol	185	187	0.989305	224	224	1	ENSP00000495214_p.S1163A;LRG_1131p1_p.S1163A	0;0.25				Oncogenes: Bushman+Cosmic+Ongene	Unknown	Unknown	tolerated(0.65)	benign(0)
1:158717373_G/A#A	1	158717373	158717373	Substitution	germline	G	A	37199.2	PASS	rs28568406;COSM3750480	dbSNP & Cosmic	ENSG00000203757	ENST00000368145;ENST00000368146	ENSP00000357127;ENSP00000357128	OR6K3	Acc:HGNC:15030];olfactory receptor family 6 subfamily K member 3 [Source:HGNC Symbol	208	286	0.727273	260	322	0.807453	ENSP00000357127_p.P248L;ENSP00000357128_p.P264L	0;0.25	All: 264L (0.0152871355397951)				Unknown	Unknown	tolerated(1)	benign(0)
1:158717434_G/A#A	1	158717434	158717434	Substitution	germline	G	A	45543.2	PASS	rs857703;COSM146654	dbSNP & Cosmic	ENSG00000203757	ENST00000368145;ENST00000368146	ENSP00000357127;ENSP00000357128	OR6K3	Acc:HGNC:15030];olfactory receptor family 6 subfamily K member 3 [Source:HGNC Symbol	191	270	0.707407	300	382	0.78534	ENSP00000357127_p.P228S;ENSP00000357128_p.P244S	0;0.25	All: 244S (0.0186204688731284)				Unknown	Unknown	tolerated(0.05)	benign(0.05)
1:158718106_C/T#T	1	158718106	158718106	Substitution	germline	C	T	19092.2	PASS	rs857705;COSM3750481	dbSNP & Cosmic	ENSG00000203757	ENST00000368145;ENST00000368146	ENSP00000357127;ENSP00000357128	OR6K3	Acc:HGNC:15030];olfactory receptor family 6 subfamily K member 3 [Source:HGNC Symbol	36	151	0.238411	43	200	0.215	ENSP00000357127_p.G4R;ENSP00000357128_p.G20R	0					Unknown	Unknown	tolerated(0.37)	benign(0.001)
1:158765805_C/T#T	1	158765805	158765805	Substitution	germline	C	T	46948.9	PASS	rs857824;COSM1179737	dbSNP & Cosmic	ENSG00000197403	ENST00000335094;ENST00000641846	ENSP00000335535;ENSP00000493254	OR6N1	Acc:HGNC:15034];olfactory receptor family 6 subfamily N member 1 [Source:HGNC Symbol	118	118	1	127	127	1	ENSP00000335535_p.R293H;ENSP00000493254_p.R293H	0.25	All: 293H (0.13)				Unknown	Unknown	deleterious(0.01)	benign(0.041)
1:158765901_T/C#C	1	158765901	158765901	Substitution	germline	T	C	45579.9	PASS	rs857825;COSM1179738	dbSNP & Cosmic	ENSG00000197403	ENST00000335094;ENST00000641846	ENSP00000335535;ENSP00000493254	OR6N1	Acc:HGNC:15034];olfactory receptor family 6 subfamily N member 1 [Source:HGNC Symbol	131	131	1	133	133	1	ENSP00000335535_p.Q261R;ENSP00000493254_p.Q261R	0					Unknown	Unknown	tolerated(1)	benign(0)
1:158765950_A/G#G	1	158765950	158765950	Substitution	germline	A	G	49855.9	PASS	rs857826;COSM1127314	dbSNP & Cosmic	ENSG00000197403	ENST00000335094;ENST00000641846	ENSP00000335535;ENSP00000493254	OR6N1	Acc:HGNC:15034];olfactory receptor family 6 subfamily N member 1 [Source:HGNC Symbol	146	146	1	142	142	1	ENSP00000335535_p.F245L;ENSP00000493254_p.F245L	0					Unknown	Unknown	tolerated(1)	benign(0)
1:158766102_A/G#G	1	158766102	158766102	Substitution	germline	A	G	36110.9	PASS	rs857827;COSM1559899	dbSNP & Cosmic	ENSG00000197403	ENST00000335094;ENST00000641846	ENSP00000335535;ENSP00000493254	OR6N1	Acc:HGNC:15034];olfactory receptor family 6 subfamily N member 1 [Source:HGNC Symbol	117	117	1	141	141	1	ENSP00000335535_p.I194T;ENSP00000493254_p.I194T	0					Unknown	Unknown	tolerated(0.78)	benign(0.001)
1:158766655_C/T#T	1	158766655	158766655	Substitution	germline	C	T	8182.04	PASS	rs1864346;COSM6351275	dbSNP & Cosmic	ENSG00000197403	ENST00000335094;ENST00000641846	ENSP00000335535;ENSP00000493254	OR6N1	Acc:HGNC:15034];olfactory receptor family 6 subfamily N member 1 [Source:HGNC Symbol	26	109	0.238532	29	134	0.216418	ENSP00000335535_p.A10T;ENSP00000493254_p.A10T	0.25	All: 10T (0.03)				Unknown	Unknown	tolerated(1)	benign(0)
1:159016687_G/C#C	1	159016687	159016687	Substitution	germline	G	C	51781.2	PASS	rs866484;COSM7216225;COSM7216226	dbSNP & Cosmic	ENSG00000163565	ENST00000295809;ENST00000368131;ENST00000368132;ENST00000447473;ENST00000448393;ENST00000474473;ENST00000567661	ENSP00000295809;ENSP00000357113;ENSP00000357114;ENSP00000404325;ENSP00000407052;ENSP00000456094;ENSP00000456129	IFI16	Acc:HGNC:5395];interferon gamma inducible protein 16 [Source:HGNC Symbol	300	300	1	447	447	1	ENSP00000295809_p.S179T;ENSP00000357113_p.S179T;ENSP00000357114_p.S179T;ENSP00000404325_p.S179T;ENSP00000407052_p.S179T;ENSP00000456094_p.S21T;ENSP00000456129_p.S21T	0					Unknown	Unknown	tolerated(1)	benign(0)
1:159032587_C/A#A	1	159032587	159032587	Substitution	germline	C	A	56959.1	PASS	rs1057027;COSM3997001;COSM3997002	dbSNP & Cosmic	ENSG00000163565	ENST00000295809;ENST00000359709;ENST00000368131;ENST00000368132;ENST00000448393	ENSP00000295809;ENSP00000352740;ENSP00000357113;ENSP00000357114;ENSP00000404325	IFI16	Acc:HGNC:5395];interferon gamma inducible protein 16 [Source:HGNC Symbol	219	286	0.765734	290	418	0.69378	ENSP00000295809_p.R409S;ENSP00000352740_p.R353S;ENSP00000357113_p.R409S;ENSP00000357114_p.R409S;ENSP00000404325_p.R409S	0					Unknown	Unknown	tolerated(1)	benign(0)
1:159032599_T/A#A	1	159032599	159032599	Substitution	germline	T	A	57522.1	PASS	rs1057028;COSM3997003;COSM3997004	dbSNP & Cosmic	ENSG00000163565	ENST00000295809;ENST00000359709;ENST00000368131;ENST00000368132;ENST00000448393	ENSP00000295809;ENSP00000352740;ENSP00000357113;ENSP00000357114;ENSP00000404325	IFI16	Acc:HGNC:5395];interferon gamma inducible protein 16 [Source:HGNC Symbol	215	278	0.773381	276	392	0.704082	ENSP00000295809_p.Y413N;ENSP00000352740_p.Y357N;ENSP00000357113_p.Y413N;ENSP00000357114_p.Y413N;ENSP00000404325_p.Y413N	0					Unknown	Unknown	tolerated(0.51)	benign(0)
1:159054878_A/T#T	1	159054878	159054878	Substitution	germline	A	T	6954.16	PASS	rs6940;COSM4419922;COSM4419923	dbSNP & Cosmic	ENSG00000163565	ENST00000295809;ENST00000340979;ENST00000359709;ENST00000368131;ENST00000368132;ENST00000448393	ENSP00000295809;ENSP00000342741;ENSP00000352740;ENSP00000357113;ENSP00000357114;ENSP00000404325	IFI16	Acc:HGNC:5395];interferon gamma inducible protein 16 [Source:HGNC Symbol	11	25	0.44	21	80	0.2625	ENSP00000295809_p.T779S;ENSP00000342741_p.T237S;ENSP00000352740_p.T723S;ENSP00000357113_p.T723S;ENSP00000357114_p.T723S;ENSP00000404325_p.T667S	0					Unknown	Unknown	deleterious(0.01)	probably_damaging(0.992)
1:159205564_G/A#A	1	159205564	159205564	Substitution	germline	G	A	69110	PASS	rs12075;COSM3735936;COSM3735937	dbSNP & Cosmic	ENSG00000213088	ENST00000368121;ENST00000368122;ENST00000537147	ENSP00000357103;ENSP00000357104;ENSP00000441985	ACKR1	Acc:HGNC:4035];atypical chemokine receptor 1 (Duffy blood group) [Source:HGNC Symbol	326	449	0.726058	363	484	0.75	ENSP00000357103_p.G44D;ENSP00000357104_p.G42D;ENSP00000441985_p.G42D	0;0.25	All: 42D (0.0169255050505051)				Unknown	Unknown	tolerated(0.89)	benign(0)
1:159205737_G/A#A	1	159205737	159205737	Substitution	germline	G	A	59115.8	PASS	rs13962;COSM3750489;COSM3750490	dbSNP & Cosmic	ENSG00000213088	ENST00000368121;ENST00000368122;ENST00000537147	ENSP00000357103;ENSP00000357104;ENSP00000441985	ACKR1	Acc:HGNC:4035];atypical chemokine receptor 1 (Duffy blood group) [Source:HGNC Symbol	321	445	0.721348	323	438	0.737443	ENSP00000357103_p.A102T;ENSP00000357104_p.A100T;ENSP00000441985_p.A100T	0					Unknown	Unknown	tolerated(0.23)	possibly_damaging(0.763)
1:159439944_G/T#T	1	159439944	159439944	Substitution	germline	G	T	187746	PASS	rs10908722	dbSNP	ENSG00000196184	ENST00000423932;ENST00000641630;ENST00000642080	ENSP00000399078;ENSP00000492902;ENSP00000493228	OR10J1	Acc:HGNC:8175];olfactory receptor family 10 subfamily J member 1 [Source:HGNC Symbol	445	445	1	527	527	1	ENSP00000399078_p.M51I;ENSP00000492902_p.M62I;ENSP00000493228_p.M51I	0					Unknown	Unknown	tolerated(0.47)	benign(0)
1:159440067_A/G#G	1	159440067	159440067	Substitution	germline	A	G	76010	PASS	rs12048482;COSM146659;COSM146660	dbSNP & Cosmic	ENSG00000196184	ENST00000423932;ENST00000641630;ENST00000642080	ENSP00000399078;ENSP00000492902;ENSP00000493228	OR10J1	Acc:HGNC:8175];olfactory receptor family 10 subfamily J member 1 [Source:HGNC Symbol	193	269	0.717472	207	280	0.739286	ENSP00000399078_p.I92M;ENSP00000492902_p.I103M;ENSP00000493228_p.I92M	0					Unknown	Unknown	deleterious(0.01)	possibly_damaging(0.841)
1:159440094_G/A#A	1	159440094	159440094	Substitution	germline	G	A	16025	PASS	rs12118628;COSM3750493;COSM3750494	dbSNP & Cosmic	ENSG00000196184	ENST00000423932;ENST00000641630;ENST00000642080	ENSP00000399078;ENSP00000492902;ENSP00000493228	OR10J1	Acc:HGNC:8175];olfactory receptor family 10 subfamily J member 1 [Source:HGNC Symbol	53	215	0.246512	64	248	0.258065	ENSP00000399078_p.M101I;ENSP00000492902_p.M112I;ENSP00000493228_p.M101I	0;0.25	All: 112I (0.0136317168232062)				Unknown	Unknown	deleterious(0.03)	benign(0.05)
1:159815623_C/T#T	1	159815623	159815623	Substitution	germline	C	T	9813.89	PASS	rs61823162	dbSNP	ENSG00000181036	ENST00000368106	ENSP00000357086	FCRL6	Acc:HGNC:31910];Fc receptor like 6 [Source:HGNC Symbol	30	135	0.222222	24	159	0.150943	ENSP00000357086_p.Q423X	0					Unknown	Unknown	Unknown	Unknown
1:159815635_A/G#G	1	159815635	159815635	Substitution	germline	A	G	17929	PASS	rs4443889;COSM146663	dbSNP & Cosmic	ENSG00000181036	ENST00000368106	ENSP00000357086	FCRL6	Acc:HGNC:31910];Fc receptor like 6 [Source:HGNC Symbol	30	126	0.238095	20	152	0.131579	ENSP00000357086_p.S427G	0					Unknown	Unknown	tolerated(1)	benign(0)
1:159953321_T/G#G	1	159953321	159953321	Substitution	germline	T	G	57433.3	PASS	rs2789417	dbSNP	ENSG00000162723	ENST00000368092;ENST00000368093	ENSP00000357071;ENSP00000357072	SLAMF9	Acc:HGNC:18430];SLAM family member 9 [Source:HGNC Symbol	69	69	1	104	104	1	ENSP00000357071_p.I127L;ENSP00000357072_p.I127L	0					Unknown	Unknown	tolerated(1)	benign(0)
1:160155085_G/A#A	1	160155085	160155085	Substitution	germline	G	A	16065.9	PASS	rs6427504;COSM5425491	dbSNP & Cosmic	ENSG00000132681	ENST00000368081;ENST00000477338	ENSP00000357060;ENSP00000434272	ATP1A4	Acc:HGNC:14073];ATPase Na+/K+ transporting subunit alpha 4 [Source:HGNC Symbol	35	35	1	32	32	1	ENSP00000357060_p.G83D;ENSP00000434272_p.G83D	0.25	All: 83D (0.236745468873128)				Unknown	Unknown	tolerated(1)	benign(0)
1:160195990_G/A#A	1	160195990	160195990	Substitution	germline	G	A	8115.61	PASS	rs569001377;COSM2085351	dbSNP & Cosmic	ENSG00000143318	ENST00000368078	ENSP00000357057	CASQ1	Acc:HGNC:1512];calsequestrin 1 [Source:HGNC Symbol	90	130	0.692308	104	142	0.732394	ENSP00000357057_p.E249K	0					Unknown	Unknown	tolerated(0.06)	benign(0.018)
1:160681123_A/G#G	1	160681123	160681123	Substitution	germline	A	G	24948.2	PASS	rs4656926	dbSNP	ENSG00000117091	ENST00000613788	ENSP00000484431	CD48	Acc:HGNC:1683];CD48 molecule [Source:HGNC Symbol	25	25	1	39	39	1	ENSP00000484431_p.I244T	0					Unknown	Unknown	tolerated_low_confidence(0.5)	benign(0)
1:160882036_A/T#T	1	160882036	160882036	Substitution	germline	A	T	74131	PASS	rs2274907;COSM4142903	dbSNP & Cosmic	ENSG00000179914	ENST00000326245	ENSP00000323587	ITLN1	Acc:HGNC:18259];intelectin 1 [Source:HGNC Symbol	19	87	0.218391	31	113	0.274336	ENSP00000323587_p.V109D	0					Unknown	Unknown	tolerated(1)	benign(0)
1:161047971_C/T#T	1	161047971	161047971	Substitution	germline	C	T	16702.6	PASS	rs112388093;COSM3737847;COSM3737848	dbSNP & Cosmic	ENSG00000186517	ENST00000368013;ENST00000368015;ENST00000368016	ENSP00000356992;ENSP00000356994;ENSP00000356995	ARHGAP30	Acc:HGNC:27414];Rho GTPase activating protein 30 [Source:HGNC Symbol	185	242	0.764463	237	304	0.779605	ENSP00000356992_p.R1017Q;ENSP00000356994_p.R840Q;ENSP00000356995_p.R806Q	0.25;0	All: 1017Q (0.015625)				Unknown	Unknown	deleterious_low_confidence(0)	probably_damaging(0.988)
1:161049250_G/C#C	1	161049250	161049250	Substitution	germline	G	C	35328	PASS	rs3813609;COSM7126665;COSM7126666	dbSNP & Cosmic	ENSG00000186517	ENST00000368013;ENST00000368015;ENST00000368016	ENSP00000356992;ENSP00000356994;ENSP00000356995	ARHGAP30	Acc:HGNC:27414];Rho GTPase activating protein 30 [Source:HGNC Symbol	92	380	0.242105	124	460	0.269565	ENSP00000356992_p.L591V;ENSP00000356994_p.L414V;ENSP00000356995_p.L591V	0.25;0	All: 591V (0.365)				Unknown	Unknown	tolerated(0.25)	benign(0.081)
1:161079593_G/T#T	1	161079593	161079593	Substitution	germline	G	T	1848.61	PASS	rs77444104	dbSNP	ENSG00000143217	ENST00000368012	ENSP00000356991	NECTIN4	Acc:HGNC:19688];nectin cell adhesion molecule 4 [Source:HGNC Symbol	23	118	0.194915	26	131	0.198473	ENSP00000356991_p.L146M	0.5	All: 146M (0.0263157894736842)			Oncogenes: Bushman+Ongene	Unknown	Unknown	tolerated(0.18)	benign(0.305)
1:161162987_G/A#A	1	161162987	161162987	Substitution	germline	G	A	2090.61	PASS	rs17356051;COSM4142909	dbSNP & Cosmic	ENSG00000143258	ENST00000289865;ENST00000368001;ENST00000368002	ENSP00000289865;ENSP00000356980;ENSP00000356981	USP21	Acc:HGNC:12620];ubiquitin specific peptidase 21 [Source:HGNC Symbol	31	189	0.164021	65	224	0.290179	ENSP00000289865_p.G321D;ENSP00000356980_p.G321D;ENSP00000356981_p.G321D	0.25	All: 321D (0.0263157894736842)				Unknown	Unknown	deleterious(0.03)	probably_damaging(0.95)
1:161193247_T/C#C	1	161193247	161193247	Substitution	germline	T	C	33899.7	PASS	rs4233367;COSM1472886;COSM424371	dbSNP & Cosmic	ENSG00000158859	ENST00000367996	ENSP00000356975	ADAMTS4	Acc:HGNC:220];ADAM metallopeptidase with thrombospondin type 1 motif 4 [Source:HGNC Symbol	19	99	0.191919	26	100	0.26	ENSP00000356975_p.Q626R	0					Unknown	Unknown	tolerated(1)	benign(0)
1:161284456_A/G#G	1	161284456	161284456	Substitution	germline	A	G	6861.61	PASS	rs41270859	dbSNP	ENSG00000248485	ENST00000504449	ENSP00000426296	PCP4L1	Acc:HGNC:20448];Purkinje cell protein 4 like 1 [Source:HGNC Symbol	61	88	0.693182	85	123	0.691057	ENSP00000426296_p.K61R	0					Unknown	Unknown	deleterious(0.01)	benign(0.187)
1:161509955_A/G#G	1	161509955	161509955	Substitution	germline	A	G	42828	PASS	rs1801274;COSM3997022	dbSNP & Cosmic	ENSG00000143226	ENST00000271450;ENST00000367972;ENST00000467525	ENSP00000271450;ENSP00000356949;ENSP00000476495	FCGR2A	Acc:HGNC:3616];Fc fragment of IgG receptor IIa [Source:HGNC Symbol	262	394	0.664975	348	467	0.745182	ENSP00000271450_p.H167R;ENSP00000356949_p.H166R;ENSP00000476495_p.H132R	0					Unknown	Unknown	tolerated(0.4)	benign(0)
1:161525250_C/T#T	1	161525250	161525250	Substitution	germline	C	T	4836.61	PASS	rs1079109;COSM3750529;COSM5618182	dbSNP & Cosmic	ENSG00000173110	ENST00000309758	ENSP00000310219	HSPA6	Acc:HGNC:5239];heat shock protein family A (Hsp70) member 6 [Source:HGNC Symbol	51	151	0.337748	47	225	0.208889	ENSP00000310219_p.L198F	0					Unknown	Unknown	deleterious_low_confidence(0)	probably_damaging(1)
1:161526344_C/G#G	1	161526344	161526344	Substitution	germline	C	G	1316.61	VQSRTrancheSNP99.00to99.90	rs753856;COSM3750530;COSM5827564	dbSNP & Cosmic	ENSG00000173110	ENST00000309758	ENSP00000310219	HSPA6	Acc:HGNC:5239];heat shock protein family A (Hsp70) member 6 [Source:HGNC Symbol	20	177	0.112994	31	302	0.102649	ENSP00000310219_p.D562E	0					Unknown	Unknown	tolerated_low_confidence(0.32)	possibly_damaging(0.469)
1:161526388_G/A#A	1	161526388	161526388	Substitution	germline	G	A	920.95	VQSRTrancheSNP99.00to99.90	rs368844;COSM4591182;COSM6212098	dbSNP & Cosmic	ENSG00000173110	ENST00000309758	ENSP00000310219	HSPA6	Acc:HGNC:5239];heat shock protein family A (Hsp70) member 6 [Source:HGNC Symbol	0	147	0.01	21	224	0.09375	ENSP00000310219_p.R577Q	0.25	All: 577Q (0.0182235195996664)				Unknown	Unknown	tolerated_low_confidence(0.52)	benign(0)
1:161544752_A/C#C	1	161544752	161544752	Substitution	germline	A	C	38080.4	PASS	rs396991;COSM4142919	dbSNP & Cosmic	ENSG00000203747;LRG_60	ENST00000367967;ENST00000367969;ENST00000426740;ENST00000436743;ENST00000443193;LRG_60t1	ENSP00000356944;ENSP00000356946;ENSP00000392047;ENSP00000410180;ENSP00000416607;LRG_60p1	FCGR3A	Acc:HGNC:3619];Fc fragment of IgG receptor IIIa [Source:HGNC Symbol	110	110	1	148	148	1	ENSP00000356944_p.F176V;ENSP00000356946_p.F281V;ENSP00000392047_p.F176V;ENSP00000410180_p.F229V;ENSP00000416607_p.F176V;LRG_60p1_p.F176V	0.25;0	All: 176V (0.103412135539795)			Oncogenes: Bushman+Cosmic+Ongene	Unknown	Unknown	tolerated(0.08)	benign(0)
1:161629903_T/C#C	1	161629903	161629903	Substitution	germline	T	C	35099.1	VQSRTrancheSNP99.90to100.00	rs448740;COSM3997023	dbSNP & Cosmic	ENSG00000162747;LRG_1238	ENST00000367964;ENST00000421702;ENST00000531221;ENST00000534776;ENST00000613418;ENST00000614870;ENST00000650385;LRG_1238t1	ENSP00000356941;ENSP00000394204;ENSP00000433642;ENSP00000437084;ENSP00000478466;ENSP00000482838;ENSP00000497461;LRG_1238p1	FCGR3B	Acc:HGNC:3620];Fc fragment of IgG receptor IIIb [Source:HGNC Symbol	40	40	1	48	48	1	ENSP00000356941_p.N65S;ENSP00000394204_p.N64S;ENSP00000433642_p.N101S;ENSP00000437084_p.N48S;ENSP00000478466_p.N48S;ENSP00000482838_p.N48S;ENSP00000497461_p.N65S;LRG_1238p1_p.N65S	0;0.25				Oncogenes: Bushman+Cosmic+Ongene	Unknown	Unknown	tolerated(1)	benign(0)
1:161713346_G/A#A	1	161713346	161713346	Substitution	germline	G	A	31214	PASS	rs11746;COSM146669;COSM3735938;COSM3735939	dbSNP & Cosmic	ENSG00000132185	ENST00000236938;ENST00000294796;ENST00000309691;ENST00000349527;ENST00000350710;ENST00000367949;ENST00000367950;ENST00000367953;ENST00000367957;ENST00000367959;ENST00000540521;ENST00000546024	ENSP00000236938;ENSP00000294796;ENSP00000294798;ENSP00000309596;ENSP00000344808;ENSP00000356926;ENSP00000356927;ENSP00000356930;ENSP00000356934;ENSP00000356936;ENSP00000439838;ENSP00000442870	FCRLA	Acc:HGNC:18504];Fc receptor like A [Source:HGNC Symbol	189	189	1	272	272	1	ENSP00000236938_p.R366Q;ENSP00000294796_p.R215Q;ENSP00000294798_p.R254Q;ENSP00000309596_p.R260Q;ENSP00000344808_p.R131Q;ENSP00000356926_p.R182Q;ENSP00000356927_p.R142Q;ENSP00000356930_p.R355Q;ENSP00000356934_p.R226Q;ENSP00000356936_p.R372Q;ENSP00000439838_p.R277Q;ENSP00000442870_p.R232Q	0					Unknown	Unknown	tolerated(0.36)	benign(0.003)
1:161726992_G/C#C	1	161726992	161726992	Substitution	germline	G	C	12337	PASS	rs11585450;COSM3750534	dbSNP & Cosmic	ENSG00000162746	ENST00000336830;ENST00000367944;ENST00000367945;ENST00000367946	ENSP00000338598;ENSP00000356921;ENSP00000356922;ENSP00000356923	FCRLB	Acc:HGNC:26431];Fc receptor like B [Source:HGNC Symbol	47	47	1	65	65	1	ENSP00000338598_p.G254R;ENSP00000356921_p.G247R;ENSP00000356922_p.R233P;ENSP00000356923_p.R240P	0					Unknown	Unknown	Unknown	Unknown
1:161997891_A/G#G	1	161997891	161997891	Substitution	germline	A	G	79564.3	PASS	rs2499836;COSM5425402	dbSNP & Cosmic	ENSG00000162745	ENST00000294794;ENST00000367940	ENSP00000294794;ENSP00000356917	OLFML2B	Acc:HGNC:24558];olfactomedin like 2B [Source:HGNC Symbol	246	246	1	254	255	0.996078	ENSP00000294794_p.W470R;ENSP00000356917_p.W471R	0					Unknown	Unknown	tolerated(0.52)	benign(0)
1:162375301_G/A#A	1	162375301	162375301	Substitution	germline	G	A	52225.2	PASS	rs164181	dbSNP	ENSG00000171722	ENST00000367935	ENSP00000356912	SPATA46	Acc:HGNC:27648];spermatogenesis associated 46 [Source:HGNC Symbol	69	69	1	96	96	1	ENSP00000356912_p.A69V	0					Unknown	Unknown	tolerated(1)	benign(0)
1:163343749_C/T#T	1	163343749	163343749	Substitution	germline	C	T	3153.04	PASS	rs11802875;COSM1472912;COSM424439	dbSNP & Cosmic	ENSG00000143228	ENST00000271452;ENST00000367900;ENST00000524800	ENSP00000271452;ENSP00000356875;ENSP00000436888	NUF2	Acc:HGNC:14621];NUF2 component of NDC80 kinetochore complex [Source:HGNC Symbol	32	46	0.695652	45	68	0.661765	ENSP00000271452_p.S229L;ENSP00000356875_p.S229L;ENSP00000436888_p.S229L	0					Unknown	Unknown	deleterious(0.05)	benign(0.062)
1:164559883_G/A#A	1	164559883	164559883	Substitution	germline	G	A	14773.1	PASS	rs2275558;COSM1335879;COSM5983413	dbSNP & Cosmic	ENSG00000185630	ENST00000340699;ENST00000367897;ENST00000420696;ENST00000485769;ENST00000559240;ENST00000627490	ENSP00000341455;ENSP00000356872;ENSP00000405890;ENSP00000453188;ENSP00000473998;ENSP00000485692	PBX1	Acc:HGNC:8632];PBX homeobox 1 [Source:HGNC Symbol	46	60	0.766667	38	52	0.730769	ENSP00000341455_p.G21S;ENSP00000356872_p.G21S;ENSP00000405890_p.G21S;ENSP00000453188_p.G21S;ENSP00000473998_p.G21S;ENSP00000485692_p.G21S	0.25				Oncogenes: Bushman+Cosmic+Ongene+Uniprot	Unknown	Unknown	tolerated_low_confidence(0.18)	benign(0.025)
1:165649842_C/T#T	1	165649842	165649842	Substitution	germline	C	T	4959.61	PASS	rs6681	dbSNP	ENSG00000143198	ENST00000367883;ENST00000367885;ENST00000627653	ENSP00000356858;ENSP00000356860;ENSP00000487151	MGST3	Acc:HGNC:7064];microsomal glutathione S-transferase 3 [Source:HGNC Symbol	45	61	0.737705	30	50	0.6	ENSP00000356858_p.R13C;ENSP00000356860_p.R13C;ENSP00000487151_p.R13C	0					Unknown	Unknown	tolerated_low_confidence(0.06)	benign(0)
1:167125926_G/C#C	1	167125926	167125926	Substitution	germline	G	C	20135.9	PASS	rs267745;COSM4142988	dbSNP & Cosmic	ENSG00000198842	ENST00000271385;ENST00000361200;ENST00000443333	ENSP00000271385;ENSP00000354483;ENSP00000404874	DUSP27	Acc:HGNC:25034];dual specificity phosphatase 27, atypical [Source:HGNC Symbol	22	70	0.314286	20	109	0.183486	ENSP00000271385_p.E265D;ENSP00000354483_p.E265D;ENSP00000404874_p.E265D	0.25	All: 265D (0.23)				Unknown	Unknown	tolerated(1)	benign(0)
1:167128330_G/A#A	1	167128330	167128330	Substitution	germline	G	A	10592.9	PASS	rs61748784;COSM3750554	dbSNP & Cosmic	ENSG00000198842	ENST00000271385;ENST00000361200;ENST00000443333	ENSP00000271385;ENSP00000354483;ENSP00000404874	DUSP27	Acc:HGNC:25034];dual specificity phosphatase 27, atypical [Source:HGNC Symbol	58	196	0.295918	90	287	0.313589	ENSP00000271385_p.D1067N;ENSP00000354483_p.D1067N;ENSP00000404874_p.D1067N	0					Unknown	Unknown	tolerated(0.19)	benign(0.001)
1:167128502_C/A#A	1	167128502	167128502	Substitution	germline	C	A	10048.1	PASS	rs2281959;COSM3750555	dbSNP & Cosmic	ENSG00000198842	ENST00000271385;ENST00000361200;ENST00000443333	ENSP00000271385;ENSP00000354483;ENSP00000404874	DUSP27	Acc:HGNC:25034];dual specificity phosphatase 27, atypical [Source:HGNC Symbol	16	110	0.145455	27	113	0.238938	ENSP00000271385_p.T1124N;ENSP00000354483_p.T1124N;ENSP00000404874_p.T1124N	0					Unknown	Unknown	tolerated(0.11)	benign(0.001)
1:167896633_G/A#A	1	167896633	167896633	Substitution	germline	G	A	11776.9	PASS	rs16859886;COSM3750559	dbSNP & Cosmic	ENSG00000143199	ENST00000367848;ENST00000367851;ENST00000545172	ENSP00000356822;ENSP00000356825;ENSP00000441992	ADCY10	Acc:HGNC:21285];adenylate cyclase 10 [Source:HGNC Symbol	53	79	0.670886	94	118	0.79661	ENSP00000356822_p.T142M;ENSP00000356825_p.T234M;ENSP00000441992_p.T81M	0					Unknown	Unknown	tolerated(1)	benign(0)
1:169421916_A/G#G	1	169421916	169421916	Substitution	germline	A	G	50835.7	PASS	rs3820059;COSM7255774	dbSNP & Cosmic	ENSG00000117477	ENST00000367805;ENST00000367806;ENST00000456107;ENST00000491570;ENST00000545005	ENSP00000356779;ENSP00000356780;ENSP00000411000;ENSP00000442297;ENSP00000479042	CCDC181	Acc:HGNC:28051];coiled-coil domain containing 181 [Source:HGNC Symbol	89	117	0.760684	131	170	0.770588	ENSP00000356779_p.F172S;ENSP00000356780_p.F172S;ENSP00000411000_p.F172S;ENSP00000442297_p.F172S;ENSP00000479042_p.F172S	0					Unknown	Unknown	tolerated(0.4)	benign(0)
1:169529737_T/C#C	1	169529737	169529737	Substitution	germline	T	C	39863.1	PASS	rs6030;COSM4143006	dbSNP & Cosmic	ENSG00000198734;LRG_553	ENST00000367796;ENST00000367797;LRG_553t1	ENSP00000356770;ENSP00000356771;LRG_553p1	F5	Acc:HGNC:3542];coagulation factor V [Source:HGNC Symbol	47	202	0.232673	67	311	0.215434	ENSP00000356770_p.M1769V;ENSP00000356771_p.M1764V;LRG_553p1_p.M1764V	0;0.25				Oncogenes: Bushman+Cosmic+Ongene	Unknown	Unknown	tolerated(1)	benign(0)
1:169541237_G/T#T	1	169541237	169541237	Substitution	germline	G	T	13703.4	PASS	rs1046712;COSM3750563	dbSNP & Cosmic	ENSG00000198734;LRG_553	ENST00000367796;ENST00000367797;LRG_553t1	ENSP00000356770;ENSP00000356771;LRG_553p1	F5	Acc:HGNC:3542];coagulation factor V [Source:HGNC Symbol	64	116	0.551724	61	92	0.663043	ENSP00000356770_p.L1290I;ENSP00000356771_p.L1285I;LRG_553p1_p.L1285I	0;0.25	All: 1285I (0.0214301535578131)			Oncogenes: Bushman+Cosmic+Ongene	Unknown	Unknown	tolerated_low_confidence(0.26)	benign(0.011)
1:169542317_T/C#C	1	169542317	169542317	Substitution	germline	T	C	17975.9	PASS	rs6032;COSM3997061	dbSNP & Cosmic	ENSG00000198734;LRG_553	ENST00000367796;ENST00000367797;LRG_553t1	ENSP00000356770;ENSP00000356771;LRG_553p1	F5	Acc:HGNC:3542];coagulation factor V [Source:HGNC Symbol	63	306	0.205882	72	391	0.184143	ENSP00000356770_p.K930E;ENSP00000356771_p.K925E;LRG_553p1_p.K925E	0;0.25	All: 925E (0.015354609929078)			Oncogenes: Bushman+Cosmic+Ongene	Unknown	Unknown	tolerated_low_confidence(1)	benign(0)
1:169542496_T/C#C	1	169542496	169542496	Substitution	germline	T	C	14952.9	PASS	rs4525;COSM3747584	dbSNP & Cosmic	ENSG00000198734;LRG_553	ENST00000367796;ENST00000367797;LRG_553t1	ENSP00000356770;ENSP00000356771;LRG_553p1	F5	Acc:HGNC:3542];coagulation factor V [Source:HGNC Symbol	109	372	0.293011	103	394	0.261421	ENSP00000356770_p.H870R;ENSP00000356771_p.H865R;LRG_553p1_p.H865R	0;0.25	All: 865R (0.015354609929078)			Oncogenes: Bushman+Cosmic+Ongene	Unknown	Unknown	tolerated(0.18)	benign(0.007)
1:169542517_T/C#C	1	169542517	169542517	Substitution	germline	T	C	17304.9	PASS	rs4524;COSM3750564	dbSNP & Cosmic	ENSG00000198734;LRG_553	ENST00000367796;ENST00000367797;LRG_553t1	ENSP00000356770;ENSP00000356771;LRG_553p1	F5	Acc:HGNC:3542];coagulation factor V [Source:HGNC Symbol	110	339	0.324484	98	350	0.28	ENSP00000356770_p.K863R;ENSP00000356771_p.K858R;LRG_553p1_p.K858R	0;0.25	All: 858R (0.015354609929078)			Oncogenes: Bushman+Cosmic+Ongene	Unknown	Unknown	tolerated(1)	benign(0)
1:169572275_C/G#G	1	169572275	169572275	Substitution	germline	C	G	1475.61	PASS	rs6019	dbSNP	ENSG00000198734;LRG_553	ENST00000367796;ENST00000367797;LRG_553t1	ENSP00000356770;ENSP00000356771;LRG_553p1	F5	Acc:HGNC:3542];coagulation factor V [Source:HGNC Symbol	37	135	0.274074	38	182	0.208791	ENSP00000356770_p.D107H;ENSP00000356771_p.D107H;LRG_553p1_p.D107H	0.25	All: 107H (0.0181578947368421)			Oncogenes: Bushman+Cosmic+Ongene	Unknown	Unknown	tolerated(0.05)	benign(0.132)
1:169594713_T/G#G	1	169594713	169594713	Substitution	germline	T	G	11715.6	PASS	rs6136;COSM4988459;COSM4988460	dbSNP & Cosmic	ENSG00000174175	ENST00000263686;ENST00000367786;ENST00000367788;ENST00000426706;ENST00000458599	ENSP00000263686;ENSP00000356760;ENSP00000356762;ENSP00000391694;ENSP00000399368	SELP	Acc:HGNC:10721];selectin P [Source:HGNC Symbol	171	228	0.75	221	296	0.746622	ENSP00000263686_p.T756P;ENSP00000356760_p.T694P;ENSP00000356762_p.T694P;ENSP00000391694_p.T755P;ENSP00000399368_p.T572P	0					Unknown	Unknown	tolerated(0.26)	possibly_damaging(0.642)
1:169596108_C/A#A	1	169596108	169596108	Substitution	germline	C	A	1594.61	PASS	rs6133;COSM3735940;COSM3735941	dbSNP & Cosmic	ENSG00000174175	ENST00000263686;ENST00000367786;ENST00000367788;ENST00000426706;ENST00000458599	ENSP00000263686;ENSP00000356760;ENSP00000356762;ENSP00000391694;ENSP00000399368	SELP	Acc:HGNC:10721];selectin P [Source:HGNC Symbol	26	128	0.203125	46	154	0.298701	ENSP00000263686_p.V640L;ENSP00000356760_p.V578L;ENSP00000356762_p.V578L;ENSP00000391694_p.V639L;ENSP00000399368_p.V456L	0.25;0	All: 640L (0.0181578947368421)				Unknown	Unknown	tolerated(0.06)	benign(0.012)
1:169597075_C/T#T	1	169597075	169597075	Substitution	germline	C	T	34287.5	PASS	rs6127	dbSNP	ENSG00000174175	ENST00000263686;ENST00000367786;ENST00000367788;ENST00000426706	ENSP00000263686;ENSP00000356760;ENSP00000356762;ENSP00000391694	SELP	Acc:HGNC:10721];selectin P [Source:HGNC Symbol	182	182	1	197	197	1	ENSP00000263686_p.D603N;ENSP00000356760_p.D541N;ENSP00000356762_p.D541N;ENSP00000391694_p.D602N	0					Unknown	Unknown	tolerated(1)	benign(0)
1:169611647_C/T#T	1	169611647	169611647	Substitution	germline	C	T	11025	PASS	rs6131;COSM3750567;COSM3750568	dbSNP & Cosmic	ENSG00000174175	ENST00000263686;ENST00000367788;ENST00000426706	ENSP00000263686;ENSP00000356762;ENSP00000391694	SELP	Acc:HGNC:10721];selectin P [Source:HGNC Symbol	31	149	0.208054	32	169	0.189349	ENSP00000263686_p.S331N;ENSP00000356762_p.S269N;ENSP00000391694_p.S330N	0.25;0	All: 331N (0.0151633671334299)				Unknown	Unknown	tolerated(0.28)	benign(0.007)
1:169704697_G/A#A	1	169704697	169704697	Substitution	germline	G	A	7471.02	PASS	rs2229569;COSM3997063;COSM3997064	dbSNP & Cosmic	ENSG00000188404	ENST00000236147;ENST00000650983	ENSP00000236147;ENSP00000498227	SELL	Acc:HGNC:10720];selectin L [Source:HGNC Symbol	12	79	0.151899	28	123	0.227642	ENSP00000236147_p.P213S;ENSP00000498227_p.P226S	0;0.5	All: 226S (0.104587348470327)			Oncogenes: Bushman+Cosmic+Ongene	Unknown	Unknown	deleterious(0.02)	probably_damaging(0.999)
1:169727805_G/A#A	1	169727805	169727805	Substitution	germline	G	A	12900	PASS	rs5368;COSM146677	dbSNP & Cosmic	ENSG00000007908	ENST00000333360;ENST00000367775;ENST00000367776	ENSP00000331736;ENSP00000356749;ENSP00000356750	SELE	Acc:HGNC:10718];selectin E [Source:HGNC Symbol	27	108	0.25	34	124	0.274194	ENSP00000331736_p.H468Y;ENSP00000356749_p.H343Y;ENSP00000356750_p.H405Y	0.25				Oncogenes: Bushman	Unknown	Unknown	tolerated(0.1)	possibly_damaging(0.659)
1:169854577_T/C#C	1	169854577	169854577	Substitution	germline	T	C	80352.1	PASS	rs4656197;COSM1336135;COSM146679	dbSNP & Cosmic	ENSG00000000457	ENST00000367770;ENST00000367771;ENST00000367772;ENST00000423670	ENSP00000356744;ENSP00000356745;ENSP00000356746;ENSP00000407993	SCYL3	Acc:HGNC:19285];SCY1 like pseudokinase 3 [Source:HGNC Symbol	61	267	0.228464	89	323	0.275542	ENSP00000356744_p.Q621R;ENSP00000356745_p.Q567R;ENSP00000356746_p.Q621R;ENSP00000407993_p.Q567R	0.25;0	All: 621R (0.153412135539795)				Unknown	Unknown	tolerated(0.53)	benign(0.048)
1:170552235_G/A#A	1	170552235	170552235	Substitution	germline	G	A	20530.8	PASS	rs913257;COSM3750583	dbSNP & Cosmic	ENSG00000120370	ENST00000367763	ENSP00000356737	GORAB	Acc:HGNC:25676];golgin, RAB6 interacting [Source:HGNC Symbol	51	269	0.189591	86	355	0.242254	ENSP00000356737_p.E320K	0.25	All: 320K (0.143058103975535)				Unknown	Unknown	deleterious_low_confidence(0.01)	benign(0.112)
1:171107825_G/A#A	1	171107825	171107825	Substitution	germline	G	A	29991.9	PASS	rs2266782;COSM5618417;COSM7214939;COSM7214940	dbSNP & Cosmic	ENSG00000007933	ENST00000367755	ENSP00000356729	FMO3	Acc:HGNC:3771];flavin containing monooxygenase 3 [Source:HGNC Symbol	141	219	0.643836	195	279	0.698925	ENSP00000356729_p.E158K	0					Unknown	Unknown	tolerated(0.35)	benign(0.023)
1:171114102_A/G#G	1	171114102	171114102	Substitution	germline	A	G	43366	PASS	rs2266780;COSM3750592;COSM7218585;COSM7218586	dbSNP & Cosmic	ENSG00000007933	ENST00000367755	ENSP00000356729	FMO3	Acc:HGNC:3771];flavin containing monooxygenase 3 [Source:HGNC Symbol	262	339	0.772861	271	395	0.686076	ENSP00000356729_p.E308G	0					Unknown	Unknown	tolerated(0.06)	possibly_damaging(0.859)
1:171208951_C/T#T	1	171208951	171208951	Substitution	germline	C	T	98316.3	PASS	rs6661174	dbSNP	ENSG00000094963	ENST00000209929	ENSP00000209929	FMO2	Acc:HGNC:3770];flavin containing monooxygenase 2 [Source:HGNC Symbol	118	118	1	167	167	1	ENSP00000209929_p.Q472X	0					Unknown	Unknown	Unknown	Unknown
1:171517773_G/A#A	1	171517773	171517773	Substitution	germline	G	A	4488.41	PASS	rs10913157;COSM4416743;COSM4416744	dbSNP & Cosmic	ENSG00000117523	ENST00000338920;ENST00000367742;ENST00000426496	ENSP00000343629;ENSP00000356716;ENSP00000410219	PRRC2C	Acc:HGNC:24903];proline rich coiled-coil 2C [Source:HGNC Symbol	25	32	0.78125	46	55	0.836364	ENSP00000343629_p.A235T;ENSP00000356716_p.A237T;ENSP00000410219_p.A235T	0					Unknown	Unknown	tolerated(0.62)	benign(0)
1:171540188_G/A#A	1	171540188	171540188	Substitution	germline	G	A	76114.9	PASS	rs760644;COSM1158680;COSM1158681	dbSNP & Cosmic	ENSG00000117523	ENST00000338920;ENST00000367742;ENST00000426496	ENSP00000343629;ENSP00000356716;ENSP00000410219	PRRC2C	Acc:HGNC:24903];proline rich coiled-coil 2C [Source:HGNC Symbol	221	221	1	270	272	0.992647	ENSP00000343629_p.A906T;ENSP00000356716_p.A908T;ENSP00000410219_p.A906T	0					Unknown	Unknown	tolerated(1)	benign(0)
1:171545592_C/G#G	1	171545592	171545592	Substitution	germline	C	G	34225.9	PASS	rs235468;COSM6354190;COSM6354191	dbSNP & Cosmic	ENSG00000117523	ENST00000338920;ENST00000367742;ENST00000426496;ENST00000495585	ENSP00000343629;ENSP00000356716;ENSP00000410219;ENSP00000420382	PRRC2C	Acc:HGNC:24903];proline rich coiled-coil 2C [Source:HGNC Symbol	206	206	1	231	231	1	ENSP00000343629_p.S1624C;ENSP00000356716_p.S1626C;ENSP00000410219_p.S1624C;ENSP00000420382_p.S171C	0					Unknown	Unknown	deleterious(0.01)	benign(0.237)
1:171652385_C/T#T	1	171652385	171652385	Substitution	germline	C	T	10874.9	PASS	rs2234926;COSM3750595	dbSNP & Cosmic	ENSG00000034971	ENST00000037502	ENSP00000037502	MYOC	Acc:HGNC:7610];myocilin [Source:HGNC Symbol	74	312	0.237179	77	384	0.200521	ENSP00000037502_p.R76K	0					Unknown	Unknown	deleterious(0.04)	benign(0.012)
1:171783899_A/G#G	1	171783899	171783899	Substitution	germline	A	G	45571.8	PASS	rs2232816;COSM6349971	dbSNP & Cosmic	ENSG00000010165	ENST00000361735;ENST00000362019;ENST00000367737	ENSP00000354920;ENSP00000355393;ENSP00000356711	EEF1AKNMT	Acc:HGNC:24248];eEF1A lysine and N-terminal methyltransferase [Source:HGNC Symbol	122	171	0.71345	167	237	0.704641	ENSP00000354920_p.M105V;ENSP00000355393_p.M19V;ENSP00000356711_p.M105V	0					Unknown	Unknown	tolerated(1)	benign(0.014)
1:172441827_G/A#A	1	172441827	172441827	Substitution	germline	G	A	40941.8	PASS	rs1063412;COSM3750596	dbSNP & Cosmic	ENSG00000135845	ENST00000344529;ENST00000367728	ENSP00000356701;ENSP00000356702	PIGC	Acc:HGNC:8960];phosphatidylinositol glycan anchor biosynthesis class C [Source:HGNC Symbol	92	140	0.657143	160	206	0.776699	ENSP00000356701_p.P266S;ENSP00000356702_p.P266S	0.25	All: 266S (0.0181578947368421)				Unknown	Unknown	tolerated(0.08)	probably_damaging(1)
1:172462193_A/G#G	1	172462193	172462193	Substitution	germline	A	G	6938.61	PASS	rs16844498;COSM5653808	dbSNP & Cosmic	ENSG00000180999	ENST00000367725;ENST00000367727;ENST00000488100	ENSP00000356698;ENSP00000356700;ENSP00000431442	C1orf105	Acc:HGNC:29591];chromosome 1 open reading frame 105 [Source:HGNC Symbol	106	136	0.779412	114	157	0.726115	ENSP00000356698_p.M87V;ENSP00000356700_p.M97V;ENSP00000431442_p.M68V	0;0.25	All: 97V (0.0191423001949318)				Unknown	Unknown	tolerated(0.66)	benign(0)
1:172468452_G/A#A	1	172468452	172468452	Substitution	germline	G	A	39131.8	PASS	rs1129942;COSM3750598	dbSNP & Cosmic	ENSG00000180999	ENST00000367725;ENST00000367727	ENSP00000356698;ENSP00000356700	C1orf105	Acc:HGNC:29591];chromosome 1 open reading frame 105 [Source:HGNC Symbol	94	94	1	134	134	1	ENSP00000356698_p.S127N;ENSP00000356700_p.S137N	0					Unknown	Unknown	tolerated(0.17)	benign(0.027)
1:172532503_T/C#C	1	172532503	172532503	Substitution	germline	T	C	68336	PASS	rs2239816;COSM146688	dbSNP & Cosmic	ENSG00000094975	ENST00000367723;ENST00000608151	ENSP00000356696;ENSP00000477484	SUCO	Acc:HGNC:1240];SUN domain containing ossification factor [Source:HGNC Symbol	169	228	0.741228	225	280	0.803571	ENSP00000356696_p.S11P;ENSP00000477484_p.S11P	0					Unknown	Unknown	tolerated_low_confidence(0.27)	benign(0.034)
1:172533200_T/C#C	1	172533200	172533200	Substitution	germline	T	C	8470.04	PASS	rs2285143;COSM4143029	dbSNP & Cosmic	ENSG00000094975	ENST00000367723;ENST00000608151	ENSP00000356696;ENSP00000477484	SUCO	Acc:HGNC:1240];SUN domain containing ossification factor [Source:HGNC Symbol	11	13	0.846154	22	24	0.916667	ENSP00000356696_p.L117P;ENSP00000477484_p.L117P	0					Unknown	Unknown	deleterious_low_confidence(0.03)	benign(0)
1:175080243_G/A#A	1	175080243	175080243	Substitution	germline	G	A	18222.1	PASS	rs16847812;COSM7218550	dbSNP & Cosmic	ENSG00000120332	ENST00000239462;ENST00000621086;ENST00000622870	ENSP00000239462;ENSP00000480895;ENSP00000481259	TNN	Acc:HGNC:22942];tenascin N [Source:HGNC Symbol	83	83	1	135	135	1	ENSP00000239462_p.D289N;ENSP00000480895_p.D289N;ENSP00000481259_p.D289N	0.5	All: 289N (0.0386992710795902)			Oncogenes: Bushman	Unknown	Unknown	deleterious(0.01)	benign(0.098)
1:175117166_G/A#A	1	175117166	175117166	Substitution	germline	G	A	99.83	VQSRTrancheSNP99.00to99.90	rs770000271	dbSNP	ENSG00000120332	ENST00000239462;ENST00000621086;ENST00000622870	ENSP00000239462;ENSP00000480895;ENSP00000481259	TNN	Acc:HGNC:22942];tenascin N [Source:HGNC Symbol	0	163	0.01	19	245	0.077551	ENSP00000239462_p.A783T;ENSP00000480895_p.A606T;ENSP00000481259_p.A606T	0.25				Oncogenes: Bushman	Unknown	Unknown	tolerated(0.56)	benign(0.034)
1:175117167_C/A#A	1	175117167	175117167	Substitution	germline	C	A	99.83	VQSRTrancheSNP99.00to99.90	rs775708244;COSM6337550	dbSNP & Cosmic	ENSG00000120332	ENST00000239462;ENST00000621086;ENST00000622870	ENSP00000239462;ENSP00000480895;ENSP00000481259	TNN	Acc:HGNC:22942];tenascin N [Source:HGNC Symbol	0	163	0.01	19	247	0.0769231	ENSP00000239462_p.A783D;ENSP00000480895_p.A606D;ENSP00000481259_p.A606D	0.25				Oncogenes: Bushman	Unknown	Unknown	tolerated(0.66)	benign(0.02)
1:175118749_A/G#G	1	175118749	175118749	Substitution	germline	A	G	57247.1	PASS	rs6694078;COSM146691	dbSNP & Cosmic	ENSG00000120332	ENST00000239462;ENST00000621086;ENST00000622870	ENSP00000239462;ENSP00000480895;ENSP00000481259	TNN	Acc:HGNC:22942];tenascin N [Source:HGNC Symbol	194	194	1	233	233	1	ENSP00000239462_p.M859V;ENSP00000480895_p.M682V;ENSP00000481259_p.M682V	0.25				Oncogenes: Bushman	Unknown	Unknown	tolerated(1)	benign(0)
1:175123538_C/T#T	1	175123538	175123538	Substitution	germline	C	T	70191.9	PASS	rs2285215;COSM146692	dbSNP & Cosmic	ENSG00000120332	ENST00000239462;ENST00000621086;ENST00000622870	ENSP00000239462;ENSP00000480895;ENSP00000481259	TNN	Acc:HGNC:22942];tenascin N [Source:HGNC Symbol	100	143	0.699301	150	211	0.7109	ENSP00000239462_p.P930L;ENSP00000480895_p.P753L;ENSP00000481259_p.P753L	0.25				Oncogenes: Bushman	Unknown	Unknown	tolerated(0.09)	possibly_damaging(0.703)
1:175379587_C/T#T	1	175379587	175379587	Substitution	germline	C	T	37966.7	PASS	rs859427;COSM4143052	dbSNP & Cosmic	ENSG00000116147	ENST00000263525;ENST00000367674	ENSP00000263525;ENSP00000356646	TNR	Acc:HGNC:11953];tenascin R [Source:HGNC Symbol	32	32	1	44	44	1	ENSP00000263525_p.R643K;ENSP00000356646_p.R643K	0.25				Oncogenes: Bushman	Unknown	Unknown	tolerated(0.7)	benign(0.009)
1:175406333_C/A#A	1	175406333	175406333	Substitution	germline	C	A	22944	PASS	rs2239819;COSM3750632	dbSNP & Cosmic	ENSG00000116147	ENST00000263525;ENST00000367674;ENST00000422274	ENSP00000263525;ENSP00000356646;ENSP00000403413	TNR	Acc:HGNC:11953];tenascin R [Source:HGNC Symbol	44	234	0.188034	87	365	0.238356	ENSP00000263525_p.A128S;ENSP00000356646_p.A128S;ENSP00000403413_p.A11S	0.5;0.25	All: 128S (0.0128125)			Oncogenes: Bushman	Unknown	Unknown	tolerated(0.77)	benign(0.003)
1:175406666_T/C#C	1	175406666	175406666	Substitution	germline	T	C	64766.3	PASS	rs859398	dbSNP	ENSG00000116147	ENST00000263525;ENST00000367674	ENSP00000263525;ENSP00000356646	TNR	Acc:HGNC:11953];tenascin R [Source:HGNC Symbol	273	273	1	286	286	1	ENSP00000263525_p.I17V;ENSP00000356646_p.I17V	0.5	All: 17V (0.105)			Oncogenes: Bushman	Unknown	Unknown	tolerated_low_confidence(0.98)	benign(0)
1:176739734_G/A#A	1	176739734	176739734	Substitution	germline	G	A	5543.61	PASS	rs768631407;COSM2094014	dbSNP & Cosmic	ENSG00000116183	ENST00000367662	ENSP00000356634	PAPPA2	Acc:HGNC:14615];pappalysin 2 [Source:HGNC Symbol	51	79	0.64557	66	106	0.622642	ENSP00000356634_p.D1303N	0.25				Oncogenes: Bushman	Unknown	Unknown	deleterious(0.01)	probably_damaging(0.998)
1:176740075_A/G#G	1	176740075	176740075	Substitution	germline	A	G	12417.6	PASS	rs765028639	dbSNP	ENSG00000116183	ENST00000367662	ENSP00000356634	PAPPA2	Acc:HGNC:14615];pappalysin 2 [Source:HGNC Symbol	131	167	0.784431	204	274	0.744526	ENSP00000356634_p.N1344D	0.25				Oncogenes: Bushman	Unknown	Unknown	tolerated(0.14)	possibly_damaging(0.601)
1:176894700_G/C#C	1	176894700	176894700	Substitution	germline	G	C	48007.1	PASS	rs2281180;COSM7215916;COSM7215917	dbSNP & Cosmic	ENSG00000152092	ENST00000361833;ENST00000367657;ENST00000424564	ENSP00000354536;ENSP00000356629;ENSP00000395041	ASTN1	Acc:HGNC:773];astrotactin 1 [Source:HGNC Symbol	89	122	0.729508	92	136	0.676471	ENSP00000354536_p.H934Q;ENSP00000356629_p.H934Q;ENSP00000395041_p.H934Q	0					Unknown	Unknown	tolerated(0.65)	benign(0)
1:176894731_T/C#C	1	176894731	176894731	Substitution	germline	T	C	45662.1	PASS	rs2228956;COSM7216679;COSM7216680	dbSNP & Cosmic	ENSG00000152092	ENST00000361833;ENST00000367657;ENST00000424564	ENSP00000354536;ENSP00000356629;ENSP00000395041	ASTN1	Acc:HGNC:773];astrotactin 1 [Source:HGNC Symbol	100	136	0.735294	106	148	0.716216	ENSP00000354536_p.H924R;ENSP00000356629_p.H924R;ENSP00000395041_p.H924R	0					Unknown	Unknown	tolerated(1)	benign(0)
1:176946092_C/T#T	1	176946092	176946092	Substitution	germline	C	T	1583.41	PASS	rs756525416	dbSNP	ENSG00000152092	ENST00000361833;ENST00000367657;ENST00000424564	ENSP00000354536;ENSP00000356629;ENSP00000395041	ASTN1	Acc:HGNC:773];astrotactin 1 [Source:HGNC Symbol	14	84	0.166667	26	112	0.232143	ENSP00000354536_p.D695N;ENSP00000356629_p.D695N;ENSP00000395041_p.D695N	0					Unknown	Unknown	deleterious_low_confidence(0)	probably_damaging(0.987)
1:177278718_C/G#G	1	177278718	177278718	Substitution	germline	C	G	22784.9	PASS	rs3176443;COSM4143065	dbSNP & Cosmic	ENSG00000198797	ENST00000361539	ENSP00000354481	BRINP2	Acc:HGNC:13746];BMP/retinoic acid inducible neural specific 2 [Source:HGNC Symbol	145	202	0.717822	155	199	0.778894	ENSP00000354481_p.L390V	0.25	All: 390V (0.0122757186586974)				Unknown	Unknown	tolerated(1)	benign(0)
1:177933618_G/C#C	1	177933618	177933618	Substitution	germline	G	C	23566.2	PASS	rs591120;COSM6353014	dbSNP & Cosmic	ENSG00000120341	ENST00000308284	ENSP00000308339	SEC16B	Acc:HGNC:30301];SEC16 homolog B, endoplasmic reticulum export factor [Source:HGNC Symbol	59	236	0.25	50	237	0.21097	ENSP00000308339_p.P864A	0.25	All: 864A (0.0564653516548463)				Unknown	Unknown	tolerated(1)	benign(0)
1:177960852_T/C#C	1	177960852	177960852	Substitution	germline	T	C	69481.9	PASS	rs12040910;COSM4143067	dbSNP & Cosmic	ENSG00000120341	ENST00000308284;ENST00000464631;ENST00000528461	ENSP00000308339;ENSP00000431727;ENSP00000475522	SEC16B	Acc:HGNC:30301];SEC16 homolog B, endoplasmic reticulum export factor [Source:HGNC Symbol	125	125	1	144	144	1	ENSP00000308339_p.H292R;ENSP00000431727_p.H293R;ENSP00000475522_p.H292R	0					Unknown	Unknown	tolerated(0.55)	benign(0)
1:179082165_T/C#C	1	179082165	179082165	Substitution	germline	T	C	25602.9	PASS	rs2296377;COSM424690	dbSNP & Cosmic	ENSG00000186283	ENST00000352445;ENST00000367625;ENST00000367627;ENST00000483887	ENSP00000335351;ENSP00000356597;ENSP00000356599;ENSP00000435744	TOR3A	Acc:HGNC:11997];torsin family 3 member A [Source:HGNC Symbol	50	50	1	48	48	1	ENSP00000335351_p.F13L;ENSP00000356597_p.F13L;ENSP00000356599_p.F13L;ENSP00000435744_p.F13L	0.25	All: 13L (0.0965833881218497)				Unknown	Unknown	tolerated_low_confidence(1)	benign(0)
1:179444970_A/C#C	1	179444970	179444970	Substitution	germline	A	C	3399.89	PASS	rs11577579;COSM146698;COSM7302131	dbSNP & Cosmic	ENSG00000162779	ENST00000367618;ENST00000434088	ENSP00000356590;ENSP00000391716	AXDND1	Acc:HGNC:26564];axonemal dynein light chain domain containing 1 [Source:HGNC Symbol	35	139	0.251799	47	200	0.235	ENSP00000356590_p.I522L;ENSP00000391716_p.I456L	0					Unknown	Unknown	tolerated(0.19)	benign(0)
1:179662107_G/A#A	1	179662107	179662107	Substitution	germline	G	A	2596.2	PASS	rs35448215;COSM146701;COSM4143078	dbSNP & Cosmic	ENSG00000162782	ENST00000294848;ENST00000367614;ENST00000417329;ENST00000444136	ENSP00000294848;ENSP00000356586;ENSP00000406052;ENSP00000410744	TDRD5	Acc:HGNC:20614];tudor domain containing 5 [Source:HGNC Symbol	12	55	0.218182	21	80	0.2625	ENSP00000294848_p.E722K;ENSP00000356586_p.E722K;ENSP00000406052_p.E776K;ENSP00000410744_p.E232K	0.25;0	All: 722K (0.0185135135135135)				Unknown	Unknown	deleterious(0.01)	benign(0.094)
1:179882939_T/C#C	1	179882939	179882939	Substitution	germline	T	C	59526.7	PASS	rs1281378;COSM4143081	dbSNP & Cosmic	ENSG00000143337	ENST00000271583;ENST00000435319;ENST00000527391;ENST00000528443;ENST00000531630;ENST00000606911	ENSP00000271583;ENSP00000393292;ENSP00000432717;ENSP00000434316;ENSP00000435365;ENSP00000476687	TOR1AIP1	Acc:HGNC:29456];torsin 1A interacting protein 1 [Source:HGNC Symbol	187	249	0.751004	220	297	0.740741	ENSP00000271583_p.M146T;ENSP00000393292_p.M25T;ENSP00000432717_p.M17T;ENSP00000434316_p.M49T;ENSP00000435365_p.M146T;ENSP00000476687_p.M146T	0.25;0	All: 146T (0.255)				Unknown	Unknown	tolerated_low_confidence(1)	benign(0)
1:179907853_C/G#G	1	179907853	179907853	Substitution	germline	C	G	31568.7	PASS	rs609521;COSM7239812	dbSNP & Cosmic	ENSG00000143337	ENST00000271583;ENST00000435319;ENST00000447964;ENST00000527391;ENST00000528443;ENST00000531630;ENST00000606911	ENSP00000271583;ENSP00000393292;ENSP00000393613;ENSP00000432717;ENSP00000434316;ENSP00000435365;ENSP00000476687	TOR1AIP1	Acc:HGNC:29456];torsin 1A interacting protein 1 [Source:HGNC Symbol	37	49	0.755102	35	43	0.813953	ENSP00000271583_p.P277R;ENSP00000393292_p.P155R;ENSP00000393613_p.P29R;ENSP00000432717_p.P152R;ENSP00000434316_p.P165R;ENSP00000435365_p.P277R;ENSP00000476687_p.P276R	0;0.25	All: 276R (0.205)				Unknown	Unknown	deleterious_low_confidence(0)	benign(0.206)
1:180020607_G/C#C	1	180020607	180020607	Substitution	germline	G	C	72076.7	PASS	rs2477120;COSM5618009;COSM5618010	dbSNP & Cosmic	ENSG00000135837	ENST00000367607	ENSP00000356579	CEP350	Acc:HGNC:24238];centrosomal protein 350 [Source:HGNC Symbol	105	149	0.704698	168	234	0.717949	ENSP00000356579_p.E945Q	0					Unknown	Unknown	tolerated(0.07)	benign(0.029)
1:180031407_G/T#T	1	180031407	180031407	Substitution	germline	G	T	7750.89	PASS	rs12125245	dbSNP	ENSG00000135837	ENST00000367607	ENSP00000356579	CEP350	Acc:HGNC:24238];centrosomal protein 350 [Source:HGNC Symbol	64	234	0.273504	58	344	0.168605	ENSP00000356579_p.G1213V	0.25	All: 1213V (0.1)				Unknown	Unknown	tolerated(0.35)	benign(0.001)
1:180178877_G/C#C	1	180178877	180178877	Substitution	germline	G	C	11186.9	PASS	rs17855475;COSM5941171	dbSNP & Cosmic	ENSG00000116260	ENST00000367600;ENST00000367602	ENSP00000356572;ENSP00000356574	QSOX1	Acc:HGNC:9756];quiescin sulfhydryl oxidase 1 [Source:HGNC Symbol	28	172	0.162791	61	234	0.260684	ENSP00000356572_p.G200A;ENSP00000356574_p.G200A	0					Unknown	Unknown	deleterious(0.01)	probably_damaging(1)
1:180194255_A/G#G	1	180194255	180194255	Substitution	germline	A	G	1064.61	PASS	rs12371	dbSNP	ENSG00000116260	ENST00000367600;ENST00000367602	ENSP00000356572;ENSP00000356574	QSOX1	Acc:HGNC:9756];quiescin sulfhydryl oxidase 1 [Source:HGNC Symbol	20	62	0.322581	16	81	0.197531	ENSP00000356572_p.H444R;ENSP00000356574_p.H444R	0					Unknown	Unknown	tolerated(1)	benign(0)
1:180274389_A/G#G	1	180274389	180274389	Substitution	germline	A	G	42854.1	PASS	rs7536561;COSM3746684	dbSNP & Cosmic	ENSG00000121454	ENST00000263726	ENSP00000263726	LHX4	Acc:HGNC:21734];LIM homeobox 4 [Source:HGNC Symbol	190	237	0.801688	283	365	0.775342	ENSP00000263726_p.N328S	0.25				Oncogenes: Uniprot	Unknown	Unknown	tolerated(1)	benign(0)
1:180916294_T/C#C	1	180916294	180916294	Substitution	germline	T	C	70287.3	PASS	rs10732273;COSM4143090	dbSNP & Cosmic	ENSG00000135835	ENST00000367588	ENSP00000356560	KIAA1614	Acc:HGNC:29327];KIAA1614 [Source:HGNC Symbol	291	291	1	304	304	1	ENSP00000356560_p.L64P	0					Unknown	Unknown	tolerated(0.13)	benign(0)
1:180936312_G/T#T	1	180936312	180936312	Substitution	germline	G	T	91273.9	PASS	rs3795504;COSM4998020	dbSNP & Cosmic	ENSG00000135835	ENST00000367587;ENST00000367588	ENSP00000356559;ENSP00000356560	KIAA1614	Acc:HGNC:29327];KIAA1614 [Source:HGNC Symbol	487	487	1	576	576	1	ENSP00000356559_p.L422F;ENSP00000356560_p.L801F	0					Unknown	Unknown	tolerated(0.48)	benign(0)
1:180944461_A/G#G	1	180944461	180944461	Substitution	germline	A	G	85734.3	PASS	rs2331995	dbSNP	ENSG00000135835	ENST00000367587;ENST00000367588;ENST00000461346;ENST00000483705	ENSP00000356559;ENSP00000356560;ENSP00000490991;ENSP00000491403	KIAA1614	Acc:HGNC:29327];KIAA1614 [Source:HGNC Symbol	232	232	1	274	274	1	ENSP00000356559_p.N699D;ENSP00000356560_p.N1078D;ENSP00000490991_p.E197G;ENSP00000491403_p.N56D	0					Unknown	Unknown	tolerated(1)	benign(0)
1:181089177_G/A#A	1	181089177	181089177	Substitution	germline	G	A	7964.48	VQSRTrancheSNP99.00to99.90	rs3747955;COSM3750665	dbSNP & Cosmic	ENSG00000162783	ENST00000367577	ENSP00000356549	IER5	Acc:HGNC:5393];immediate early response 5 [Source:HGNC Symbol	29	29	1	25	25	1	ENSP00000356549_p.R92H	0.25	All: 92H (0.0167848699763593)				Unknown	Unknown	tolerated(0.69)	benign(0.011)
1:181089482_C/G#G	1	181089482	181089482	Substitution	germline	C	G	7824.93	PASS	rs1416829;COSM1579710	dbSNP & Cosmic	ENSG00000162783	ENST00000367577	ENSP00000356549	IER5	Acc:HGNC:5393];immediate early response 5 [Source:HGNC Symbol	23	23	1	31	31	1	ENSP00000356549_p.R194G	0.25	All: 194G (0.0156503711629773)				Unknown	Unknown	tolerated(0.23)	benign(0.013)
1:181089507_A/G#G	1	181089507	181089507	Substitution	germline	A	G	14731.6	PASS	rs1361365;COSM3750666	dbSNP & Cosmic	ENSG00000162783	ENST00000367577	ENSP00000356549	IER5	Acc:HGNC:5393];immediate early response 5 [Source:HGNC Symbol	24	24	1	35	35	1	ENSP00000356549_p.Q202R	0					Unknown	Unknown	tolerated(1)	benign(0)
1:181790521_G/A#A	1	181790521	181790521	Substitution	germline	G	A	50978.4	PASS	rs704326;COSM3746689;COSM3746690;COSM3746691;COSM7226030;COSM7226031	dbSNP & Cosmic	ENSG00000198216	ENST00000357570;ENST00000358338;ENST00000360108;ENST00000367567;ENST00000367570;ENST00000367573;ENST00000621551;ENST00000621791	ENSP00000350183;ENSP00000351101;ENSP00000353222;ENSP00000356539;ENSP00000356542;ENSP00000356545;ENSP00000481619;ENSP00000483914	CACNA1E	Acc:HGNC:1392];calcium voltage-gated channel subunit alpha1 E [Source:HGNC Symbol	160	160	1	186	186	1	ENSP00000350183_p.A1954T;ENSP00000351101_p.A1936T;ENSP00000353222_p.A1936T;ENSP00000356539_p.A1955T;ENSP00000356542_p.A1955T;ENSP00000356545_p.A1955T;ENSP00000481619_p.A1936T;ENSP00000483914_p.A1955T	0					Unknown	Unknown	tolerated(0.76)	benign(0.003)
1:182400098_A/G#G	1	182400098	182400098	Substitution	germline	A	G	50663.5	PASS	rs6674281;COSM5419980	dbSNP & Cosmic	ENSG00000203730	ENST00000367565	ENSP00000356536	TEDDM1	Acc:HGNC:30233];transmembrane epididymal protein 1 [Source:HGNC Symbol	280	280	1	354	354	1	ENSP00000356536_p.Y130H	0					Unknown	Unknown	tolerated(1)	benign(0)
1:182527694_A/G#G	1	182527694	182527694	Substitution	germline	A	G	52428	PASS	rs7535533;COSM3930535;COSM3930536	dbSNP & Cosmic	ENSG00000121446	ENST00000294854;ENST00000443996;ENST00000648414	ENSP00000457491;ENSP00000457748;ENSP00000497245	RGSL1	Acc:HGNC:18636];regulator of G protein signaling like 1 [Source:HGNC Symbol	186	250	0.744	200	277	0.722022	ENSP00000457491_p.I718V;ENSP00000457748_p.I683V;ENSP00000497245_p.I206V	0;0.25	All: 683V (0.0145936361893809)				Unknown	Unknown	tolerated(1)	benign(0.001)
1:182600491_T/C#C	1	182600491	182600491	Substitution	germline	T	C	47391.3	PASS	rs1144566	dbSNP	ENSG00000143333	ENST00000367558	ENSP00000356529	RGS16	Acc:HGNC:9997];regulator of G protein signaling 16 [Source:HGNC Symbol	133	133	1	217	217	1	ENSP00000356529_p.H137R	0.25	All: 137R (0.355)				Unknown	Unknown	tolerated(1)	benign(0)
1:183116620_A/G#G	1	183116620	183116620	Substitution	germline	A	G	36549.5	PASS	rs20563;COSM4417188	dbSNP & Cosmic	ENSG00000135862	ENST00000258341	ENSP00000258341	LAMC1	Acc:HGNC:6492];laminin subunit gamma 1 [Source:HGNC Symbol	244	244	1	316	316	1	ENSP00000258341_p.I458V	0					Unknown	Unknown	tolerated(1)	benign(0)
1:183125412_T/C#C	1	183125412	183125412	Substitution	germline	T	C	33226.5	PASS	rs20558;COSM4418924	dbSNP & Cosmic	ENSG00000135862	ENST00000258341	ENSP00000258341	LAMC1	Acc:HGNC:6492];laminin subunit gamma 1 [Source:HGNC Symbol	145	145	1	198	198	1	ENSP00000258341_p.L888P	0					Unknown	Unknown	tolerated(1)	benign(0)
1:183215555_C/T#T	1	183215555	183215555	Substitution	germline	C	T	11084.9	PASS	rs11586699	dbSNP	ENSG00000058085	ENST00000264144;ENST00000493293	ENSP00000264144;ENSP00000432063	LAMC2	Acc:HGNC:6493];laminin subunit gamma 2 [Source:HGNC Symbol	64	90	0.711111	86	114	0.754386	ENSP00000264144_p.T124M;ENSP00000432063_p.T124M	0					Unknown	Unknown	deleterious(0)	probably_damaging(0.939)
1:183232835_G/C#C	1	183232835	183232835	Substitution	germline	G	C	4957.89	PASS	rs2296303;COSM7221516	dbSNP & Cosmic	ENSG00000058085	ENST00000264144;ENST00000493293	ENSP00000264144;ENSP00000432063	LAMC2	Acc:HGNC:6493];laminin subunit gamma 2 [Source:HGNC Symbol	16	114	0.140351	25	130	0.192308	ENSP00000264144_p.S733T;ENSP00000432063_p.S733T	0					Unknown	Unknown	deleterious(0.05)	benign(0.125)
1:183546293_G/A#A	1	183546293	183546293	Substitution	germline	G	A	5263.11	PASS	rs2298083	dbSNP	ENSG00000116698	ENST00000347615;ENST00000367537;ENST00000507469;ENST00000508461;ENST00000515829	ENSP00000340766;ENSP00000356507;ENSP00000421358;ENSP00000425133;ENSP00000426915	SMG7	Acc:HGNC:16792];SMG7 nonsense mediated mRNA decay factor [Source:HGNC Symbol	16	79	0.202532	40	114	0.350877	ENSP00000340766_p.V900I;ENSP00000356507_p.V883I;ENSP00000421358_p.V854I;ENSP00000425133_p.V854I;ENSP00000426915_p.V858I	0					Unknown	Unknown	tolerated_low_confidence(0.17)	benign(0.075)
1:183563445_G/T#T	1	183563445	183563445	Substitution	germline	G	T	11395.6	PASS	rs17849502;COSM1178273	dbSNP & Cosmic	ENSG00000116701;LRG_88	ENST00000367535;ENST00000367536;ENST00000413720;ENST00000418089;ENST00000419402;ENST00000420553;LRG_88t1	ENSP00000356505;ENSP00000356506;ENSP00000397228;ENSP00000399294;ENSP00000406198;ENSP00000407217;LRG_88p1	NCF2	Acc:HGNC:7661];neutrophil cytosolic factor 2 [Source:HGNC Symbol	119	150	0.793333	119	169	0.704142	ENSP00000356505_p.H389Q;ENSP00000356506_p.H389Q;ENSP00000397228_p.H40Q;ENSP00000399294_p.H344Q;ENSP00000406198_p.H128Q;ENSP00000407217_p.H308Q;LRG_88p1_p.H389Q	0.25;0	All: 389Q (0.015625)			Oncogenes: Bushman+Cosmic+Ongene	Unknown	Unknown	tolerated(0.06)	probably_damaging(0.919)
1:183573252_T/C#C	1	183573252	183573252	Substitution	germline	T	C	26142.1	PASS	rs2274064;COSM3750690	dbSNP & Cosmic	ENSG00000116701;LRG_88	ENST00000367535;ENST00000367536;ENST00000413720;LRG_88t1	ENSP00000356505;ENSP00000356506;ENSP00000399294;LRG_88p1	NCF2	Acc:HGNC:7661];neutrophil cytosolic factor 2 [Source:HGNC Symbol	143	143	1	179	179	1	ENSP00000356505_p.K181R;ENSP00000356506_p.K181R;ENSP00000399294_p.K136R;LRG_88p1_p.K181R	0.25;0	All: 181R (0.0244094553268865)			Oncogenes: Bushman+Cosmic+Ongene	Unknown	Unknown	tolerated(0.81)	benign(0)
1:184795606_C/T#T	1	184795606	184795606	Substitution	germline	C	T	15668.6	PASS	rs17313374	dbSNP	ENSG00000135842	ENST00000367511	ENSP00000356481	FAM129A	Acc:HGNC:16784];family with sequence similarity 129 member A [Source:HGNC Symbol	182	239	0.761506	204	251	0.812749	ENSP00000356481_p.V720M	0					Unknown	Unknown	deleterious_low_confidence(0.04)	benign(0.038)
1:185174589_A/G#G	1	185174589	185174589	Substitution	germline	A	G	15548.9	PASS	rs10489579;COSM3750697	dbSNP & Cosmic	ENSG00000116668	ENST00000367500;ENST00000367501;ENST00000450350	ENSP00000356470;ENSP00000356471;ENSP00000401413	SWT1	Acc:HGNC:16785];SWT1 RNA endoribonuclease homolog [Source:HGNC Symbol	199	199	1	213	213	1	ENSP00000356470_p.I148V;ENSP00000356471_p.I148V;ENSP00000401413_p.I148V	0.25	All: 148V (0.0121840653643565)				Unknown	Unknown	tolerated(0.32)	benign(0)
1:185202737_A/G#G	1	185202737	185202737	Substitution	germline	A	G	9496.87	PASS	rs6698109;COSM3750698	dbSNP & Cosmic	ENSG00000116668	ENST00000367500;ENST00000367501	ENSP00000356470;ENSP00000356471	SWT1	Acc:HGNC:16785];SWT1 RNA endoribonuclease homolog [Source:HGNC Symbol	134	134	1	153	153	1	ENSP00000356470_p.H536R;ENSP00000356471_p.H536R	0.25	All: 536R (0.0121840653643565)				Unknown	Unknown	tolerated(0.1)	benign(0)
1:185271342_A/G#G	1	185271342	185271342	Substitution	germline	A	G	9833.87	PASS	rs12041704;COSM424793	dbSNP & Cosmic	ENSG00000116668	ENST00000367500;ENST00000367501	ENSP00000356470;ENSP00000356471	SWT1	Acc:HGNC:16785];SWT1 RNA endoribonuclease homolog [Source:HGNC Symbol	110	110	1	127	127	1	ENSP00000356470_p.N821D;ENSP00000356471_p.N821D	0					Unknown	Unknown	tolerated(0.06)	benign(0.395)
1:186057342_T/C#C	1	186057342	186057342	Substitution	germline	T	C	52433	PASS	rs12129650;COSM3997114	dbSNP & Cosmic	ENSG00000143341	ENST00000271588	ENSP00000271588	HMCN1	Acc:HGNC:19194];hemicentin 1 [Source:HGNC Symbol	189	284	0.665493	259	348	0.744253	ENSP00000271588_p.I2418T	0					Unknown	Unknown	deleterious(0.02)	possibly_damaging(0.446)
1:186081285_A/G#G	1	186081285	186081285	Substitution	germline	A	G	48742.7	PASS	rs10798035;COSM424810	dbSNP & Cosmic	ENSG00000143341	ENST00000271588	ENSP00000271588	HMCN1	Acc:HGNC:19194];hemicentin 1 [Source:HGNC Symbol	89	134	0.664179	118	160	0.7375	ENSP00000271588_p.E2893G	0.25	All: 2893G (0.0259710378234134)				Unknown	Unknown	deleterious(0.01)	probably_damaging(0.996)
1:186304862_C/T#T	1	186304862	186304862	Substitution	germline	C	T	14979.9	PASS	rs2273779;COSM3997116	dbSNP & Cosmic	ENSG00000116690	ENST00000367483;ENST00000445192;ENST00000533951	ENSP00000356453;ENSP00000399679;ENSP00000431330	PRG4	Acc:HGNC:9364];proteoglycan 4 [Source:HGNC Symbol	73	99	0.737374	125	163	0.766871	ENSP00000356453_p.R139W;ENSP00000399679_p.R180W;ENSP00000431330_p.R89W	0.25				Oncogenes: Bushman	Unknown	Unknown	deleterious(0.04)	possibly_damaging(0.825)
1:186352110_C/T#T	1	186352110	186352110	Substitution	germline	C	T	8153.89	PASS	rs61744267;COSM328079	dbSNP & Cosmic	ENSG00000047410	ENST00000367478	ENSP00000356448	TPR	Acc:HGNC:12017];translocated promoter region, nuclear basket protein [Source:HGNC Symbol	55	66	0.833333	49	62	0.790323	ENSP00000356448_p.V779I	0.25				Oncogenes: Bushman+Cosmic+Ongene+Uniprot	Unknown	Unknown	tolerated(0.15)	benign(0.437)
1:186393987_C/G#G	1	186393987	186393987	Substitution	germline	C	G	10404.9	PASS	rs12084264;COSM424841;COSM424842	dbSNP & Cosmic	ENSG00000157181	ENST00000287859;ENST00000419367	ENSP00000287859;ENSP00000395084	ODR4	Acc:HGNC:24299];odr-4 GPCR localization factor homolog [Source:HGNC Symbol	54	74	0.72973	77	98	0.785714	ENSP00000287859_p.S251C;ENSP00000395084_p.S219C	0					Unknown	Unknown	tolerated(0.2)	benign(0.003)
1:186977780_G/A#A	1	186977780	186977780	Substitution	germline	G	A	56567.2	PASS	rs2307198	dbSNP	ENSG00000116711	ENST00000367466	ENSP00000356436	PLA2G4A	Acc:HGNC:9035];phospholipase A2 group IVA [Source:HGNC Symbol	211	211	1	252	252	1	ENSP00000356436_p.R651K	0.25				Oncogenes: Bushman	Unknown	Unknown	tolerated(1)	benign(0)
1:193105521_T/A#A	1	193105521	193105521	Substitution	germline	T	A	24033.8	PASS	rs10921310;COSM3750712	dbSNP & Cosmic	ENSG00000023572	ENST00000367440	ENSP00000356410	GLRX2	Acc:HGNC:16065];glutaredoxin 2 [Source:HGNC Symbol	48	48	1	58	58	1	ENSP00000356410_p.R40W	0					Unknown	Unknown	tolerated(0.29)	benign(0)
1:196673103_G/A#A	1	196673103	196673103	Substitution	germline	G	A	124799	PASS	rs800292;COSM146716;COSM7216075	dbSNP & Cosmic	ENSG00000000971;LRG_47	ENST00000359637;ENST00000367429;ENST00000630130;LRG_47t1	ENSP00000352658;ENSP00000356399;ENSP00000487250;LRG_47p1	CFH	Acc:HGNC:4883];complement factor H [Source:HGNC Symbol	66	158	0.417722	65	162	0.401235	ENSP00000352658_p.V62I;ENSP00000356399_p.V62I;ENSP00000487250_p.V62I;LRG_47p1_p.V62I	0;0.25				Oncogenes: Bushman+Cosmic+Ongene	Unknown	Unknown	tolerated(1)	benign(0.001)
1:196690107_C/T#T	1	196690107	196690107	Substitution	germline	C	T	60002.1	PASS	rs1061170;COSM424915	dbSNP & Cosmic	ENSG00000000971;LRG_47	ENST00000359637;ENST00000367429;ENST00000630130;LRG_47t1	ENSP00000352658;ENSP00000356399;ENSP00000487250;LRG_47p1	CFH	Acc:HGNC:4883];complement factor H [Source:HGNC Symbol	79	209	0.37799	107	284	0.376761	ENSP00000352658_p.H338Y;ENSP00000356399_p.H402Y;ENSP00000487250_p.H402Y;LRG_47p1_p.H402Y	0;0.25				Oncogenes: Bushman+Cosmic+Ongene	Unknown	Unknown	tolerated(1)	benign(0)
1:196828108_C/T#T	1	196828108	196828108	Substitution	germline	C	T	10134.7	VQSRTrancheSNP99.00to99.90	rs425757;COSM3750727	dbSNP & Cosmic	ENSG00000244414;LRG_149	ENST00000320493;LRG_149t1	ENSP00000314299;LRG_149p1	CFHR1	Acc:HGNC:4888];complement factor H related 1 [Source:HGNC Symbol	30	300	0.1	33	283	0.116608	ENSP00000314299_p.H157Y;LRG_149p1_p.H157Y	0;0.25				Oncogenes: Bushman+Cosmic+Ongene	Unknown	Unknown	tolerated(1)	benign(0.147)
1:196828114_C/G#G	1	196828114	196828114	Substitution	germline	C	G	9632.75	VQSRTrancheSNP99.00to99.90	rs410232;COSM3930563	dbSNP & Cosmic	ENSG00000244414;LRG_149	ENST00000320493;LRG_149t1	ENSP00000314299;LRG_149p1	CFHR1	Acc:HGNC:4888];complement factor H related 1 [Source:HGNC Symbol	30	306	0.0980392	30	288	0.104167	ENSP00000314299_p.L159V;LRG_149p1_p.L159V	0.25	All: 159V (0.015625)			Oncogenes: Bushman+Cosmic+Ongene	Unknown	Unknown	tolerated(0.8)	benign(0)
1:196905226_G/T#T	1	196905226	196905226	Substitution	germline	G	T	64091.3	PASS	rs10801578	dbSNP	ENSG00000134365;LRG_1224	ENST00000367416;ENST00000608469;LRG_1224t1	ENSP00000356386;ENSP00000477162;LRG_1224p1	CFHR4	Acc:HGNC:16979];complement factor H related 4 [Source:HGNC Symbol	357	357	1	462	462	1	ENSP00000356386_p.E124D;ENSP00000477162_p.E125D;LRG_1224p1_p.E125D	0;0.25				Oncogenes: Bushman+Cosmic+Ongene	Unknown	Unknown	tolerated(1)	benign(0.006)
1:197052723_C/T#T	1	197052723	197052723	Substitution	germline	C	T	3201.61	PASS	rs556919034	dbSNP	ENSG00000143278;LRG_550	ENST00000367412;ENST00000649282;LRG_550t1	ENSP00000356382;ENSP00000497116;LRG_550p1	F13B	Acc:HGNC:3534];coagulation factor XIII B chain [Source:HGNC Symbol	48	66	0.727273	53	86	0.616279	ENSP00000356382_p.G489E;ENSP00000497116_p.G74E;LRG_550p1_p.G489E	0;0.25				Oncogenes: Bushman+Cosmic+Ongene	Unknown	Unknown	deleterious(0)	probably_damaging(0.971)
1:197061891_C/T#T	1	197061891	197061891	Substitution	germline	C	T	79906.3	PASS	rs6003	dbSNP	ENSG00000143278;LRG_550	ENST00000367412;LRG_550t1	ENSP00000356382;LRG_550p1	F13B	Acc:HGNC:3534];coagulation factor XIII B chain [Source:HGNC Symbol	215	215	1	248	248	1	ENSP00000356382_p.R115H;LRG_550p1_p.R115H	0;0.25				Oncogenes: Bushman+Cosmic+Ongene	Unknown	Unknown	tolerated(0.47)	benign(0.001)
1:197101391_C/G#G	1	197101391	197101391	Substitution	germline	C	G	15919	PASS	rs12138336;COSM5653813	dbSNP & Cosmic	ENSG00000066279	ENST00000367409	ENSP00000356379	ASPM	abnormal spindle microtubule assembly [Source:HGNC Symbol;Acc:HGNC:19048]	32	73	0.438356	24	78	0.307692	ENSP00000356379_p.Q2620H	0.25				Oncogenes: Bushman	Unknown	Unknown	tolerated(0.1)	benign(0.025)
1:197101771_A/G#G	1	197101771	197101771	Substitution	germline	A	G	106630	PASS	rs964201	dbSNP	ENSG00000066279	ENST00000367409	ENSP00000356379	ASPM	abnormal spindle microtubule assembly [Source:HGNC Symbol;Acc:HGNC:19048]	226	226	1	296	297	0.996633	ENSP00000356379_p.Y2494H	0.25				Oncogenes: Bushman	Unknown	Unknown	tolerated(1)	benign(0)
1:197511856_C/T#T	1	197511856	197511856	Substitution	germline	C	T	6205.61	PASS	rs10494755	dbSNP	ENSG00000213047	ENST00000620048	ENSP00000479816	DENND1B	Acc:HGNC:28404];DENN domain containing 1B [Source:HGNC Symbol	90	127	0.708661	100	126	0.793651	ENSP00000479816_p.G563S	0					Unknown	Unknown	tolerated(0.08)	benign(0.316)
1:200911741_A/C#C	1	200911741	200911741	Substitution	germline	A	C	4286.11	PASS	rs45547233;COSM1337743	dbSNP & Cosmic	ENSG00000163362	ENST00000367342;ENST00000413687	ENSP00000356311;ENSP00000392105	INAVA	Acc:HGNC:25599];innate immunity activator [Source:HGNC Symbol	50	184	0.271739	48	190	0.252632	ENSP00000356311_p.R501S;ENSP00000392105_p.R416S	0.25;0	All: 501S (0.125118203309693)				Unknown	Unknown	tolerated(0.56)	benign(0.143)
1:200911850_C/T#T	1	200911850	200911850	Substitution	germline	C	T	20268.3	PASS	rs296520;COSM3749017	dbSNP & Cosmic	ENSG00000163362	ENST00000367342;ENST00000413687	ENSP00000356311;ENSP00000392105	INAVA	Acc:HGNC:25599];innate immunity activator [Source:HGNC Symbol	29	29	1	29	29	1	ENSP00000356311_p.R538C;ENSP00000392105_p.R453C	0.25;0	All: 538C (0.0909090909090909)				Unknown	Unknown	tolerated(0.23)	benign(0)
1:200984923_G/A#A	1	200984923	200984923	Substitution	germline	G	A	2517.61	PASS	rs751505502	dbSNP	ENSG00000116852	ENST00000332129;ENST00000360529;ENST00000422435;ENST00000461742	ENSP00000328494;ENSP00000353724;ENSP00000411831;ENSP00000433808	KIF21B	Acc:HGNC:29442];kinesin family member 21B [Source:HGNC Symbol	27	138	0.195652	48	158	0.303797	ENSP00000328494_p.R1247C;ENSP00000353724_p.R1247C;ENSP00000411831_p.R1247C;ENSP00000433808_p.R1247C	0					Unknown	Unknown	deleterious(0.04)	benign(0.432)
1:201040054_A/G#G	1	201040054	201040054	Substitution	germline	A	G	9889.89	PASS	rs12139527;COSM3997139	dbSNP & Cosmic	ENSG00000081248	ENST00000362061;ENST00000367338	ENSP00000355192;ENSP00000356307	CACNA1S	Acc:HGNC:1397];calcium voltage-gated channel subunit alpha1 S [Source:HGNC Symbol	44	172	0.255814	60	207	0.289855	ENSP00000355192_p.L1800S;ENSP00000356307_p.L1781S	0					Unknown	Unknown	deleterious_low_confidence(0)	probably_damaging(0.994)
1:201043356_C/T#T	1	201043356	201043356	Substitution	germline	C	T	41432.9	PASS	rs13374149;COSM4143153	dbSNP & Cosmic	ENSG00000081248	ENST00000362061;ENST00000367338	ENSP00000355192;ENSP00000356307	CACNA1S	Acc:HGNC:1397];calcium voltage-gated channel subunit alpha1 S [Source:HGNC Symbol	190	244	0.778689	315	407	0.773956	ENSP00000355192_p.R1658H;ENSP00000356307_p.R1639H	0					Unknown	Unknown	tolerated_low_confidence(0.22)	benign(0)
1:201197255_G/A#A	1	201197255	201197255	Substitution	germline	G	A	61981.1	PASS	rs4915221;COSM3746720	dbSNP & Cosmic	ENSG00000163395	ENST00000295591;ENST00000335211;ENST00000437879	ENSP00000295591;ENSP00000334714;ENSP00000399041	IGFN1	Acc:HGNC:24607];immunoglobulin like and fibronectin type III domain containing 1 [Source:HGNC Symbol	95	153	0.620915	163	205	0.795122	ENSP00000295591_p.R102H;ENSP00000334714_p.R102H;ENSP00000399041_p.R102H	0					Unknown	Unknown	tolerated(0.1)	unknown(0)
1:201206099_C/A#A	1	201206099	201206099	Substitution	germline	C	A	26781.7	PASS	rs832156;COSM3984606	dbSNP & Cosmic	ENSG00000163395	ENST00000295591;ENST00000335211;ENST00000437879	ENSP00000295591;ENSP00000334714;ENSP00000399041	IGFN1	Acc:HGNC:24607];immunoglobulin like and fibronectin type III domain containing 1 [Source:HGNC Symbol	82	111	0.738739	111	141	0.787234	ENSP00000295591_p.D402E;ENSP00000334714_p.D402E;ENSP00000399041_p.D402E	0					Unknown	Unknown	deleterious(0.03)	unknown(0)
1:201206146_A/G#G	1	201206146	201206146	Substitution	germline	A	G	16000	PASS	rs9651057;COSM3750750	dbSNP & Cosmic	ENSG00000163395	ENST00000335211	ENSP00000334714	IGFN1	Acc:HGNC:24607];immunoglobulin like and fibronectin type III domain containing 1 [Source:HGNC Symbol	35	143	0.244755	34	163	0.208589	ENSP00000334714_p.Q418R	0					Unknown	Unknown	tolerated(0.4)	unknown(0)
1:201206587_G/T#T	1	201206587	201206587	Substitution	germline	G	T	38382.7	PASS	rs1341631	dbSNP	ENSG00000163395	ENST00000335211	ENSP00000334714	IGFN1	Acc:HGNC:24607];immunoglobulin like and fibronectin type III domain containing 1 [Source:HGNC Symbol	109	156	0.698718	170	199	0.854271	ENSP00000334714_p.R565L	0					Unknown	Unknown	tolerated(0.18)	unknown(0)
1:201206890_A/G#G	1	201206890	201206890	Substitution	germline	A	G	31033.7	PASS	rs10753895;COSM7236022	dbSNP & Cosmic	ENSG00000163395	ENST00000335211	ENSP00000334714	IGFN1	Acc:HGNC:24607];immunoglobulin like and fibronectin type III domain containing 1 [Source:HGNC Symbol	50	59	0.847458	58	81	0.716049	ENSP00000334714_p.D666G	0					Unknown	Unknown	tolerated(0.75)	unknown(0)
1:201206980_G/A#A	1	201206980	201206980	Substitution	germline	G	A	18736.2	PASS	rs12094334;COSM4143160	dbSNP & Cosmic	ENSG00000163395	ENST00000335211	ENSP00000334714	IGFN1	Acc:HGNC:24607];immunoglobulin like and fibronectin type III domain containing 1 [Source:HGNC Symbol	63	81	0.777778	67	87	0.770115	ENSP00000334714_p.G696D	0					Unknown	Unknown	tolerated(0.1)	unknown(0)
1:201207583_G/T#T	1	201207583	201207583	Substitution	germline	G	T	4475.89	PASS	rs12568690;COSM7220956	dbSNP & Cosmic	ENSG00000163395	ENST00000335211	ENSP00000334714	IGFN1	Acc:HGNC:24607];immunoglobulin like and fibronectin type III domain containing 1 [Source:HGNC Symbol	31	129	0.24031	31	136	0.227941	ENSP00000334714_p.G897V	0					Unknown	Unknown	deleterious(0)	unknown(0)
1:201207840_A/G#G	1	201207840	201207840	Substitution	germline	A	G	23339.2	PASS	rs12063867	dbSNP	ENSG00000163395	ENST00000335211	ENSP00000334714	IGFN1	Acc:HGNC:24607];immunoglobulin like and fibronectin type III domain containing 1 [Source:HGNC Symbol	92	119	0.773109	100	130	0.769231	ENSP00000334714_p.M983V	0					Unknown	Unknown	tolerated(0.39)	benign(0.045)
1:201208150_C/T#T	1	201208150	201208150	Substitution	germline	C	T	29236.2	PASS	rs7551098;COSM7228247	dbSNP & Cosmic	ENSG00000163395	ENST00000335211	ENSP00000334714	IGFN1	Acc:HGNC:24607];immunoglobulin like and fibronectin type III domain containing 1 [Source:HGNC Symbol	190	245	0.77551	231	307	0.752443	ENSP00000334714_p.A1086V	0					Unknown	Unknown	tolerated(1)	unknown(0)
1:201208410_G/T#T	1	201208410	201208410	Substitution	germline	G	T	27682.2	PASS	rs7551538;COSM7229061	dbSNP & Cosmic	ENSG00000163395	ENST00000335211	ENSP00000334714	IGFN1	Acc:HGNC:24607];immunoglobulin like and fibronectin type III domain containing 1 [Source:HGNC Symbol	152	197	0.771574	202	274	0.737226	ENSP00000334714_p.A1173S	0					Unknown	Unknown	tolerated(0.05)	possibly_damaging(0.578)
1:201209539_C/G#G	1	201209539	201209539	Substitution	germline	C	G	102.36	VQSRTrancheSNP99.00to99.90	rs199718718;COSM4143162	dbSNP & Cosmic	ENSG00000163395	ENST00000335211	ENSP00000334714	IGFN1	Acc:HGNC:24607];immunoglobulin like and fibronectin type III domain containing 1 [Source:HGNC Symbol	7	62	0.112903	12	70	0.171429	ENSP00000334714_p.T1549R	0					Unknown	Unknown	tolerated_low_confidence(0.58)	unknown(0)
1:201212089_A/G#G	1	201212089	201212089	Substitution	germline	A	G	46484.2	PASS	rs12070918;COSM4143196	dbSNP & Cosmic	ENSG00000163395	ENST00000335211	ENSP00000334714	IGFN1	Acc:HGNC:24607];immunoglobulin like and fibronectin type III domain containing 1 [Source:HGNC Symbol	160	212	0.754717	205	285	0.719298	ENSP00000334714_p.D2399G	0					Unknown	Unknown	tolerated(1)	benign(0)
1:201212095_A/G#G	1	201212095	201212095	Substitution	germline	A	G	128395	PASS	rs12070919	dbSNP	ENSG00000163395	ENST00000335211	ENSP00000334714	IGFN1	Acc:HGNC:24607];immunoglobulin like and fibronectin type III domain containing 1 [Source:HGNC Symbol	208	208	1	281	281	1	ENSP00000334714_p.N2401S	0					Unknown	Unknown	tolerated(1)	benign(0)
1:201213481_G/A#A	1	201213481	201213481	Substitution	germline	G	A	21928.6	PASS	rs61742375;COSM7371894;COSM7371895	dbSNP & Cosmic	ENSG00000163395	ENST00000335211;ENST00000412892	ENSP00000334714;ENSP00000387975	IGFN1	Acc:HGNC:24607];immunoglobulin like and fibronectin type III domain containing 1 [Source:HGNC Symbol	239	314	0.761146	305	396	0.770202	ENSP00000334714_p.R2863Q;ENSP00000387975_p.R280Q	0					Unknown	Unknown	tolerated(0.39)	benign(0.031)
1:201225991_C/T#T	1	201225991	201225991	Substitution	germline	C	T	65693	PASS	rs3738270;COSM424998;COSM424999	dbSNP & Cosmic	ENSG00000163395	ENST00000295591;ENST00000335211;ENST00000412892	ENSP00000295591;ENSP00000334714;ENSP00000387975	IGFN1	Acc:HGNC:24607];immunoglobulin like and fibronectin type III domain containing 1 [Source:HGNC Symbol	165	165	1	238	238	1	ENSP00000295591_p.H1095Y;ENSP00000334714_p.H3552Y;ENSP00000387975_p.H969Y	0					Unknown	Unknown	tolerated(0.14)	benign(0.11)
1:201891498_A/G#G	1	201891498	201891498	Substitution	germline	A	G	37433	PASS	rs2250377	dbSNP	ENSG00000198892	ENST00000362011	ENSP00000355064	SHISA4	Acc:HGNC:27139];shisa family member 4 [Source:HGNC Symbol	128	128	1	173	173	1	ENSP00000355064_p.I159M	0					Unknown	Unknown	tolerated(0.68)	benign(0)
1:202123232_G/A#A	1	202123232	202123232	Substitution	germline	G	A	46781.8	PASS	rs3795595;COSM3997145	dbSNP & Cosmic	ENSG00000170075	ENST00000367282	ENSP00000356251	GPR37L1	Acc:HGNC:14923];G protein-coupled receptor 37 like 1 [Source:HGNC Symbol	36	148	0.243243	50	173	0.289017	ENSP00000356251_p.G90D	0.25			Melanoma resistance: Long et al. 2014		Unknown	Unknown	tolerated(0.99)	benign(0)
1:202160698_T/C#C	1	202160698	202160698	Substitution	germline	T	C	14131.8	PASS	rs4309039;COSM3746726	dbSNP & Cosmic	ENSG00000143851	ENST00000309017	ENSP00000309116	PTPN7	Acc:HGNC:9659];protein tyrosine phosphatase non-receptor type 7 [Source:HGNC Symbol	49	190	0.257895	64	224	0.285714	ENSP00000309116_p.Q37R	0.25				Oncogenes: Bushman	Unknown	Unknown	deleterious_low_confidence(0.01)	benign(0.005)
1:202160767_G/A#A	1	202160767	202160767	Substitution	germline	G	A	8963.04	PASS	rs3935295;COSM3750766	dbSNP & Cosmic	ENSG00000143851	ENST00000309017	ENSP00000309116	PTPN7	Acc:HGNC:9659];protein tyrosine phosphatase non-receptor type 7 [Source:HGNC Symbol	88	287	0.30662	85	350	0.242857	ENSP00000309116_p.T14M	0.25				Oncogenes: Bushman	Unknown	Unknown	deleterious_low_confidence(0.01)	unknown(0)
1:202318078_T/C#C	1	202318078	202318078	Substitution	germline	T	C	68908.6	PASS	rs788795;COSM1748082;COSM3722364;COSM3930582	dbSNP & Cosmic	ENSG00000133067	ENST00000255432;ENST00000367278;ENST00000439764	ENSP00000255432;ENSP00000356247;ENSP00000387869	LGR6	Acc:HGNC:19719];leucine rich repeat containing G protein-coupled receptor 6 [Source:HGNC Symbol	131	182	0.71978	134	180	0.744444	ENSP00000255432_p.V540A;ENSP00000356247_p.V592A;ENSP00000387869_p.V453A	0.25;0.5	All: 592A (0.0217171717171717)			Oncogenes: Bushman+Uniprot	Unknown	Unknown	tolerated(1)	benign(0.001)
1:203008681_G/A#A	1	203008681	203008681	Substitution	germline	G	A	11818.1	PASS	rs6678040	dbSNP	ENSG00000163444	ENST00000367242	ENSP00000356211	TMEM183A	Acc:HGNC:20173];transmembrane protein 183A [Source:HGNC Symbol	33	105	0.314286	27	116	0.232759	ENSP00000356211_p.A80T	0					Unknown	Unknown	tolerated(0.55)	benign(0)
1:203039046_G/C#C	1	203039046	203039046	Substitution	germline	G	C	100711	PASS	rs61821060	dbSNP	ENSG00000143847	ENST00000367240;ENST00000447715	ENSP00000356209;ENSP00000402576	PPFIA4	Acc:HGNC:9248];PTPRF interacting protein alpha 4 [Source:HGNC Symbol	258	258	1	256	256	1	ENSP00000356209_p.R13P;ENSP00000402576_p.R13P	0.25	All: 13P (0.23)				Unknown	Unknown	tolerated(0.38)	benign(0)
1:203183673_T/C#C	1	203183673	203183673	Substitution	germline	T	C	16986.2	PASS	rs880633;COSM7220742	dbSNP & Cosmic	ENSG00000133048	ENST00000255409	ENSP00000255409	CHI3L1	Acc:HGNC:1932];chitinase 3 like 1 [Source:HGNC Symbol	16	67	0.238806	17	94	0.180851	ENSP00000255409_p.R145G	0					Unknown	Unknown	deleterious(0)	benign(0.307)
1:203217846_T/TAGACCATGGCCCCGCCCAG#TAGACCATGGCCCCGCCCAG	1	203217846	203217846	Frameshift	germline	T	TAGACCATGGCCCCGCCCAG	187.87	VQSRTrancheINDEL99.00to99.90	rs3831317	dbSNP	ENSG00000133063	ENST00000255427;ENST00000367229;ENST00000491855	ENSP00000255427;ENSP00000356198;ENSP00000423778	CHIT1	Acc:HGNC:1936];chitinase 1 [Source:HGNC Symbol	0	48	0.01	7	38	0.184211	ENSP00000255427_p.K331TfsX19;ENSP00000356198_p.K350TfsX19;ENSP00000423778_p.K350TfsX19	0;0.25	All: 359G (0.0121301606670734)				Unknown	Unknown	Unknown	Unknown
[truncated: 10,146 more rows]

## Sheet: S2
Proteome		Note: this table contains reverse hits, potential contaminants hits and protein groups that were identified but not quantified; only after filtering these entries out can the Figure 1C be reproduced.
[truncated: 8,836 more rows]

## Sheet: S3
Overrepresentation analysis - Proteome
[truncated: 256 more rows]

## Sheet: S4
Phosphorylation sites		Note: this table contains reverse hits, potential contaminants hits and phosphorylation sites that were identified but not quantified; only after filtering these entries out can the Figure 1C be reproduced.
[truncated: 24,573 more rows]

[truncated: 5 more sheets: S5, S6, S7, S8, S9]
