# Supplementary material for: Proteogenomics Reveals Perturbed Signaling Networks in Malignant Melanoma Cells Resistant to BRAF Inhibition
Source: Mol Cell Proteomics. 2021 Oct 19;20:100163. doi: 10.1016/j.mcpro.2021.100163 (PMC8603206; doi:10.1016/j.mcpro.2021.100163)
Supplement: Table S3 [file mmc4.xlsx]

## Sheet: Legend
Table	Description
S0	Column descriptions for S1-S5
S1	Protein groups - Interaction proteomics screen of RUNX1_S276L and RUNX1_S276 (wt)
S2	Peptides - Interaction proteomics screen of RUNX1_S276L and RUNX1_S276 (wt)
S3	Protein groups -Synthetic peptide pulldown RUNX1_S276 vs. Beads and RUNX1_L276 vs. Beads
S4	Peptides -Synthetic peptide pulldown RUNX1_S276 vs. Beads and RUNX1_L276 vs. Beads
S5	GO enrichment analysis - Synthetic peptide pulldown RUNX1_S276 vs. Beads and RUNX1_L276 vs. Beads

## Sheet: S0
S1 and S3	Protein group tables
Column	Description
id	Unique identifier for protein
Protein.IDs	Identifiers of proteins contained in the protein group sorted by the number of identified peptides
Gene.names	Names of the genes associated to the protein contained within the group
Protein.names	Names of proteins contained within the group
Fasta.headers	Description of proteins contained within the group
Peptide.counts..all.	Number of peptides associated with each protein in protein group, for all the proteins in the group
Peptide.counts..razor.unique.	Number of razor + unique peptides associated with each protein in protein group. These peptides are shared with another group.
Peptide.counts..unique.	Number of unique peptides associated with each protein in protein group. These peptides are not shared with anouther group
Score	Protein score which is derived from peptide posterior error probabilites
Mol..weight..kDa.	Molecular weight of the leading protein sequence contained in the protein group
Sequence.lengths	The length of all sequences of the proteins contained in the group
Sequence.coverage....	Percentage of the sequence that is covered by the identified peptides of the longest protein sequence contained within the group
Ratio.normalized	Protein normalized SILAC ratio between heavy (H), medium (M) and light (L) peptide
log2_Ratio.normalized	Log2 transformed SILAC ratio between heavy (H), medium (M) and light (L) peptide.
Intensity	Protein intensity
log10_Intensity	Log10 transformed intensity
S2 and S4	Peptides tables
Column	Description
Sequence	The amino acid sequence for the peptide
Proteins	The protein ids assigned to the peptide
Leading razor protein	The main protein ids assigned to the peptide
Reverse	Sites identified as a reverse hit are marked with "+"
Potential contaminant	Sites identified as a potential contaminant are marked with "+"
N-term cleavage window	The cleavage window on the N-term of the peptide
C-term cleavage window	The cleavage window on the C-term of the peptide
Missed cleavages	The number of miss cleavages affecting the peptide
Mass	The peptide mass (Da)
Charges	The peptide was identified with the following charges
PEP	The posterior error probability (PEP) of the best identified modified peptide containing this site
Score	The Andromeda score of the best identified modified peptide containing this site
Unique (Groups)	Whether the peptide is unique to a protein group
Unique (Proteins)	Whether the peptide is unique to a protein
Gene names	The gene(s) name
Protein names	The protein(s) name
Intensity [sample]	The quantification intensities for each sample
MutationID	The mutated protein isoform id(s) if any exists
Peptide type	The best mutated isoform identification (e.g. reference, alternate)
Peptide type per proteins	The peptide variant classification for each mutated isoform
Phospho (STY) Type	Whether mutated peptide (i.e. reference or alternate) were also seen phosphorylated ('+' anywhere on the peptide, '*' on the mutation site)
S5	GO enrichment analysis
Column	Description
Pulldown	Sample name
Category column	GO, Reactome and/or KEGG annotation
Category value	Name of GO, Reactome and/or KEGG pathway
Total size	Number of proteins in total
Selection size	Number of proteins selected for Fisher exact test
Category size	Proteins belonging to the depicted pathway
Enrichment factor	Enrichment factor for each pathway
P value	Probability value of significance
Benj. Hoch. FDR	False discovery rate caluclated based on Benjamini Hochberg calculations
P value (-log10)	(- LOG 10) transformed p value

## Sheet: S1
Protein groups - Interaction proteomics screen of RUNX1_S276L and RUNX_S276 (wt)
Label description	BR1	BR2	BR3
Flag plasmid	Light	Light	Light
RUNX1_S276L	Medium	Heavy	Medium
RUNX1_wt	Heavy	Medium	Heavy
id	Protein IDs	Protein names	Gene names	Fasta headers	Peptide counts (all)	Peptide counts (razor+unique)	Peptide counts (unique)	Sequence coverage IP_Runx1_BR1 [%]	Sequence coverage IP_Runx1_BR2 [%]	Sequence coverage IP_Runx1_BR3 [%]	Mol. weight [kDa]	Score	Sequence length	Intensity L IP_Runx1_BR1	Intensity M IP_Runx1_BR1	Intensity H IP_Runx1_BR1	Intensity L IP_Runx1_BR2	Intensity M IP_Runx1_BR2	Intensity H IP_Runx1_BR2	Intensity L IP_Runx1_BR3	Intensity M IP_Runx1_BR3	Intensity H IP_Runx1_BR3	log2 Ratio M/L normalized IP_Runx1_BR1	log2 Ratio H/L normalized IP_Runx1_BR1	log2 Ratio H/M normalized IP_Runx1_BR1	log2 Ratio M/L normalized IP_Runx1_BR2	log2 Ratio H/L normalized IP_Runx1_BR2	log2 Ratio H/M normalized IP_Runx1_BR2	log2 Ratio M/L normalized IP_Runx1_BR3	log2 Ratio H/L normalized IP_Runx1_BR3	log2 Ratio H/M normalized IP_Runx1_BR3	log2 Ratio_IP_Runx1_wt_emp	log2 Ratio_IP_Runx1_mut_emp	log2 Ratio_IP_Runx1_wt_mut	log2 Ratio_IP_Runx1_mut_wt	Runx1 interation partner	log10 Intensity emp_wt	log10 Intensity emp_mut	log10 Intensity wt_mut	log10 Intensity mut_wt
0	A0A024QZP7;P06493;A0A087WZZ9;E5RIU6;P06493-2	Cyclin-dependent kinase 1	CDC2;CDK1	>tr|A0A024QZP7|A0A024QZP7_HUMAN Cell division cycle 2, G1 to S and G2 to M, isoform CRA_a OS=Homo sapiens GN=CDC2 PE=1 SV=1;>sp|P06493|CDK1_HUMAN Cyclin-dependent kinase 1 OS=Homo sapiens GN=CDK1 PE=1 SV=3;>tr|A0A087WZZ9|A0A087WZZ9_HUMAN Cyclin-dependent k	NaN	NaN	NaN	0	2.7	2.7	34.081	76.572	297	0	0	0	53826000	56465000	36435000	17693900	13179000	12841300	NaN	NaN	NaN	0.66753	0.8583	1.2632	NaN	NaN	NaN	-0.220446	-0.583095	NaN	0.337083	CDK1	7.39304	7.34899	6.80758	7.56152
1	A0A024QZX5;A0A087X1N8;P35237	Serpin B6	SERPINB6	>tr|A0A024QZX5|A0A024QZX5_HUMAN Serpin B6 OS=Homo sapiens GN=SERPINB6 PE=1 SV=1;>tr|A0A087X1N8|A0A087X1N8_HUMAN Serpin B6 OS=Homo sapiens GN=SERPINB6 PE=1 SV=1;>sp|P35237|SPB6_HUMAN Serpin B6 OS=Homo sapiens GN=SERPINB6 PE=1 SV=3	NaN	NaN	NaN	0	0	0	43.024	42.988	380	0	0	0	0	0	0	0	0	0	NaN	NaN	NaN	NaN	NaN	NaN	NaN	NaN	NaN	NaN	NaN	NaN	NaN		NaN	NaN	NaN	NaN
2	A0A024R4E5;Q00341;Q00341-2;H0Y394;H7C0A4;C9JIZ1;C9J5E5;C9JZI8;C9JT62;C9JHS7;C9JK79;C9JHZ8;C9JES8;H7BZC3;H7C2D1;C9JMQ6;C9JQ82;C9JBS3;C9JEJ8;C9JHN6;C9JHS9;C9J739	Vigilin	HDLBP	>tr|A0A024R4E5|A0A024R4E5_HUMAN High density lipoprotein binding protein (Vigilin), isoform CRA_a OS=Homo sapiens GN=HDLBP PE=1 SV=1;>sp|Q00341|VIGLN_HUMAN Vigilin OS=Homo sapiens GN=HDLBP PE=1 SV=2;>sp|Q00341-2|VIGLN_HUMAN Isoform 2 of Vigilin OS=Homo sap	NaN	NaN	NaN	0	0	0	141.44	184.39	1268	0	0	0	0	0	0	0	0	0	NaN	NaN	NaN	NaN	NaN	NaN	NaN	NaN	NaN	NaN	NaN	NaN	NaN		NaN	NaN	NaN	NaN
3	A0A024R4M0;P46781;B5MCT8;C9JM19;F2Z3C0;A8MXK4	40S ribosomal protein S9	RPS9	>tr|A0A024R4M0|A0A024R4M0_HUMAN 40S ribosomal protein S9 OS=Homo sapiens GN=RPS9 PE=1 SV=1;>sp|P46781|RS9_HUMAN 40S ribosomal protein S9 OS=Homo sapiens GN=RPS9 PE=1 SV=3;>tr|B5MCT8|B5MCT8_HUMAN 40S ribosomal protein S9 OS=Homo sapiens GN=RPS9 PE=1 SV=1;>t	NaN	NaN	NaN	46.9	46.9	26.8	22.591	109.73	194	4931300000	5153200000	4047900000	4663100000	4869800000	3812900000	1067430000	879990000	796820000	1.0357	1.0129	1.0664	1.0684	1.1361	1.0754	0.99312	1.0673	1.1863	0.0772066	0.069748	0.171655	0.104873		9.55905	9.55211	9.38424	9.58125
4	A0A024R571;Q9H4M9;C9J2Z4;C9JC03;C9JDQ8;C9JIJ3;C9IZH1	EH domain-containing protein 1	EHD1	>tr|A0A024R571|A0A024R571_HUMAN EH domain-containing protein 1 OS=Homo sapiens GN=EHD1 PE=1 SV=1;>sp|Q9H4M9|EHD1_HUMAN EH domain-containing protein 1 OS=Homo sapiens GN=EHD1 PE=1 SV=2;>tr|C9J2Z4|C9J2Z4_HUMAN EH domain-containing protein 1 (Fragment) OS=Hom	NaN	NaN	NaN	0	0	0	61.927	55.89	548	0	0	0	0	0	0	0	0	0	NaN	NaN	NaN	NaN	NaN	NaN	NaN	NaN	NaN	NaN	NaN	NaN	NaN		NaN	NaN	NaN	NaN
5	A0A0G2JRN3;A0A024R6I7;P01009-2;P01009	Alpha-1-antitrypsin;Short peptide from AAT	SERPINA1	>tr|A0A0G2JRN3|A0A0G2JRN3_HUMAN Alpha-1-antitrypsin OS=Homo sapiens GN=SERPINA1 PE=1 SV=1;>tr|A0A024R6I7|A0A024R6I7_HUMAN Alpha-1-antitrypsin OS=Homo sapiens GN=SERPINA1 PE=1 SV=1;>sp|P01009-2|A1AT_HUMAN Isoform 2 of Alpha-1-antitrypsin OS=Homo sapiens GN=	NaN	NaN	NaN	0	0	0	40.234	45.753	359	0	0	0	0	0	0	0	0	0	NaN	NaN	NaN	NaN	NaN	NaN	NaN	NaN	NaN	NaN	NaN	NaN	NaN		NaN	NaN	NaN	NaN
6	A0A024RA52;P25787;C9JCK5;H3BT36;H7C402	Proteasome subunit alpha type;Proteasome subunit alpha type-2	PSMA2	>tr|A0A024RA52|A0A024RA52_HUMAN Proteasome subunit alpha type OS=Homo sapiens GN=PSMA2 PE=1 SV=1;>sp|P25787|PSA2_HUMAN Proteasome subunit alpha type-2 OS=Homo sapiens GN=PSMA2 PE=1 SV=2	NaN	NaN	NaN	0	0	0	25.898	118.74	234	0	0	0	0	0	0	0	0	0	NaN	NaN	NaN	NaN	NaN	NaN	NaN	NaN	NaN	NaN	NaN	NaN	NaN		NaN	NaN	NaN	NaN
7	F5GXT8;F5H796;A0A024RBT2;Q9NR28-2;Q9NR28-3;Q9NR28	Diablo homolog, mitochondrial	DIABLO;hCG_1782202	>tr|F5GXT8|F5GXT8_HUMAN Diablo homolog, mitochondrial (Fragment) OS=Homo sapiens GN=DIABLO PE=1 SV=1;>tr|F5H796|F5H796_HUMAN Diablo homolog, mitochondrial (Fragment) OS=Homo sapiens GN=DIABLO PE=1 SV=8;>tr|A0A024RBT2|A0A024RBT2_HUMAN Diablo homolog, mitoch	NaN	NaN	NaN	0	0	0	15.252	13.04	133	0	0	0	0	0	0	0	0	0	NaN	NaN	NaN	NaN	NaN	NaN	NaN	NaN	NaN	NaN	NaN	NaN	NaN		NaN	NaN	NaN	NaN
8	A0A0G2JL47;A0A024RCR6;A0A0G2JK23;P46379-4;P46379-5;P46379-2;P46379;P46379-3;F6S6P2;X6REW1;A0A0G2JJM1	Large proline-rich protein BAG6	BAT3;BAG6	>tr|A0A0G2JL47|A0A0G2JL47_HUMAN Large proline-rich protein BAG6 OS=Homo sapiens GN=BAG6 PE=1 SV=1;>tr|A0A024RCR6|A0A024RCR6_HUMAN BAG6 OS=Homo sapiens GN=BAT3 PE=1 SV=1;>tr|A0A0G2JK23|A0A0G2JK23_HUMAN Large proline-rich protein BAG6 OS=Homo sapiens GN=BAG6	NaN	NaN	NaN	0	0	0	113.46	33.536	1077	0	0	0	0	0	0	0	0	0	NaN	NaN	NaN	NaN	NaN	NaN	NaN	NaN	NaN	NaN	NaN	NaN	NaN		NaN	NaN	NaN	NaN
9	A0A075B6F3;Q96JB1-2;Q96JB1	Dynein heavy chain 8, axonemal	DNAH8	>tr|A0A075B6F3|A0A075B6F3_HUMAN Dynein heavy chain 8, axonemal OS=Homo sapiens GN=DNAH8 PE=1 SV=2;>sp|Q96JB1-2|DYH8_HUMAN Isoform 2 of Dynein heavy chain 8, axonemal OS=Homo sapiens GN=DNAH8;>sp|Q96JB1|DYH8_HUMAN Dynein heavy chain 8, axonemal OS=Homo sapi	NaN	NaN	NaN	0.3	0.3	0.3	538.59	6.4574	4707	186421000	184020000	29701000	156744000	154025000	37909000	1154820	1105070	382950	NaN	NaN	NaN	NaN	NaN	NaN	NaN	NaN	NaN	NaN	NaN	NaN	NaN		8.0564	8.05674	7.1773	7.57874
10	M0R3B2;A0A075B6F9;Q9Y314	Nitric oxide synthase-interacting protein	NOSIP	>tr|M0R3B2|M0R3B2_HUMAN Nitric oxide synthase-interacting protein (Fragment) OS=Homo sapiens GN=NOSIP PE=1 SV=8;>tr|A0A075B6F9|A0A075B6F9_HUMAN Nitric oxide synthase-interacting protein OS=Homo sapiens GN=NOSIP PE=1 SV=1;>sp|Q9Y314|NOSIP_HUMAN Nitric oxide	NaN	NaN	NaN	0	0	0	26.804	8.405	241	0	0	0	0	0	0	0	0	0	NaN	NaN	NaN	NaN	NaN	NaN	NaN	NaN	NaN	NaN	NaN	NaN	NaN		NaN	NaN	NaN	NaN
11	A0A075B6R9;A0A0C4DH68		IGKV2D-24	>tr|A0A075B6R9|A0A075B6R9_HUMAN Immunoglobulin kappa variable 2D-24 (non-functional) (Fragment) OS=Homo sapiens GN=IGKV2D-24 PE=4 SV=1	NaN	NaN	NaN	13.3	13.3	9.2	13.079	24.009	120	4935680000	4959750000	258830000	4902780000	4879690000	259470000	42371000	42502100	391110	0.038137	0.11019	2.0883	1.1963	1.3108	1.1862	NaN	NaN	NaN	-0.568177	-0.614304	1.06233	0.246347		9.51666	9.51873	8.11264	8.41409
12	A2NJV5;A0A0A0MRZ7;A0A075B6S2		IGKV A18;IGKV2D-29	>sp|A2NJV5|KV229_HUMAN Immunoglobulin kappa variable 2-29 OS=Homo sapiens GN=IGKV2-29 PE=3 SV=2;>sp|A0A0A0MRZ7|KVD26_HUMAN Immunoglobulin kappa variable 2D-26 OS=Homo sapiens GN=IGKV2D-26 PE=3 SV=1;>sp|A0A075B6S2|KVD29_HUMAN Immunoglobulin kappa variable 2	NaN	NaN	NaN	19.2	19.2	19.2	13.085	164.63	120	144652000000	143945000000	2357270000	139171000000	139677000000	4048500000	51727100000	51481100000	502170000	0.11991	0.15735	0.83284	0.13444	0.17595	1.3623	0.29549	0.15254	0.94014	-2.34288	-2.75526	-0.173824	0.446044		11.0493	11.0474	9.15525	9.60729
13	E9PIR7;F8W809;A0A087WSW9;A0A182DWI3;A0A087WSY9;Q16881-5;Q16881-2;Q16881-4;Q16881-3;Q16881-6;Q16881;E2QRB9;Q16881-7;E9PKD3;A0A0B4J225;E9PIZ5;E9PLT3;E9PKI4;E9PRI8;E9PQI3;A0A096LPD9;E7EWK1;A0A096LPK7;A0A182DWF2;D3YTF8;A0A182DWF3;Q9NNW7-2;Q9NNW7	Thioredoxin reductase 1, cytoplasmic	GML;TXNRD1	>tr|E9PIR7|E9PIR7_HUMAN Thioredoxin reductase 1, cytoplasmic OS=Homo sapiens GN=TXNRD1 PE=1 SV=1;>tr|F8W809|F8W809_HUMAN Thioredoxin reductase 1, cytoplasmic OS=Homo sapiens GN=TXNRD1 PE=1 SV=1;>tr|A0A087WSW9|A0A087WSW9_HUMAN Thioredoxin reductase 1, cytop	NaN	NaN	NaN	4.8	10	0	53.166	207.46	482	68979000	69914000	67013000	219280000	207847000	198767000	0	0	0	1.7995	1.1385	0.66969	1.3299	0.87542	0.69263	NaN	NaN	NaN	0.419496	0.303576	-0.578435	-0.529843		7.96509	7.98407	7.52513	8.29834
14	A0A087WT27;J3KN95;O95394;O95394-3;O95394-4;H0Y8I3;H0Y987	Phosphoacetylglucosamine mutase	PGM3	>tr|A0A087WT27|A0A087WT27_HUMAN Phosphoacetylglucosamine mutase OS=Homo sapiens GN=PGM3 PE=1 SV=1;>tr|J3KN95|J3KN95_HUMAN Phosphoacetylglucosamine mutase OS=Homo sapiens GN=PGM3 PE=1 SV=1;>sp|O95394|AGM1_HUMAN Phosphoacetylglucosamine mutase OS=Homo sapien	NaN	NaN	NaN	0	0	0	49.094	11.384	441	0	0	0	0	0	0	0	0	0	NaN	NaN	NaN	NaN	NaN	NaN	NaN	NaN	NaN	NaN	NaN	NaN	NaN		NaN	NaN	NaN	NaN
15	A0A087WT44;P30519-2;P30519;I3L1Y2;I3L276;I3L4P8;A0A1B0GXH0;I3L463;I3L159;I3L1F5	Heme oxygenase 2	HMOX2	>tr|A0A087WT44|A0A087WT44_HUMAN Heme oxygenase 2 OS=Homo sapiens GN=HMOX2 PE=1 SV=1;>sp|P30519-2|HMOX2_HUMAN Isoform 2 of Heme oxygenase 2 OS=Homo sapiens GN=HMOX2;>sp|P30519|HMOX2_HUMAN Heme oxygenase 2 OS=Homo sapiens GN=HMOX2 PE=1 SV=2;>tr|I3L1Y2|I3L1Y2	NaN	NaN	NaN	0	0	0	41.669	12.778	370	0	0	0	0	0	0	0	0	0	NaN	NaN	NaN	NaN	NaN	NaN	NaN	NaN	NaN	NaN	NaN	NaN	NaN		NaN	NaN	NaN	NaN
16	E9PQS1;A0A087WT99;A0A1W2PRB8;Q9H0W9-3;Q9H0W9-2;Q9H0W9;E9PR95;E9PSC3;E9PLC5;E9PLB3;E9PIP1;E9PPB5;E9PJU8;Q9H0W9-4	Ester hydrolase C11orf54	C11orf54	>tr|E9PQS1|E9PQS1_HUMAN Ester hydrolase C11orf54 (Fragment) OS=Homo sapiens GN=C11orf54 PE=1 SV=1;>tr|A0A087WT99|A0A087WT99_HUMAN Ester hydrolase C11orf54 OS=Homo sapiens GN=C11orf54 PE=1 SV=1;>tr|A0A1W2PRB8|A0A1W2PRB8_HUMAN Uncharacterized protein OS=Homo	NaN	NaN	NaN	0	0	0	26.333	11.091	239	0	0	0	0	0	0	0	0	0	NaN	NaN	NaN	NaN	NaN	NaN	NaN	NaN	NaN	NaN	NaN	NaN	NaN		NaN	NaN	NaN	NaN
17	Q5RIB5;Q5JTY2;A0A087WTC0;Q6NVZ8;F8WEG4;A0A0B4J2E3;A0A087WZQ3;F8WEU0;E7EUZ7;A0A087WYD2;F2Z2T4;A0A087X140;A0A087WWG3;A0A0A6YYH9;Q5RIB0;H0Y5V3;C9J3G2;A0A0A0MRU4;Q9BRT8-4;Q5RIA9-3;Q5JTY5-2;Q9BRT8-3;Q9BRT8;Q8IUF1;Q5RIA9;Q5JTY5;Q4V339	COBW domain-containing protein 1;COBW domain-containing protein 5;COBW domain-containing protein 3;COBW domain-containing protein 2;COBW domain-containing protein 6	CBWD5;CBWD3;CBWD2;CBWD1;CBWD7;CBWD6	>tr|Q5RIB5|Q5RIB5_HUMAN COBW domain-containing protein 3 OS=Homo sapiens GN=CBWD5 PE=4 SV=1;>tr|Q5JTY2|Q5JTY2_HUMAN COBW domain-containing protein 3 OS=Homo sapiens GN=CBWD3 PE=4 SV=2;>tr|A0A087WTC0|A0A087WTC0_HUMAN COBW domain-containing protein 1 OS=Homo	NaN	NaN	NaN	0	0	0	12.139	8.3459	113	0	0	0	0	0	0	0	0	0	NaN	NaN	NaN	NaN	NaN	NaN	NaN	NaN	NaN	NaN	NaN	NaN	NaN		NaN	NaN	NaN	NaN
18	A0A087WTV6;J3KR12;Q96C36;J3QKT4;E2QRB3;A0A087WZR9;P32322-2;P32322;P32322-3	Pyrroline-5-carboxylate reductase 2;Pyrroline-5-carboxylate reductase;Pyrroline-5-carboxylate reductase 1, mitochondrial	PYCR2;PYCR1	>tr|A0A087WTV6|A0A087WTV6_HUMAN Pyrroline-5-carboxylate reductase 2 OS=Homo sapiens GN=PYCR2 PE=1 SV=1;>tr|J3KR12|J3KR12_HUMAN Uncharacterized protein OS=Homo sapiens PE=4 SV=1;>sp|Q96C36|P5CR2_HUMAN Pyrroline-5-carboxylate reductase 2 OS=Homo sapiens GN=P	NaN	NaN	NaN	0	0	0	25.868	14.299	246	0	0	0	0	0	0	0	0	0	NaN	NaN	NaN	NaN	NaN	NaN	NaN	NaN	NaN	NaN	NaN	NaN	NaN		NaN	NaN	NaN	NaN
19	A0A087WVR3;A0A087WTW0;Q96T88;Q96T88-2;A0A087WWG9	E3 ubiquitin-protein ligase UHRF1	UHRF1	>tr|A0A087WVR3|A0A087WVR3_HUMAN E3 ubiquitin-protein ligase UHRF1 OS=Homo sapiens GN=UHRF1 PE=1 SV=1;>tr|A0A087WTW0|A0A087WTW0_HUMAN E3 ubiquitin-protein ligase UHRF1 OS=Homo sapiens GN=UHRF1 PE=1 SV=1;>sp|Q96T88|UHRF1_HUMAN E3 ubiquitin-protein ligase UHR	NaN	NaN	NaN	0	0	0	91.099	13.476	806	0	0	0	0	0	0	0	0	0	NaN	NaN	NaN	NaN	NaN	NaN	NaN	NaN	NaN	NaN	NaN	NaN	NaN		NaN	NaN	NaN	NaN
20	A0A087WTZ5;E9PJ81;E9PRQ7;Q04323;Q04323-2	UBX domain-containing protein 1	UBXN1	>tr|A0A087WTZ5|A0A087WTZ5_HUMAN UBX domain-containing protein 1 OS=Homo sapiens GN=UBXN1 PE=1 SV=1;>tr|E9PJ81|E9PJ81_HUMAN UBX domain-containing protein 1 (Fragment) OS=Homo sapiens GN=UBXN1 PE=1 SV=1;>tr|E9PRQ7|E9PRQ7_HUMAN UBX domain-containing protein 1	NaN	NaN	NaN	0	0	0	27.015	60.334	238	0	0	0	0	0	0	0	0	0	NaN	NaN	NaN	NaN	NaN	NaN	NaN	NaN	NaN	NaN	NaN	NaN	NaN		NaN	NaN	NaN	NaN
21	A0A087WU64;A6NMQ1;P09884	DNA polymerase;DNA polymerase alpha catalytic subunit	POLA1	>tr|A0A087WU64|A0A087WU64_HUMAN DNA polymerase OS=Homo sapiens GN=POLA1 PE=1 SV=1;>tr|A6NMQ1|A6NMQ1_HUMAN DNA polymerase OS=Homo sapiens GN=POLA1 PE=1 SV=1;>sp|P09884|DPOLA_HUMAN DNA polymerase alpha catalytic subunit OS=Homo sapiens GN=POLA1 PE=1 SV=2	NaN	NaN	NaN	0.6	0.6	0	165.77	12.842	1461	140938000	130077000	39475000	150508000	132150000	35358400	0	0	0	NaN	NaN	NaN	NaN	NaN	NaN	NaN	NaN	NaN	NaN	NaN	NaN	NaN		7.95918	7.97094	7.29529	7.54849
22	A0A087WUC6;E9PI68;Q15005;E9PL01;E9PRB9;H0YE04	Signal peptidase complex subunit 2	SPCS2	>tr|A0A087WUC6|A0A087WUC6_HUMAN Signal peptidase complex subunit 2 OS=Homo sapiens GN=SPCS2 PE=1 SV=1;>tr|E9PI68|E9PI68_HUMAN Signal peptidase complex subunit 2 OS=Homo sapiens GN=SPCS2 PE=1 SV=1;>sp|Q15005|SPCS2_HUMAN Signal peptidase complex subunit 2 OS	NaN	NaN	NaN	0	0	0	25.09	20.639	227	0	0	0	0	0	0	0	0	0	NaN	NaN	NaN	NaN	NaN	NaN	NaN	NaN	NaN	NaN	NaN	NaN	NaN		NaN	NaN	NaN	NaN
23	A0A087WUD3;Q9NRP0;Q9NRP0-2	Oligosaccharyltransferase complex subunit OSTC	OSTC	>tr|A0A087WUD3|A0A087WUD3_HUMAN Oligosaccharyltransferase complex subunit OSTC OS=Homo sapiens GN=OSTC PE=1 SV=1;>sp|Q9NRP0|OSTC_HUMAN Oligosaccharyltransferase complex subunit OSTC OS=Homo sapiens GN=OSTC PE=1 SV=1;>sp|Q9NRP0-2|OSTC_HUMAN Isoform 2 of Oli	NaN	NaN	NaN	0	0	0	9.369	7.9089	83	0	0	0	0	0	0	0	0	0	NaN	NaN	NaN	NaN	NaN	NaN	NaN	NaN	NaN	NaN	NaN	NaN	NaN		NaN	NaN	NaN	NaN
24	M0R1C2;M0R180;M0QXP5;M0R3C7;A0A087WUE9;Q92797-2;Q92797	Symplekin	SYMPK	>tr|M0R1C2|M0R1C2_HUMAN Symplekin (Fragment) OS=Homo sapiens GN=SYMPK PE=1 SV=1;>tr|M0R180|M0R180_HUMAN Symplekin (Fragment) OS=Homo sapiens GN=SYMPK PE=1 SV=1;>tr|M0QXP5|M0QXP5_HUMAN Symplekin (Fragment) OS=Homo sapiens GN=SYMPK PE=1 SV=1;>tr|M0R3C7|M0R3C	NaN	NaN	NaN	0	0	0	12.727	7.2123	115	0	0	0	0	0	0	0	0	0	NaN	NaN	NaN	NaN	NaN	NaN	NaN	NaN	NaN	NaN	NaN	NaN	NaN		NaN	NaN	NaN	NaN
25	A0A087WUK2;O14979-3;O14979-2;O14979	Heterogeneous nuclear ribonucleoprotein D-like	HNRNPDL	>tr|A0A087WUK2|A0A087WUK2_HUMAN Heterogeneous nuclear ribonucleoprotein D-like OS=Homo sapiens GN=HNRNPDL PE=1 SV=1;>sp|O14979-3|HNRDL_HUMAN Isoform 3 of Heterogeneous nuclear ribonucleoprotein D-like OS=Homo sapiens GN=HNRNPDL;>sp|O14979-2|HNRDL_HUMAN Iso	NaN	NaN	NaN	2.2	2.2	4.4	40.04	24.851	363	0	0	0	0	0	0	373810000	297390000	282500000	NaN	NaN	NaN	NaN	NaN	NaN	1.048	1.0186	1.0094	0.0676387	0.0265876	0.013498	NaN		8.09553	7.99621	8.14999	NaN
26	H0YJI1;A0A087WUN7;H0YJ40;G3V4X6;G3V2S9;Q9GZT3-2;Q9GZT3	SRA stem-loop-interacting RNA-binding protein, mitochondrial	SLIRP	>tr|H0YJI1|H0YJI1_HUMAN SRA stem-loop-interacting RNA-binding protein, mitochondrial (Fragment) OS=Homo sapiens GN=SLIRP PE=1 SV=1;>tr|A0A087WUN7|A0A087WUN7_HUMAN SRA stem-loop-interacting RNA-binding protein, mitochondrial OS=Homo sapiens GN=SLIRP PE=1 SV	NaN	NaN	NaN	0	0	0	4.1678	6.6449	40	0	0	0	0	0	0	0	0	0	NaN	NaN	NaN	NaN	NaN	NaN	NaN	NaN	NaN	NaN	NaN	NaN	NaN		NaN	NaN	NaN	NaN
27	E7ETK0;A0A087WUS0;P62847-2;P62847-3;P62847;P62847-4	40S ribosomal protein S24	RPS24	>tr|E7ETK0|E7ETK0_HUMAN 40S ribosomal protein S24 OS=Homo sapiens GN=RPS24 PE=1 SV=1;>tr|A0A087WUS0|A0A087WUS0_HUMAN 40S ribosomal protein S24 OS=Homo sapiens GN=RPS24 PE=1 SV=1;>sp|P62847-2|RS24_HUMAN Isoform 2 of 40S ribosomal protein S24 OS=Homo sapiens	NaN	NaN	NaN	26.7	26.7	26	15.197	44.527	131	1975130000	2141050000	1715580000	1814630000	1883340000	1570970000	266040000	234834000	206494000	0.95126	0.95235	1.0371	1.0658	1.0418	0.94844	0.79424	0.93184	1.2133	-0.106094	-0.0242524	0.170181	-0.0763716		9.13825	9.14515	8.98274	9.19617
28	A0A087WUT6;O60841	Eukaryotic translation initiation factor 5B	EIF5B	>tr|A0A087WUT6|A0A087WUT6_HUMAN Eukaryotic translation initiation factor 5B OS=Homo sapiens GN=EIF5B PE=1 SV=1;>sp|O60841|IF2P_HUMAN Eukaryotic translation initiation factor 5B OS=Homo sapiens GN=EIF5B PE=1 SV=4	NaN	NaN	NaN	0	0	11	138.68	102.81	1220	0	0	0	0	0	0	749690000	962810000	1049540000	NaN	NaN	NaN	NaN	NaN	NaN	1.1075	2.1463	1.3862	0.147307	1.10185	0.471135	NaN		8.39776	8.50642	8.71997	NaN
29	A0A0U1RR46;A0A0X1KG69;A0A087WUZ6;Q8NI35-4;Q8NI35-3;Q8NI35-2;Q8NI35	InaD-like protein	INADL	>tr|A0A0U1RR46|A0A0U1RR46_HUMAN InaD-like protein OS=Homo sapiens GN=PATJ PE=1 SV=1;>tr|A0A0X1KG69|A0A0X1KG69_HUMAN InaD-like protein OS=Homo sapiens GN=PATJ PE=1 SV=1;>tr|A0A087WUZ6|A0A087WUZ6_HUMAN InaD-like protein OS=Homo sapiens GN=PATJ PE=1 SV=1;>sp|	NaN	NaN	NaN	2.2	2.2	0	74.564	9.6505	683	524610000	511460000	551210000	586050000	525080000	377530000	0	0	0	1.3258	1.1504	0.89519	0.94433	0.67481	0.76807	NaN	NaN	NaN	0.000439865	0.0667642	-0.159734	-0.38069		8.54394	8.56329	8.44029	8.57695
30	A0A087WVC4;A0A0A0MS54;P22694-10;P22694-4;P22694-3;P17612-2;P22694;P17612;P22694-5;P22694-7;P22694-6;P22694-9;P22694-2;B1APF7;B1APG1;B1APG0;Q15136;B1APG2;B1APF8;B1APF9;K7ERP6;B1APG3;P22694-8	cAMP-dependent protein kinase catalytic subunit beta;cAMP-dependent protein kinase catalytic subunit alpha	PRKACB;PRKACA;KIN27	>tr|A0A087WVC4|A0A087WVC4_HUMAN cAMP-dependent protein kinase catalytic subunit beta OS=Homo sapiens GN=PRKACB PE=1 SV=1;>tr|A0A0A0MS54|A0A0A0MS54_HUMAN cAMP-dependent protein kinase catalytic subunit beta OS=Homo sapiens GN=PRKACB PE=1 SV=1;>sp|P22694-10|	NaN	NaN	NaN	0	0	0	39.236	12.06	338	0	0	0	0	0	0	0	0	0	NaN	NaN	NaN	NaN	NaN	NaN	NaN	NaN	NaN	NaN	NaN	NaN	NaN		NaN	NaN	NaN	NaN
31	Q4VXM1;Q4VXM0;A0A087WVM4;B7ZM99;Q6UB35	Monofunctional C1-tetrahydrofolate synthase, mitochondrial	MTHFD1L	>tr|Q4VXM1|Q4VXM1_HUMAN Monofunctional C1-tetrahydrofolate synthase, mitochondrial (Fragment) OS=Homo sapiens GN=MTHFD1L PE=1 SV=1;>tr|Q4VXM0|Q4VXM0_HUMAN Monofunctional C1-tetrahydrofolate synthase, mitochondrial (Fragment) OS=Homo sapiens GN=MTHFD1L PE=1	NaN	NaN	NaN	0	0	0	6.1552	6.5962	57	0	0	0	0	0	0	0	0	0	NaN	NaN	NaN	NaN	NaN	NaN	NaN	NaN	NaN	NaN	NaN	NaN	NaN		NaN	NaN	NaN	NaN
32	A0A087WVQ6;Q00610-2;Q00610;J3KS13;P53675-2;P53675;A0A087WX41;K7EJJ5;J3KSQ2;J3QL20;J3KRF5;F5H5N6;A0A087WV74;A0A087WXH4	Clathrin heavy chain 1	CLTC	>tr|A0A087WVQ6|A0A087WVQ6_HUMAN Clathrin heavy chain OS=Homo sapiens GN=CLTC PE=1 SV=1;>sp|Q00610-2|CLH1_HUMAN Isoform 2 of Clathrin heavy chain 1 OS=Homo sapiens GN=CLTC;>sp|Q00610|CLH1_HUMAN Clathrin heavy chain 1 OS=Homo sapiens GN=CLTC PE=1 SV=5	NaN	NaN	NaN	16.1	24.5	2.5	192.06	323.31	1679	1304670000	1369880000	961910000	4316600000	4410300000	3278100000	164760000	151270000	145012000	0.94921	0.8562	0.96451	1.0301	1.0223	1.0305	0.87324	1.2912	1.3356	-0.0766606	0.0829296	0.201703	0.0433446		9.29224	9.28912	8.74309	9.51562
33	A0A087WVZ9;A0A0A0MQR7;P19388;A0A087WWX0	DNA-directed RNA polymerases I, II, and III subunit RPABC1	POLR2E	>tr|A0A087WVZ9|A0A087WVZ9_HUMAN DNA-directed RNA polymerases I, II, and III subunit RPABC1 OS=Homo sapiens GN=POLR2E PE=1 SV=1;>tr|A0A0A0MQR7|A0A0A0MQR7_HUMAN DNA-directed RNA polymerases I, II, and III subunit RPABC1 OS=Homo sapiens GN=POLR2E PE=1 SV=1;>s	NaN	NaN	NaN	0	0	0	21.459	12.758	184	0	0	0	0	0	0	0	0	0	NaN	NaN	NaN	NaN	NaN	NaN	NaN	NaN	NaN	NaN	NaN	NaN	NaN		NaN	NaN	NaN	NaN
34	A0A087WW66;Q99460-2;Q99460;H7BZR6;H7C378;C9J9M4	26S proteasome non-ATPase regulatory subunit 1	PSMD1	>tr|A0A087WW66|A0A087WW66_HUMAN 26S proteasome non-ATPase regulatory subunit 1 OS=Homo sapiens GN=PSMD1 PE=1 SV=1;>sp|Q99460-2|PSMD1_HUMAN Isoform 2 of 26S proteasome non-ATPase regulatory subunit 1 OS=Homo sapiens GN=PSMD1;>sp|Q99460|PSMD1_HUMAN 26S prote	NaN	NaN	NaN	0	0	0	105.85	167.55	953	0	0	0	0	0	0	0	0	0	NaN	NaN	NaN	NaN	NaN	NaN	NaN	NaN	NaN	NaN	NaN	NaN	NaN		NaN	NaN	NaN	NaN
35	A0A087WW81			>tr|A0A087WW81|A0A087WW81_HUMAN Rootletin (Fragment) OS=Homo sapiens GN=CROCC PE=1 SV=6	1	1	1	1	1	1	95.739	6.5604	838	100454000	96965200	16673200	132891000	136206000	25117000	894412000	906958000	18230100	0.33544	0.23467	0.7497	0.34092	0.25111	0.75926	NaN	NaN	NaN	-1.76967	-1.79689	-0.415615	-0.397334		8.57637	8.57857	7.24184	7.39997
36	H7C1B3;F8W8R3;A0A087WWF6;P49005	DNA polymerase delta subunit 2	POLD2	>tr|H7C1B3|H7C1B3_HUMAN DNA polymerase delta subunit 2 (Fragment) OS=Homo sapiens GN=POLD2 PE=1 SV=1;>tr|F8W8R3|F8W8R3_HUMAN DNA polymerase delta subunit 2 OS=Homo sapiens GN=POLD2 PE=1 SV=1;>tr|A0A087WWF6|A0A087WWF6_HUMAN DNA polymerase delta subunit 2 OS	NaN	NaN	NaN	0	0	0	9.2495	7.4629	83	0	0	0	0	0	0	0	0	0	NaN	NaN	NaN	NaN	NaN	NaN	NaN	NaN	NaN	NaN	NaN	NaN	NaN		NaN	NaN	NaN	NaN
37	F8WCK0;C9JZU6;C9J5J3;A0A0D9SF32;A0A087WWJ2;C9J5D1;E7EQ69;Q9GZZ1-2;Q9GZZ1	N-alpha-acetyltransferase 50	NAA50	>tr|F8WCK0|F8WCK0_HUMAN N-alpha-acetyltransferase 50 OS=Homo sapiens GN=NAA50 PE=1 SV=1;>tr|C9JZU6|C9JZU6_HUMAN N-alpha-acetyltransferase 50 (Fragment) OS=Homo sapiens GN=NAA50 PE=1 SV=1;>tr|C9J5J3|C9J5J3_HUMAN N-alpha-acetyltransferase 50 OS=Homo sapiens	NaN	NaN	NaN	0	0	0	5.6026	10.111	48	0	0	0	0	0	0	0	0	0	NaN	NaN	NaN	NaN	NaN	NaN	NaN	NaN	NaN	NaN	NaN	NaN	NaN		NaN	NaN	NaN	NaN
38	A0A087WX29;Q13148;K7EJM5;K7EN94;B1AKP7;G3V162;A0A087X260;A0A087WYY0;A0A087WXQ5;A0A087WV68;Q13148-4;A0A087WW61;A0A087WX67;A0A087WXV3	TAR DNA-binding protein 43	TARDBP	>tr|A0A087WX29|A0A087WX29_HUMAN TAR DNA-binding protein 43 (Fragment) OS=Homo sapiens GN=TARDBP PE=1 SV=1;>sp|Q13148|TADBP_HUMAN TAR DNA-binding protein 43 OS=Homo sapiens GN=TARDBP PE=1 SV=1;>tr|K7EJM5|K7EJM5_HUMAN TAR DNA-binding protein 43 (Fragment) OS	NaN	NaN	NaN	7.4	7.4	0	26.743	101.47	243	25464400	24848600	14845000	33715000	29792700	21023700	0	0	0	NaN	NaN	NaN	NaN	NaN	NaN	NaN	NaN	NaN	NaN	NaN	NaN	NaN		7.26527	7.29051	6.87055	7.32271
39	A0A0D9SEW3;A0A087WXF8;Q9NP64-2;Q9NP64-3;Q9NP64;A0A087WYV3;A0A087WXU5;A0A087WYF0	Nucleolar protein of 40 kDa	ZCCHC17	>tr|A0A0D9SEW3|A0A0D9SEW3_HUMAN Nucleolar protein of 40 kDa OS=Homo sapiens GN=ZCCHC17 PE=1 SV=1;>tr|A0A087WXF8|A0A087WXF8_HUMAN Nucleolar protein of 40 kDa OS=Homo sapiens GN=ZCCHC17 PE=1 SV=1;>sp|Q9NP64-2|NO40_HUMAN Isoform 2 of Nucleolar protein of 40 k	NaN	NaN	NaN	39.1	39.1	0	27.994	125.19	243	2753000000	3219200000	2759200000	2295720000	2548300000	2167020000	0	0	0	1.0045	1.1802	1.1648	1.0633	1.2424	1.2042	NaN	NaN	NaN	0.167936	0.165751	0.220082	0.268075		9.24726	9.26442	9.13975	9.33586
40	A0A087WXM6;J3QQT2;J3KRX5;A0A0A6YYL6;P18621;P18621-3;J3QLC8;A0A0A0MRF8;P18621-2;J3KRB3;A0A087WWH0;J3QS96;A0A087WY81;J3KSJ0	60S ribosomal protein L17	RPL17	>tr|A0A087WXM6|A0A087WXM6_HUMAN 60S ribosomal protein L17 (Fragment) OS=Homo sapiens GN=RPL17 PE=3 SV=1;>tr|J3QQT2|J3QQT2_HUMAN 60S ribosomal protein L17 (Fragment) OS=Homo sapiens GN=RPL17 PE=3 SV=1;>tr|J3KRX5|J3KRX5_HUMAN 60S ribosomal protein L17 (Fragm	NaN	NaN	NaN	60.9	60.9	29.6	19.586	161.31	169	8846200000	9882800000	8692200000	7871500000	8827100000	7665200000	1131140000	981130000	777050000	1.1427	1.2249	1.1049	1.0782	1.2567	1.1873	0.88993	0.9904	1.269	0.132831	0.134659	0.247259	0.247684		9.79714	9.79554	9.67529	9.88452
41	A0A087WXS7;O43681;K7ERW9	ATPase ASNA1	ASNA1	>tr|A0A087WXS7|A0A087WXS7_HUMAN ATPase ASNA1 OS=Homo sapiens GN=ASNA1 PE=1 SV=1;>sp|O43681|ASNA_HUMAN ATPase ASNA1 OS=Homo sapiens GN=ASNA1 PE=1 SV=2;>tr|K7ERW9|K7ERW9_HUMAN Arsenical pump-driving ATPase (Fragment) OS=Homo sapiens GN=ASNA1 PE=1 SV=1	NaN	NaN	NaN	0	0	0	37.119	24.682	331	0	0	0	0	0	0	0	0	0	NaN	NaN	NaN	NaN	NaN	NaN	NaN	NaN	NaN	NaN	NaN	NaN	NaN		NaN	NaN	NaN	NaN
42	H7BXI1;A0A087WXU3;A0FGR8-2;A0FGR8;A0FGR8-6;A0FGR8-4;A0FGR8-5	Extended synaptotagmin-2	ESYT2	>tr|H7BXI1|H7BXI1_HUMAN Extended synaptotagmin-2 (Fragment) OS=Homo sapiens GN=ESYT2 PE=1 SV=1;>tr|A0A087WXU3|A0A087WXU3_HUMAN Extended synaptotagmin-2 OS=Homo sapiens GN=ESYT2 PE=1 SV=1;>sp|A0FGR8-2|ESYT2_HUMAN Isoform 2 of Extended synaptotagmin-2 OS=Hom	NaN	NaN	NaN	0	1	0	98.008	19.143	884	0	0	0	12495900	33992600	33685300	0	0	0	NaN	NaN	NaN	NaN	NaN	NaN	NaN	NaN	NaN	NaN	NaN	NaN	NaN		7.05426	6.61965	NaN	7.52744
43	A0A087WY55;Q9NP79;Q5TGM0;Q9NP79-2	Vacuolar protein sorting-associated protein VTA1 homolog	VTA1	>tr|A0A087WY55|A0A087WY55_HUMAN Chromosome 6 open reading frame 55, isoform CRA_b OS=Homo sapiens GN=VTA1 PE=1 SV=1;>sp|Q9NP79|VTA1_HUMAN Vacuolar protein sorting-associated protein VTA1 homolog OS=Homo sapiens GN=VTA1 PE=1 SV=1;>tr|Q5TGM0|Q5TGM0_HUMAN Vac	NaN	NaN	NaN	0	0	0	31.102	37.752	280	0	0	0	0	0	0	0	0	0	NaN	NaN	NaN	NaN	NaN	NaN	NaN	NaN	NaN	NaN	NaN	NaN	NaN		NaN	NaN	NaN	NaN
44	A0A087WYR3;O43399;O43399-5;O43399-7;O43399-2;O43399-4;O43399-3;O43399-6;A0A087WZ51	Tumor protein D54	TPD52L2	>tr|A0A087WYR3|A0A087WYR3_HUMAN Tumor protein D54 OS=Homo sapiens GN=TPD52L2 PE=1 SV=1;>sp|O43399|TPD54_HUMAN Tumor protein D54 OS=Homo sapiens GN=TPD52L2 PE=1 SV=2;>sp|O43399-5|TPD54_HUMAN Isoform 5 of Tumor protein D54 OS=Homo sapiens GN=TPD52L2;>sp|O433	NaN	NaN	NaN	0	0	0	23.764	103.07	222	0	0	0	0	0	0	0	0	0	NaN	NaN	NaN	NaN	NaN	NaN	NaN	NaN	NaN	NaN	NaN	NaN	NaN		NaN	NaN	NaN	NaN
45	A0A087WYT3;Q15185-3;Q15185-4;Q15185;Q15185-2;B4DDC6	Prostaglandin E synthase 3	PTGES3	>tr|A0A087WYT3|A0A087WYT3_HUMAN Prostaglandin E synthase 3 OS=Homo sapiens GN=PTGES3 PE=1 SV=1;>sp|Q15185-3|TEBP_HUMAN Isoform 3 of Prostaglandin E synthase 3 OS=Homo sapiens GN=PTGES3;>sp|Q15185-4|TEBP_HUMAN Isoform 4 of Prostaglandin E synthase 3 OS=Homo	NaN	NaN	NaN	0	4.3	0	19.155	60.083	164	0	0	0	32310000	28985400	20099400	0	0	0	NaN	NaN	NaN	NaN	NaN	NaN	NaN	NaN	NaN	NaN	NaN	NaN	NaN		6.98506	7.03222	NaN	7.30318
46	A0A087WZ13;E9PAU2;Q8IY67-2;Q8IY67;K7EKR9;Q8IY67-3	Ribonucleoprotein PTB-binding 1	RAVER1	>tr|A0A087WZ13|A0A087WZ13_HUMAN Ribonucleoprotein PTB-binding 1 OS=Homo sapiens GN=RAVER1 PE=1 SV=1;>tr|E9PAU2|E9PAU2_HUMAN Ribonucleoprotein PTB-binding 1 OS=Homo sapiens GN=RAVER1 PE=1 SV=1;>sp|Q8IY67-2|RAVR1_HUMAN Isoform 2 of Ribonucleoprotein PTB-bind	NaN	NaN	NaN	0	1.8	0	77.843	47.043	739	0	0	0	0	0	0	0	0	0	NaN	NaN	NaN	NaN	NaN	NaN	NaN	NaN	NaN	NaN	NaN	NaN	NaN		NaN	NaN	NaN	NaN
47	A0A087WZE9;Q15651-2;P05204;Q15651	High mobility group nucleosome-binding domain-containing protein 3;Non-histone chromosomal protein HMG-17	HMGN3;HMGN2	>tr|A0A087WZE9|A0A087WZE9_HUMAN High mobility group nucleosome-binding domain-containing protein 3 OS=Homo sapiens GN=HMGN3 PE=1 SV=1;>sp|Q15651-2|HMGN3_HUMAN Isoform 2 of High mobility group nucleosome-binding domain-containing protein 3 OS=Homo sapiens G	NaN	NaN	NaN	0	0	0	13.956	7.4565	130	0	0	0	0	0	0	0	0	0	NaN	NaN	NaN	NaN	NaN	NaN	NaN	NaN	NaN	NaN	NaN	NaN	NaN		NaN	NaN	NaN	NaN
48	A0A087WZN1;O43837;A0A087X2E5;O43837-2;O43837-3;A0A0D9SG66	Isocitrate dehydrogenase [NAD] subunit beta, mitochondrial	IDH3B	>tr|A0A087WZN1|A0A087WZN1_HUMAN Isocitrate dehydrogenase [NAD] subunit, mitochondrial OS=Homo sapiens GN=IDH3B PE=1 SV=1;>sp|O43837|IDH3B_HUMAN Isocitrate dehydrogenase [NAD] subunit beta, mitochondrial OS=Homo sapiens GN=IDH3B PE=1 SV=2;>tr|A0A087X2E5|A0A	NaN	NaN	NaN	0	0	0	42.41	34.357	387	0	0	0	0	0	0	0	0	0	NaN	NaN	NaN	NaN	NaN	NaN	NaN	NaN	NaN	NaN	NaN	NaN	NaN		NaN	NaN	NaN	NaN
49	A0A087X020;Q9Y3A5;F8WE72	Ribosome maturation protein SBDS	SBDS	>tr|A0A087X020|A0A087X020_HUMAN Ribosome maturation protein SBDS OS=Homo sapiens GN=SBDS PE=1 SV=1;>sp|Q9Y3A5|SBDS_HUMAN Ribosome maturation protein SBDS OS=Homo sapiens GN=SBDS PE=1 SV=4	NaN	NaN	NaN	0	0	0	28.864	40.954	250	0	0	0	0	0	0	0	0	0	NaN	NaN	NaN	NaN	NaN	NaN	NaN	NaN	NaN	NaN	NaN	NaN	NaN		NaN	NaN	NaN	NaN
50	A0A087X028;A0A0A0MRN5;Q9NZT2-2;Q9NZT2	Opioid growth factor receptor	OGFR	>tr|A0A087X028|A0A087X028_HUMAN Opioid growth factor receptor OS=Homo sapiens GN=OGFR PE=1 SV=1;>tr|A0A0A0MRN5|A0A0A0MRN5_HUMAN Opioid growth factor receptor OS=Homo sapiens GN=OGFR PE=1 SV=1;>sp|Q9NZT2-2|OGFR_HUMAN Isoform 2 of Opioid growth factor recept	NaN	NaN	NaN	0	0	0	44.756	6.4984	390	0	0	0	0	0	0	0	0	0	NaN	NaN	NaN	NaN	NaN	NaN	NaN	NaN	NaN	NaN	NaN	NaN	NaN		NaN	NaN	NaN	NaN
51	A0A087X054;Q9Y4L1;E9PJ21;A0A087WWI4;K7EQK2;Q9Y4L1-2;J3KTF1;J3QL06;Q9BST8;J3QQH7;J3QLE9;A0A087X214;A0A087WW13;A0A1W2PS94;Q9BXT5	Hypoxia up-regulated protein 1	HYOU1	>tr|A0A087X054|A0A087X054_HUMAN Hypoxia up-regulated protein 1 OS=Homo sapiens GN=HYOU1 PE=1 SV=1;>sp|Q9Y4L1|HYOU1_HUMAN Hypoxia up-regulated protein 1 OS=Homo sapiens GN=HYOU1 PE=1 SV=1;>tr|E9PJ21|E9PJ21_HUMAN Hypoxia up-regulated protein 1 (Fragment) OS=	NaN	NaN	NaN	0	1.3	0	104.78	231.39	937	0	0	0	18740100	23296000	18346100	0	0	0	NaN	NaN	NaN	NaN	NaN	NaN	NaN	NaN	NaN	NaN	NaN	NaN	NaN		6.89016	6.79565	NaN	7.26354
52	A0A087X0K9;G5E9E7;G3V1L9;Q07157-2;Q07157;H0YKB1	Tight junction protein ZO-1	TJP1	>tr|A0A087X0K9|A0A087X0K9_HUMAN Tight junction protein ZO-1 OS=Homo sapiens GN=TJP1 PE=1 SV=1;>tr|G5E9E7|G5E9E7_HUMAN Tight junction protein 1 (Zona occludens 1), isoform CRA_e OS=Homo sapiens GN=TJP1 PE=1 SV=1;>tr|G3V1L9|G3V1L9_HUMAN Tight junction protei	NaN	NaN	NaN	0	0	0	187.85	20.035	1676	0	0	0	0	0	0	0	0	0	NaN	NaN	NaN	NaN	NaN	NaN	NaN	NaN	NaN	NaN	NaN	NaN	NaN		NaN	NaN	NaN	NaN
53	A0A087X0Q1;Q7Z739;A0A024R7W5;A0A087WY31;Q9BYJ9;A0A087X0C3;S4R373	YTH domain-containing family protein 3;YTH domain-containing family protein 1	YTHDF3;YTHDF1	>tr|A0A087X0Q1|A0A087X0Q1_HUMAN YTH domain-containing family protein 3 OS=Homo sapiens GN=YTHDF3 PE=1 SV=1;>sp|Q7Z739|YTHD3_HUMAN YTH domain-containing family protein 3 OS=Homo sapiens GN=YTHDF3 PE=1 SV=1;>tr|A0A024R7W5|A0A024R7W5_HUMAN YTH domain family,	NaN	NaN	NaN	0	0	0	63.674	49.07	583	0	0	0	0	0	0	0	0	0	NaN	NaN	NaN	NaN	NaN	NaN	NaN	NaN	NaN	NaN	NaN	NaN	NaN		NaN	NaN	NaN	NaN
55	A0A0G2JN29;A0A087X117;Q15155;A0A0G2JP90;A0A087WW46;J3KN36;Q5JPE7-2;P69849;Q5JPE7;Q5JPE7-3;H3BUC9;A0A087WTD5;H3BPS9	Nodal modulator 1;Nodal modulator 2;Nodal modulator 3	NOMO1;NOMO3;NOMO2	>tr|A0A0G2JN29|A0A0G2JN29_HUMAN Nodal modulator 1 OS=Homo sapiens GN=NOMO1 PE=1 SV=1;>tr|A0A087X117|A0A087X117_HUMAN Nodal modulator 1 OS=Homo sapiens GN=NOMO1 PE=1 SV=1;>sp|Q15155|NOMO1_HUMAN Nodal modulator 1 OS=Homo sapiens GN=NOMO1 PE=1 SV=5;>tr|A0A0G2	NaN	NaN	NaN	0	0	0	139.54	54.725	1267	0	0	0	0	0	0	0	0	0	NaN	NaN	NaN	NaN	NaN	NaN	NaN	NaN	NaN	NaN	NaN	NaN	NaN		NaN	NaN	NaN	NaN
56	Q5W0J0;A0A087X163;Q9NP72-3;Q9NP72;Q9NP72-2	Ras-related protein Rab-18	RAB18	>tr|Q5W0J0|Q5W0J0_HUMAN Ras-related protein Rab-18 OS=Homo sapiens GN=RAB18 PE=1 SV=1;>tr|A0A087X163|A0A087X163_HUMAN Ras-related protein Rab-18 OS=Homo sapiens GN=RAB18 PE=1 SV=1;>sp|Q9NP72-3|RAB18_HUMAN Isoform 3 of Ras-related protein Rab-18 OS=Homo sap	NaN	NaN	NaN	0	0	0	18.023	7.2441	161	0	0	0	0	0	0	0	0	0	NaN	NaN	NaN	NaN	NaN	NaN	NaN	NaN	NaN	NaN	NaN	NaN	NaN		NaN	NaN	NaN	NaN
57	A0A087X1A5;Q5JW30;O95793-2;O95793;O95793-3;Q5JW28;F6UDC6	Double-stranded RNA-binding protein Staufen homolog 1	STAU1	>tr|A0A087X1A5|A0A087X1A5_HUMAN Double-stranded RNA-binding protein Staufen homolog 1 OS=Homo sapiens GN=STAU1 PE=1 SV=1;>tr|Q5JW30|Q5JW30_HUMAN Double-stranded RNA-binding protein Staufen homolog 1 OS=Homo sapiens GN=STAU1 PE=1 SV=1;>sp|O95793-2|STAU1_HUM	NaN	NaN	NaN	0	0	3.2	54.945	68.162	493	0	0	0	0	0	0	9279900	7474100	6979800	NaN	NaN	NaN	NaN	NaN	NaN	NaN	NaN	NaN	NaN	NaN	NaN	NaN		6.49042	6.39644	6.54281	NaN
58	A0A087X1B2;B9A018;Q53GS9-2;Q53GS9;A0A087WW31;Q53GS9-3	U4/U6.U5 tri-snRNP-associated protein 2	USP39	>tr|A0A087X1B2|A0A087X1B2_HUMAN U4/U6.U5 tri-snRNP-associated protein 2 OS=Homo sapiens GN=USP39 PE=1 SV=1;>tr|B9A018|B9A018_HUMAN U4/U6.U5 tri-snRNP-associated protein 2 OS=Homo sapiens GN=USP39 PE=1 SV=1;>sp|Q53GS9-2|SNUT2_HUMAN Isoform 2 of U4/U6.U5 tri	NaN	NaN	NaN	0	0	0	56.399	32.157	487	0	0	0	0	0	0	0	0	0	NaN	NaN	NaN	NaN	NaN	NaN	NaN	NaN	NaN	NaN	NaN	NaN	NaN		NaN	NaN	NaN	NaN
59	A0A087X1B7;X6R700;Q9Y3Y2-4;Q9Y3Y2;Q9Y3Y2-3;Q5T7Y7	Chromatin target of PRMT1 protein	CHTOP	>tr|A0A087X1B7|A0A087X1B7_HUMAN Chromatin target of PRMT1 protein OS=Homo sapiens GN=CHTOP PE=1 SV=1;>tr|X6R700|X6R700_HUMAN Chromatin target of PRMT1 protein OS=Homo sapiens GN=CHTOP PE=1 SV=1;>sp|Q9Y3Y2-4|CHTOP_HUMAN Isoform 3 of Chromatin target of PRMT	NaN	NaN	NaN	38.2	38.2	0	8.5199	43.197	76	191974000	192644000	142738000	210881000	199180000	155061000	0	0	0	0.91231	0.75983	0.95957	1.0402	0.82181	0.8309	NaN	NaN	NaN	-0.205796	-0.151979	-0.0595401	-0.267253		8.11523	8.12875	7.85351	8.1905
61	A0A087X1K9;B4DP64;E5RGR0;O75608-2;O75608;E5RJ48;E5RI35	Acyl-protein thioesterase 1	LYPLA1	>tr|A0A087X1K9|A0A087X1K9_HUMAN Acyl-protein thioesterase 1 OS=Homo sapiens GN=LYPLA1 PE=1 SV=1;>tr|B4DP64|B4DP64_HUMAN Acyl-protein thioesterase 1 OS=Homo sapiens GN=LYPLA1 PE=1 SV=1;>tr|E5RGR0|E5RGR0_HUMAN Acyl-protein thioesterase 1 (Fragment) OS=Homo s	NaN	NaN	NaN	0	0	0	17.981	13.028	166	0	0	0	0	0	0	0	0	0	NaN	NaN	NaN	NaN	NaN	NaN	NaN	NaN	NaN	NaN	NaN	NaN	NaN		NaN	NaN	NaN	NaN
62	A0A087X1R4;Q15007-2;Q15007	Pre-mRNA-splicing regulator WTAP	WTAP	>tr|A0A087X1R4|A0A087X1R4_HUMAN Pre-mRNA-splicing regulator WTAP OS=Homo sapiens GN=WTAP PE=1 SV=1;>sp|Q15007-2|FL2D_HUMAN Isoform 2 of Pre-mRNA-splicing regulator WTAP OS=Homo sapiens GN=WTAP;>sp|Q15007|FL2D_HUMAN Pre-mRNA-splicing regulator WTAP OS=Homo	NaN	NaN	NaN	0	0	0	19.891	10.12	170	0	0	0	0	0	0	0	0	0	NaN	NaN	NaN	NaN	NaN	NaN	NaN	NaN	NaN	NaN	NaN	NaN	NaN		NaN	NaN	NaN	NaN
63	A0A087X1R9;H7C1L6;Q13618-2;Q13618	Cullin-3	CUL3	>tr|A0A087X1R9|A0A087X1R9_HUMAN Cullin-3 (Fragment) OS=Homo sapiens GN=CUL3 PE=1 SV=1;>tr|H7C1L6|H7C1L6_HUMAN Cullin-3 (Fragment) OS=Homo sapiens GN=CUL3 PE=1 SV=1;>sp|Q13618-2|CUL3_HUMAN Isoform 2 of Cullin-3 OS=Homo sapiens GN=CUL3;>sp|Q13618|CUL3_HUMAN	NaN	NaN	NaN	0	0	0	6.4853	23.886	55	0	0	0	0	0	0	0	0	0	NaN	NaN	NaN	NaN	NaN	NaN	NaN	NaN	NaN	NaN	NaN	NaN	NaN		NaN	NaN	NaN	NaN
64	H0YM70;A0A087X1Z3;Q9UL46;H0YKU2	Proteasome activator complex subunit 2	PSME2	>tr|H0YM70|H0YM70_HUMAN Proteasome activator complex subunit 2 OS=Homo sapiens GN=PSME2 PE=1 SV=1;>tr|A0A087X1Z3|A0A087X1Z3_HUMAN Proteasome activator complex subunit 2 OS=Homo sapiens GN=PSME2 PE=1 SV=1;>sp|Q9UL46|PSME2_HUMAN Proteasome activator complex	NaN	NaN	NaN	0	0	0	26.011	39.851	228	0	0	0	0	0	0	0	0	0	NaN	NaN	NaN	NaN	NaN	NaN	NaN	NaN	NaN	NaN	NaN	NaN	NaN		NaN	NaN	NaN	NaN
65	A0A087X283;C9J2P0;H7C061;B7Z306;R4GND1;A0A1B0GX65;P51965-2;P51965-3;P51965;Q96LR5;Q969T4	Ubiquitin-conjugating enzyme E2 E1;Ubiquitin-conjugating enzyme E2 E2;Ubiquitin-conjugating enzyme E2 E3	UBE2E1;UBE2E3;UBE2E2	>tr|A0A087X283|A0A087X283_HUMAN Ubiquitin-conjugating enzyme E2 E2 OS=Homo sapiens GN=UBE2E2 PE=3 SV=1;>tr|C9J2P0|C9J2P0_HUMAN Ubiquitin-conjugating enzyme E2 E1 (Fragment) OS=Homo sapiens GN=UBE2E1 PE=1 SV=1;>tr|H7C061|H7C061_HUMAN Ubiquitin-conjugating e	NaN	NaN	NaN	0	0	0	10.424	6.7682	94	0	0	0	0	0	0	0	0	0	NaN	NaN	NaN	NaN	NaN	NaN	NaN	NaN	NaN	NaN	NaN	NaN	NaN		NaN	NaN	NaN	NaN
66	A0A0G2JRD1;S4R3K7;S4R469;F8VR27;F8VZY7;B0QYV1;B0QYY4;A0A087X2B1;A0A0G2JRA5;J3KNW3;B7Z1U7;F8VZG9;A0A286YEU2;O43251-9;Q9NWB1-3;O43251-4;O43251-5;O43251-10;O43251-2;O43251;Q9NWB1-4;Q9NWB1-5;Q9NWB1;O43251-7;Q9NWB1-2;O43251-6;O43251-8;A0A0G2JSB3;I3L1D4;B0QYY7;J3QRF4;F8VRS4;A6NFN3;A6NFN3-2;O43251-3	RNA binding protein fox-1 homolog;RNA binding protein fox-1 homolog 2;RNA binding protein fox-1 homolog 1;RNA binding protein fox-1 homolog 3	RBFOX2;RBFOX1;RBFOX3	>tr|A0A0G2JRD1|A0A0G2JRD1_HUMAN RNA-binding protein fox-1 homolog 2 (Fragment) OS=Homo sapiens GN=RBFOX2 PE=1 SV=1;>tr|S4R3K7|S4R3K7_HUMAN RNA-binding protein fox-1 homolog 2 (Fragment) OS=Homo sapiens GN=RBFOX2 PE=1 SV=1;>tr|S4R469|S4R469_HUMAN RNA-bindin	NaN	NaN	NaN	0	0	0	23.543	11.852	227	0	0	0	0	0	0	0	0	0	NaN	NaN	NaN	NaN	NaN	NaN	NaN	NaN	NaN	NaN	NaN	NaN	NaN		NaN	NaN	NaN	NaN
67	A0A087X2D8;O60271-5;O60271-3;O60271-4;O60271-2;O60271;H0YBE9;O60271-9	C-Jun-amino-terminal kinase-interacting protein 4	SPAG9	>tr|A0A087X2D8|A0A087X2D8_HUMAN C-Jun-amino-terminal kinase-interacting protein 4 OS=Homo sapiens GN=SPAG9 PE=1 SV=1;>sp|O60271-5|JIP4_HUMAN Isoform 5 of C-Jun-amino-terminal kinase-interacting protein 4 OS=Homo sapiens GN=SPAG9;>sp|O60271-3|JIP4_HUMAN Iso	NaN	NaN	NaN	0	0	0	145.17	28.533	1312	0	0	0	0	0	0	0	0	0	NaN	NaN	NaN	NaN	NaN	NaN	NaN	NaN	NaN	NaN	NaN	NaN	NaN		NaN	NaN	NaN	NaN
68	F1T0B3;A0A087X2G1;Q92499-3;Q92499;Q92499-2	ATP-dependent RNA helicase DDX1	DDX1	>tr|F1T0B3|F1T0B3_HUMAN ATP-dependent RNA helicase DDX1 OS=Homo sapiens GN=DDX1 PE=1 SV=1;>tr|A0A087X2G1|A0A087X2G1_HUMAN ATP-dependent RNA helicase DDX1 OS=Homo sapiens GN=DDX1 PE=1 SV=1;>sp|Q92499-3|DDX1_HUMAN Isoform 3 of ATP-dependent RNA helicase DDX1	NaN	NaN	NaN	0	0	0	73.915	89.664	659	0	0	0	0	0	0	0	0	0	NaN	NaN	NaN	NaN	NaN	NaN	NaN	NaN	NaN	NaN	NaN	NaN	NaN		NaN	NaN	NaN	NaN
69	A0A087X2I1;P62333;H0YJC0;H0YJS8;H0YJX2;H0YJE9;H0YJT1	26S protease regulatory subunit 10B	PSMC6	>tr|A0A087X2I1|A0A087X2I1_HUMAN 26S proteasome regulatory subunit 10B OS=Homo sapiens GN=PSMC6 PE=1 SV=1;>sp|P62333|PRS10_HUMAN 26S proteasome regulatory subunit 10B OS=Homo sapiens GN=PSMC6 PE=1 SV=1;>tr|H0YJC0|H0YJC0_HUMAN 26S proteasome regulatory subun	NaN	NaN	NaN	0	0	0	45.796	75.756	403	0	0	0	0	0	0	0	0	0	NaN	NaN	NaN	NaN	NaN	NaN	NaN	NaN	NaN	NaN	NaN	NaN	NaN		NaN	NaN	NaN	NaN
70	A0A096LNH5;H7C2G3;A0A0B4J2H4;H7C1F6;A0A0B4J2D5;A0A096LPI6;P30042-2;P30042	ES1 protein homolog, mitochondrial	C21orf33	>tr|A0A096LNH5|A0A096LNH5_HUMAN Uncharacterized protein OS=Homo sapiens GN=LOC102724023 PE=4 SV=1;>tr|H7C2G3|H7C2G3_HUMAN ES1 protein homolog, mitochondrial (Fragment) OS=Homo sapiens GN=C21orf33 PE=4 SV=1;>tr|A0A0B4J2H4|A0A0B4J2H4_HUMAN Uncharacterized pr	NaN	NaN	NaN	0	0	0	19.416	6.7397	182	0	0	0	0	0	0	0	0	0	NaN	NaN	NaN	NaN	NaN	NaN	NaN	NaN	NaN	NaN	NaN	NaN	NaN		NaN	NaN	NaN	NaN
71	A0A0A0MR02;P45880-2;P45880;P45880-1;Q5JSD2;Q5JSD1;A2A3S1	Voltage-dependent anion-selective channel protein 2	VDAC2	>tr|A0A0A0MR02|A0A0A0MR02_HUMAN Voltage-dependent anion-selective channel protein 2 (Fragment) OS=Homo sapiens GN=VDAC2 PE=1 SV=1;>sp|P45880-2|VDAC2_HUMAN Isoform 2 of Voltage-dependent anion-selective channel protein 2 OS=Homo sapiens GN=VDAC2;>sp|P45880|	NaN	NaN	NaN	17.7	44.3	0	30.348	143.45	282	219669000	245010000	182459000	1024980000	1002630000	486630000	0	0	0	0.94575	0.77205	1.1022	0.428	0.37145	0.83304	NaN	NaN	NaN	-0.602526	-0.736906	0.140386	-0.263542		8.61006	8.62668	7.96014	8.6872
72	Q5T092;A0A0A0MR06;Q5T091;O15258;Q5T093	Protein RER1	RER1	>tr|Q5T092|Q5T092_HUMAN Protein RER1 (Fragment) OS=Homo sapiens GN=RER1 PE=1 SV=1;>tr|A0A0A0MR06|A0A0A0MR06_HUMAN Protein RER1 (Fragment) OS=Homo sapiens GN=RER1 PE=1 SV=1;>tr|Q5T091|Q5T091_HUMAN Protein RER1 OS=Homo sapiens GN=RER1 PE=1 SV=1;>sp|O15258|RE	NaN	NaN	NaN	0	0	0	18.388	58.19	158	0	0	0	0	0	0	0	0	0	NaN	NaN	NaN	NaN	NaN	NaN	NaN	NaN	NaN	NaN	NaN	NaN	NaN		NaN	NaN	NaN	NaN
73	A0A0A0MRA5;B7Z4B8;Q9BUJ2-4;Q9BUJ2-2;Q9BUJ2;Q9BUJ2-3;M0R3F1;M0QYZ0;M0R203;M0QZV6;M0R0K8;M0QYM5;M0QYI8	Heterogeneous nuclear ribonucleoprotein U-like protein 1	HNRNPUL1	>tr|A0A0A0MRA5|A0A0A0MRA5_HUMAN Heterogeneous nuclear ribonucleoprotein U-like protein 1 OS=Homo sapiens GN=HNRNPUL1 PE=1 SV=1;>tr|B7Z4B8|B7Z4B8_HUMAN Heterogeneous nuclear ribonucleoprotein U-like protein 1 OS=Homo sapiens GN=HNRNPUL1 PE=1 SV=1;>sp|Q9BUJ2	NaN	NaN	NaN	0	3.8	1.6	85.939	88.939	766	0	0	0	41970000	43899000	28997000	28198000	27526000	22974000	NaN	NaN	NaN	0.81617	0.75533	0.99145	NaN	NaN	NaN	-0.404821	-0.293058	NaN	-0.0123881		7.3808	7.36484	7.06021	7.46235
74	F6S8N6;A0A0A0MRJ6;H7BY58;P22061;P22061-2;C9J0F2	Protein-L-isoaspartate O-methyltransferase;Protein-L-isoaspartate(D-aspartate) O-methyltransferase	PCMT1	>tr|F6S8N6|F6S8N6_HUMAN Protein-L-isoaspartate(D-aspartate) O-methyltransferase OS=Homo sapiens GN=PCMT1 PE=1 SV=1;>tr|A0A0A0MRJ6|A0A0A0MRJ6_HUMAN Protein-L-isoaspartate O-methyltransferase OS=Homo sapiens GN=PCMT1 PE=1 SV=1;>tr|H7BY58|H7BY58_HUMAN Protein	NaN	NaN	NaN	3.6	3.6	0	26.626	46.737	250	49480000	47370000	39464000	42331000	44572000	33799000	0	0	0	1.1149	0.91675	0.97535	1.0213	1.0604	0.99727	NaN	NaN	NaN	0.121214	-0.0453942	-0.036008	-0.00394396		7.49625	7.47568	7.29517	7.5289
75	A0A0A0MRM8;A0A0D9SGC1;E7EW20;Q9UM54-5;Q9UM54-2;Q9UM54-6;Q9UM54-4;Q9UM54-1;Q9UM54	Unconventional myosin-VI	MYO6	>tr|A0A0A0MRM8|A0A0A0MRM8_HUMAN Unconventional myosin-VI OS=Homo sapiens GN=MYO6 PE=1 SV=1;>tr|A0A0D9SGC1|A0A0D9SGC1_HUMAN Unconventional myosin-VI OS=Homo sapiens GN=MYO6 PE=1 SV=1;>tr|E7EW20|E7EW20_HUMAN Unconventional myosin-VI OS=Homo sapiens GN=MYO6 P	NaN	NaN	NaN	0	0	0	145.01	7.9967	1253	0	0	0	0	0	0	0	0	0	NaN	NaN	NaN	NaN	NaN	NaN	NaN	NaN	NaN	NaN	NaN	NaN	NaN		NaN	NaN	NaN	NaN
76	A0A0A0MRM9;Q14978;Q14978-3;Q14978-2	Nucleolar and coiled-body phosphoprotein 1	NOLC1	>tr|A0A0A0MRM9|A0A0A0MRM9_HUMAN Nucleolar and coiled-body phosphoprotein 1 (Fragment) OS=Homo sapiens GN=NOLC1 PE=1 SV=1;>sp|Q14978|NOLC1_HUMAN Nucleolar and coiled-body phosphoprotein 1 OS=Homo sapiens GN=NOLC1 PE=1 SV=2;>sp|Q14978-3|NOLC1_HUMAN Isoform 3	NaN	NaN	NaN	0	0	2.8	74.543	31.379	708	0	0	0	0	0	0	471120000	365399000	249259000	NaN	NaN	NaN	NaN	NaN	NaN	0.63711	0.78311	0.82712	-0.650386	-0.352713	-0.273831	NaN		8.19601	8.08565	8.09562	NaN
77	A0A0A0MRN4;Q5BKZ1-3;Q5BKZ1	DBIRD complex subunit ZNF326	ZNF326	>tr|A0A0A0MRN4|A0A0A0MRN4_HUMAN DBIRD complex subunit ZNF326 OS=Homo sapiens GN=ZNF326 PE=1 SV=1;>sp|Q5BKZ1-3|ZN326_HUMAN Isoform 3 of DBIRD complex subunit ZNF326 OS=Homo sapiens GN=ZNF326;>sp|Q5BKZ1|ZN326_HUMAN DBIRD complex subunit ZNF326 OS=Homo sapien	NaN	NaN	NaN	0	0	0	55.57	8.6257	493	0	0	0	0	0	0	0	0	0	NaN	NaN	NaN	NaN	NaN	NaN	NaN	NaN	NaN	NaN	NaN	NaN	NaN		NaN	NaN	NaN	NaN
78	A0A0A0MRV0;Q9P2E9-3;Q9P2E9-2;Q9P2E9;F8W7S5;A0A087WVV2;A2A2S5;A0A087WU26;H0YDJ4;H9KV85;E9PN67;C9J066;Q8N4C6-6;Q8N4C6-11;Q8N4C6-4;Q8N4C6-9;Q8N4C6-2;Q8N4C6;Q8N4C6-5;Q8N4C6-10;Q8N4C6-7	Ribosome-binding protein 1	RRBP1	>tr|A0A0A0MRV0|A0A0A0MRV0_HUMAN Ribosome-binding protein 1 OS=Homo sapiens GN=RRBP1 PE=1 SV=1;>sp|Q9P2E9-3|RRBP1_HUMAN Isoform 2 of Ribosome-binding protein 1 OS=Homo sapiens GN=RRBP1;>sp|Q9P2E9-2|RRBP1_HUMAN Isoform 1 of Ribosome-binding protein 1 OS=Homo	NaN	NaN	NaN	0	0	0	152.45	300.44	1410	0	0	0	0	0	0	0	0	0	NaN	NaN	NaN	NaN	NaN	NaN	NaN	NaN	NaN	NaN	NaN	NaN	NaN		NaN	NaN	NaN	NaN
79	A0A0A0MRW6;Q9H6R4-2;Q9H6R4-4;Q9H6R4;Q9H6R4-3	Nucleolar protein 6	NOL6	>tr|A0A0A0MRW6|A0A0A0MRW6_HUMAN Nucleolar protein 6 OS=Homo sapiens GN=NOL6 PE=1 SV=1;>sp|Q9H6R4-2|NOL6_HUMAN Isoform 2 of Nucleolar protein 6 OS=Homo sapiens GN=NOL6;>sp|Q9H6R4-4|NOL6_HUMAN Isoform 4 of Nucleolar protein 6 OS=Homo sapiens GN=NOL6;>sp|Q9H6	NaN	NaN	NaN	0	0	0	112.16	13.357	1008	0	0	0	0	0	0	0	0	0	NaN	NaN	NaN	NaN	NaN	NaN	NaN	NaN	NaN	NaN	NaN	NaN	NaN		NaN	NaN	NaN	NaN
80	A0A0A0MS07;A0A0A0MS08;P01857	Ig gamma-1 chain C region	IGHG1	>tr|A0A0A0MS07|A0A0A0MS07_HUMAN Immunoglobulin heavy constant gamma 1 (Fragment) OS=Homo sapiens GN=IGHG1 PE=1 SV=1;>tr|A0A0A0MS08|A0A0A0MS08_HUMAN Immunoglobulin heavy constant gamma 1 (Fragment) OS=Homo sapiens GN=IGHG1 PE=1 SV=1;>sp|P01857|IGHG1_HUMAN I	NaN	NaN	NaN	0	0	0	31.983	19.219	295	0	0	0	0	0	0	0	0	0	NaN	NaN	NaN	NaN	NaN	NaN	NaN	NaN	NaN	NaN	NaN	NaN	NaN		NaN	NaN	NaN	NaN
81	S4R3N9;A0A0A0MS41;A0A1P0AYU5;Q9BWM7	Sideroflexin-3	SFXN3	>tr|S4R3N9|S4R3N9_HUMAN Sideroflexin-3 OS=Homo sapiens GN=SFXN3 PE=1 SV=1;>tr|A0A0A0MS41|A0A0A0MS41_HUMAN Sideroflexin OS=Homo sapiens GN=SFXN3 PE=1 SV=1;>tr|A0A1P0AYU5|A0A1P0AYU5_HUMAN Sideroflexin OS=Homo sapiens GN=SFXN3 PE=1 SV=1;>sp|Q9BWM7|SFXN3_HUMAN	NaN	NaN	NaN	0	0	0	19.605	12.412	177	0	0	0	0	0	0	0	0	0	NaN	NaN	NaN	NaN	NaN	NaN	NaN	NaN	NaN	NaN	NaN	NaN	NaN		NaN	NaN	NaN	NaN
82	A0A0A0MS69;Q14123-2;Q14123;Q14123-3;P54750-3;P54750-8;P54750-9;P54750-2;P54750-6;P54750;P54750-7;P54750-4;P54750-5	Calcium/calmodulin-dependent 3,5-cyclic nucleotide phosphodiesterase 1C	PDE1C	>tr|A0A0A0MS69|A0A0A0MS69_HUMAN Phosphodiesterase OS=Homo sapiens GN=PDE1C PE=1 SV=1;>sp|Q14123-2|PDE1C_HUMAN Isoform PDE1C1 of Calcium/calmodulin-dependent 3,5-cyclic nucleotide phosphodiesterase 1C OS=Homo sapiens GN=PDE1C;>sp|Q14123|PDE1C_HUMAN Calciu	NaN	NaN	NaN	0	0	0	86.924	40.548	769	0	0	0	0	0	0	0	0	0	NaN	NaN	NaN	NaN	NaN	NaN	NaN	NaN	NaN	NaN	NaN	NaN	NaN		NaN	NaN	NaN	NaN
84	A0A1W2PQ78;A0A1W2PQV5;A0A1W2PNM1;A0A0A0MSE2;A0A0D9SFP2;E9PF18;Q16836;Q16836-3;Q16836-2;A0A1W2PQC2;A0A1W2PRT2	Hydroxyacyl-coenzyme A dehydrogenase, mitochondrial	HADH	>tr|A0A1W2PQ78|A0A1W2PQ78_HUMAN Hydroxyacyl-coenzyme A dehydrogenase, mitochondrial OS=Homo sapiens GN=HADH PE=1 SV=1;>tr|A0A1W2PQV5|A0A1W2PQV5_HUMAN Hydroxyacyl-coenzyme A dehydrogenase, mitochondrial OS=Homo sapiens GN=HADH PE=1 SV=1;>tr|A0A1W2PNM1|A0A1W	NaN	NaN	NaN	0	0	0	19.269	12.532	176	0	0	0	0	0	0	0	0	0	NaN	NaN	NaN	NaN	NaN	NaN	NaN	NaN	NaN	NaN	NaN	NaN	NaN		NaN	NaN	NaN	NaN
85	A0A0A0MSE8;O00762-4;O00762;K4DI81;A0A087WVK1;O00762-2;O00762-3	Ubiquitin-conjugating enzyme E2 C	UBE2C	>tr|A0A0A0MSE8|A0A0A0MSE8_HUMAN Ubiquitin-conjugating enzyme E2 C OS=Homo sapiens GN=UBE2C PE=1 SV=1;>sp|O00762-4|UBE2C_HUMAN Isoform 4 of Ubiquitin-conjugating enzyme E2 C OS=Homo sapiens GN=UBE2C;>sp|O00762|UBE2C_HUMAN Ubiquitin-conjugating enzyme E2 C O	NaN	NaN	NaN	0	0	0	8.0931	15.645	79	0	0	0	0	0	0	0	0	0	NaN	NaN	NaN	NaN	NaN	NaN	NaN	NaN	NaN	NaN	NaN	NaN	NaN		NaN	NaN	NaN	NaN
86	B3KPJ4;A0A0A0MSI2;Q8IXK0-2;Q8IXK0-4;Q8IXK0;Q8IXK0-5;H7C528;Q8NDX5-2;Q8NDX5;Q8NDX5-7	Polyhomeotic-like protein 2;Polyhomeotic-like protein 3	PHC2;PHC3	>tr|B3KPJ4|B3KPJ4_HUMAN Polyhomeotic-like protein 2 OS=Homo sapiens GN=PHC2 PE=1 SV=1;>tr|A0A0A0MSI2|A0A0A0MSI2_HUMAN Polyhomeotic-like protein 2 OS=Homo sapiens GN=PHC2 PE=1 SV=1;>sp|Q8IXK0-2|PHC2_HUMAN Isoform 2 of Polyhomeotic-like protein 2 OS=Homo sap	NaN	NaN	NaN	0	0	0	50.403	13.576	464	0	0	0	0	0	0	0	0	0	NaN	NaN	NaN	NaN	NaN	NaN	NaN	NaN	NaN	NaN	NaN	NaN	NaN		NaN	NaN	NaN	NaN
87	A0A0A0MSJ0;Q86XP3-2;Q86XP3	ATP-dependent RNA helicase DDX42	DDX42	>tr|A0A0A0MSJ0|A0A0A0MSJ0_HUMAN ATP-dependent RNA helicase DDX42 OS=Homo sapiens GN=DDX42 PE=1 SV=1;>sp|Q86XP3-2|DDX42_HUMAN Isoform 2 of ATP-dependent RNA helicase DDX42 OS=Homo sapiens GN=DDX42;>sp|Q86XP3|DDX42_HUMAN ATP-dependent RNA helicase DDX42 OS=H	NaN	NaN	NaN	0	0	0	77.813	20.572	708	0	0	0	0	0	0	0	0	0	NaN	NaN	NaN	NaN	NaN	NaN	NaN	NaN	NaN	NaN	NaN	NaN	NaN		NaN	NaN	NaN	NaN
88	A0A0A0MSK5;Q5JTV8;J3KN66;Q5JTV8-3;H0Y4R4;H0YD16;H0YDU3;Q5JTV8-2	Torsin-1A-interacting protein 1	TOR1AIP1	>tr|A0A0A0MSK5|A0A0A0MSK5_HUMAN Torsin-1A-interacting protein 1 OS=Homo sapiens GN=TOR1AIP1 PE=1 SV=1;>sp|Q5JTV8|TOIP1_HUMAN Torsin-1A-interacting protein 1 OS=Homo sapiens GN=TOR1AIP1 PE=1 SV=2;>tr|J3KN66|J3KN66_HUMAN Torsin-1A-interacting protein 1 OS=Ho	NaN	NaN	NaN	0	0	0	52.406	84.148	462	0	0	0	0	0	0	0	0	0	NaN	NaN	NaN	NaN	NaN	NaN	NaN	NaN	NaN	NaN	NaN	NaN	NaN		NaN	NaN	NaN	NaN
89	A0A0A0MSQ0;P13797-3;P13797-2;P13797;Q14651;H7C4N2;C9JAM8;P13796;U3KQI3;Q5TBN3	Plastin-3;Plastin-1	PLS3;PLS1	>tr|A0A0A0MSQ0|A0A0A0MSQ0_HUMAN Plastin-3 OS=Homo sapiens GN=PLS3 PE=1 SV=1;>sp|P13797-3|PLST_HUMAN Isoform 3 of Plastin-3 OS=Homo sapiens GN=PLS3;>sp|P13797-2|PLST_HUMAN Isoform 2 of Plastin-3 OS=Homo sapiens GN=PLS3;>sp|P13797|PLST_HUMAN Plastin-3 OS=Hom	NaN	NaN	NaN	0	0	0	69.334	47.602	617	0	0	0	0	0	0	0	0	0	NaN	NaN	NaN	NaN	NaN	NaN	NaN	NaN	NaN	NaN	NaN	NaN	NaN		NaN	NaN	NaN	NaN
90	S4R3Z2;A0A0A0MSS8;Q04828;P42330;S4R3D5;A6NHU4;H0Y804;B4DK69;P42330-2;P52895;P17516	Aldo-keto reductase family 1 member C1;Aldo-keto reductase family 1 member C3;Aldo-keto reductase family 1 member C2;Aldo-keto reductase family 1 member C4	AKR1C3;AKR1C1;AKR1C2;AKR1C4	>tr|S4R3Z2|S4R3Z2_HUMAN Aldo-keto reductase family 1 member C3 OS=Homo sapiens GN=AKR1C3 PE=1 SV=1;>tr|A0A0A0MSS8|A0A0A0MSS8_HUMAN Aldo-keto reductase family 1 member C3 OS=Homo sapiens GN=AKR1C3 PE=1 SV=1;>sp|Q04828|AK1C1_HUMAN Aldo-keto reductase family	NaN	NaN	NaN	0	0	0	34.339	13.065	300	0	0	0	0	0	0	0	0	0	NaN	NaN	NaN	NaN	NaN	NaN	NaN	NaN	NaN	NaN	NaN	NaN	NaN		NaN	NaN	NaN	NaN
91	A0A0A0MSW4;P48739;P48739-2;P48739-3;B3KYB6;B3KYB7	Phosphatidylinositol transfer protein beta isoform	PITPNB	>tr|A0A0A0MSW4|A0A0A0MSW4_HUMAN Phosphatidylinositol transfer protein beta isoform OS=Homo sapiens GN=PITPNB PE=1 SV=1;>sp|P48739|PIPNB_HUMAN Phosphatidylinositol transfer protein beta isoform OS=Homo sapiens GN=PITPNB PE=1 SV=2;>sp|P48739-2|PIPNB_HUMAN Is	NaN	NaN	NaN	0	0	0	31.581	40.193	271	0	0	0	0	0	0	0	0	0	NaN	NaN	NaN	NaN	NaN	NaN	NaN	NaN	NaN	NaN	NaN	NaN	NaN		NaN	NaN	NaN	NaN
92	Q9HBD4;A0A0A0MT49;P51532-5;P51532-2;P51532-3;P51532-4;P51532;A0A0U1RRF5;K7EP28;A0A0U1RRD6;A0A0U1RRF8;A0A0A0MSS5;F6UH26;A0A0U1RQU0;A0A0U1RR09;F6XE55;A0A0U1RQW7;A0A0U1RRN2;B1ALG1;A0A0U1RR83;A0A0U1RQX3;F6T8Q0;B1ALG2;A0A0U1RR26;A0A0U1RRG6;B4DNT1;B1ALF6;F6VDE0;P51531-2;P51531	Transcription activator BRG1	SMARCA4	>tr|Q9HBD4|Q9HBD4_HUMAN SMARCA4 isoform 2 OS=Homo sapiens GN=SMARCA4 PE=1 SV=1;>tr|A0A0A0MT49|A0A0A0MT49_HUMAN Transcription activator BRG1 OS=Homo sapiens GN=SMARCA4 PE=1 SV=1;>sp|P51532-5|SMCA4_HUMAN Isoform 5 of Transcription activator BRG1 OS=Homo sapi	NaN	NaN	NaN	0	0	0	188.15	26.849	1679	0	0	0	0	0	0	0	0	0	NaN	NaN	NaN	NaN	NaN	NaN	NaN	NaN	NaN	NaN	NaN	NaN	NaN	SMARCA4	NaN	NaN	NaN	NaN
93	A0A0A0MT83;P26440-2;P26440	Isovaleryl-CoA dehydrogenase, mitochondrial	IVD	>tr|A0A0A0MT83|A0A0A0MT83_HUMAN Isovaleryl-CoA dehydrogenase, mitochondrial OS=Homo sapiens GN=IVD PE=1 SV=1;>sp|P26440-2|IVD_HUMAN Isoform 2 of Isovaleryl-CoA dehydrogenase, mitochondrial OS=Homo sapiens GN=IVD;>sp|P26440|IVD_HUMAN Isovaleryl-CoA dehydrog	NaN	NaN	NaN	0	0	0	46.65	6.7948	426	0	0	0	0	0	0	0	0	0	NaN	NaN	NaN	NaN	NaN	NaN	NaN	NaN	NaN	NaN	NaN	NaN	NaN		NaN	NaN	NaN	NaN
94	A0A0A0MTH9;O14981	TATA-binding protein-associated factor 172	BTAF1	>tr|A0A0A0MTH9|A0A0A0MTH9_HUMAN TATA-binding protein-associated factor 172 OS=Homo sapiens GN=BTAF1 PE=1 SV=1;>sp|O14981|BTAF1_HUMAN TATA-binding protein-associated factor 172 OS=Homo sapiens GN=BTAF1 PE=1 SV=2	NaN	NaN	NaN	0	0	0	206.93	8.0573	1849	0	0	0	0	0	0	0	0	0	NaN	NaN	NaN	NaN	NaN	NaN	NaN	NaN	NaN	NaN	NaN	NaN	NaN		NaN	NaN	NaN	NaN
95	B8ZWD1;A0A0A0MTI5;P07108;P07108-3;P07108-2;P07108-4;P07108-5	Acyl-CoA-binding protein	DBI	>tr|B8ZWD1|B8ZWD1_HUMAN Acyl-CoA-binding protein OS=Homo sapiens GN=DBI PE=1 SV=1;>tr|A0A0A0MTI5|A0A0A0MTI5_HUMAN Acyl-CoA-binding protein OS=Homo sapiens GN=DBI PE=1 SV=1;>sp|P07108|ACBP_HUMAN Acyl-CoA-binding protein OS=Homo sapiens GN=DBI PE=1 SV=2;>sp|	NaN	NaN	NaN	0	0	0	11.15	7.6144	97	0	0	0	0	0	0	0	0	0	NaN	NaN	NaN	NaN	NaN	NaN	NaN	NaN	NaN	NaN	NaN	NaN	NaN		NaN	NaN	NaN	NaN
96	A0A0A0MTI6;Q9NYP7-3;Q9NYP7;Q9NYP7-2	Elongation of very long chain fatty acids protein 5	ELOVL5	>tr|A0A0A0MTI6|A0A0A0MTI6_HUMAN Elongation of very long chain fatty acids protein OS=Homo sapiens GN=ELOVL5 PE=1 SV=1;>sp|Q9NYP7-3|ELOV5_HUMAN Isoform 3 of Elongation of very long chain fatty acids protein 5 OS=Homo sapiens GN=ELOVL5;>sp|Q9NYP7|ELOV5_HUMAN	NaN	NaN	NaN	0	0	0	30.742	9.3778	262	0	0	0	0	0	0	0	0	0	NaN	NaN	NaN	NaN	NaN	NaN	NaN	NaN	NaN	NaN	NaN	NaN	NaN		NaN	NaN	NaN	NaN
97	A0A0R4J2G3;A0A0A0MTJ9;Q6PIU2;Q6PIU2-2;H7C046;Q6PIU2-3	Neutral cholesterol ester hydrolase 1	NCEH1	>tr|A0A0R4J2G3|A0A0R4J2G3_HUMAN Arylacetamide deacetylase-like 1 OS=Homo sapiens GN=NCEH1 PE=1 SV=1;>tr|A0A0A0MTJ9|A0A0A0MTJ9_HUMAN Neutral cholesterol ester hydrolase 1 OS=Homo sapiens GN=NCEH1 PE=1 SV=1;>sp|Q6PIU2|NCEH1_HUMAN Neutral cholesterol ester hy	NaN	NaN	NaN	0	0	0	49.062	14.254	440	0	0	0	0	0	0	0	0	0	NaN	NaN	NaN	NaN	NaN	NaN	NaN	NaN	NaN	NaN	NaN	NaN	NaN		NaN	NaN	NaN	NaN
98	E9PLF1;E9PHN7;E9PHN6;Q5T8Q9;A0A0A0MTN3;Q5T8R1;F6XZQ7;P28161-2;P46439;P28161;P21266	Glutathione S-transferase Mu 2;Glutathione S-transferase Mu 5;Glutathione S-transferase Mu 3	GSTM2;GSTM5;GSTM3	>tr|E9PLF1|E9PLF1_HUMAN Glutathione S-transferase Mu 2 (Fragment) OS=Homo sapiens GN=GSTM2 PE=1 SV=2;>tr|E9PHN7|E9PHN7_HUMAN Glutathione S-transferase Mu 2 OS=Homo sapiens GN=GSTM2 PE=1 SV=2;>tr|E9PHN6|E9PHN6_HUMAN Glutathione S-transferase OS=Homo sapiens	NaN	NaN	NaN	0	0	0	17.369	6.6673	147	0	0	0	0	0	0	0	0	0	NaN	NaN	NaN	NaN	NaN	NaN	NaN	NaN	NaN	NaN	NaN	NaN	NaN		NaN	NaN	NaN	NaN
99	A0A0A0MTS2;P06744;P06744-2;K7EQ48;A0A0J9YXP8;A0A0J9YX90;A0A0J9YYH3;K7EPY4;K7EP41;K7ELR7;K7ENA0;K7ERK8;K7ERC6;CON__Q3ZBD7;K7EIL4;K7ESF4;Q8N196	Glucose-6-phosphate isomerase	GPI	>tr|A0A0A0MTS2|A0A0A0MTS2_HUMAN Glucose-6-phosphate isomerase (Fragment) OS=Homo sapiens GN=GPI PE=1 SV=1;>sp|P06744|G6PI_HUMAN Glucose-6-phosphate isomerase OS=Homo sapiens GN=GPI PE=1 SV=4;>sp|P06744-2|G6PI_HUMAN Isoform 2 of Glucose-6-phosphate isomeras	NaN	NaN	NaN	9.8	16.8	2.6	64.824	323.31	573	221059000	312190000	269089000	1151660000	1293500000	916520000	68480000	33303000	64619000	0.99633	0.9225	0.95185	0.98298	0.88832	0.92452	NaN	NaN	NaN	-0.0857034	-0.0698455	-0.0711939	-0.113224		8.72237	8.69814	8.22234	8.96214
100	A0A0A0MTS7;Q8WZ42-13;Q8WZ42-12;A0A0A0MRA3;Q8WZ42-3;Q8WZ42-10;Q8WZ42-9;Q8WZ42-5;Q8WZ42-11;Q8WZ42-4;Q8WZ42-7;Q8WZ42-2;Q8WZ42;Q8WZ42-8;A0A1B0GXE3	Titin	TTN	>tr|A0A0A0MTS7|A0A0A0MTS7_HUMAN Titin OS=Homo sapiens GN=TTN PE=1 SV=1;>sp|Q8WZ42-13|TITIN_HUMAN Isoform 13 of Titin OS=Homo sapiens GN=TTN;>sp|Q8WZ42-12|TITIN_HUMAN Isoform 12 of Titin OS=Homo sapiens GN=TTN;>tr|A0A0A0MRA3|A0A0A0MRA3_HUMAN Titin OS=Homo s	NaN	NaN	NaN	0	0	0	3994.6	22.351	35991	0	0	0	0	0	0	66423400	73722000	19361400	NaN	NaN	NaN	NaN	NaN	NaN	NaN	NaN	NaN	NaN	NaN	NaN	NaN		7.3452	7.39048	6.98591	NaN
101	A0A0A6YYA0;Q86XR7-2;Q9Y3B3-2;Q9Y3B3	Transmembrane emp24 domain-containing protein 7	TMED7	>tr|A0A0A6YYA0|A0A0A6YYA0_HUMAN Protein TMED7-TICAM2 OS=Homo sapiens GN=TMED7-TICAM2 PE=3 SV=1;>sp|Q86XR7-2|TCAM2_HUMAN Isoform 2 of TIR domain-containing adapter molecule 2 OS=Homo sapiens GN=TICAM2;>sp|Q9Y3B3-2|TMED7_HUMAN Isoform 2 of Transmembrane emp2	NaN	NaN	NaN	0	0	0	21.233	14.701	188	0	0	0	0	0	0	0	0	0	NaN	NaN	NaN	NaN	NaN	NaN	NaN	NaN	NaN	NaN	NaN	NaN	NaN		NaN	NaN	NaN	NaN
102	A0A0B4J1W3;Q9BXJ9;Q9BXJ9-4;Q6N069;Q6N069-5;Q6N069-4;Q6N069-3;Q6N069-2	N-alpha-acetyltransferase 15, NatA auxiliary subunit	NAA15	>tr|A0A0B4J1W3|A0A0B4J1W3_HUMAN N-alpha-acetyltransferase 15, NatA auxiliary subunit OS=Homo sapiens GN=NAA15 PE=1 SV=1;>sp|Q9BXJ9|NAA15_HUMAN N-alpha-acetyltransferase 15, NatA auxiliary subunit OS=Homo sapiens GN=NAA15 PE=1 SV=1;>sp|Q9BXJ9-4|NAA15_HUMAN	NaN	NaN	NaN	0	0	0	101.2	136.71	865	0	0	0	0	0	0	0	0	0	NaN	NaN	NaN	NaN	NaN	NaN	NaN	NaN	NaN	NaN	NaN	NaN	NaN		NaN	NaN	NaN	NaN
103	A0A0B4J1Z1;C9JAB2;Q16629-3;Q16629-2;Q16629-4;Q16629;F8WEA1	Serine/arginine-rich splicing factor 7	SRSF7	>tr|A0A0B4J1Z1|A0A0B4J1Z1_HUMAN Serine/arginine-rich-splicing factor 7 OS=Homo sapiens GN=SRSF7 PE=1 SV=1;>tr|C9JAB2|C9JAB2_HUMAN Serine/arginine-rich-splicing factor 7 OS=Homo sapiens GN=SRSF7 PE=1 SV=1;>sp|Q16629-3|SRSF7_HUMAN Isoform 3 of Serine/arginin	NaN	NaN	NaN	6.6	16.8	10.2	15.763	76.223	137	47789000	48124000	29519000	65887000	65548000	52999000	74535000	64692000	51907000	0.60569	0.6371	1.1293	0.90423	0.76857	0.88153	0.78936	1.0135	1.3763	-0.471515	-0.231735	0.325156	-0.181918		7.79674	7.77501	7.60973	7.72427
104	A0A0B4J220;E9PLD3;E9PRG8			>tr|A0A0B4J220|A0A0B4J220_HUMAN Chromosome 11 open reading frame 48, isoform CRA_c OS=Homo sapiens GN=C11orf98 PE=1 SV=1	NaN	NaN	NaN	21.1	21.1	21.1	14.234	37.038	123	890790000	936370000	700840000	812750000	829030000	545380000	366380000	322332000	231012000	0.77876	0.74599	1.1601	0.76617	0.91485	1.0949	0.65809	0.94713	1.3707	-0.351258	-0.286721	0.339593	0.130799		8.84223	8.83915	8.66832	8.7367
105	F8VV32;A0A0B4J259;P61626	Lysozyme C	LYZ	>tr|F8VV32|F8VV32_HUMAN Lysozyme OS=Homo sapiens GN=LYZ PE=1 SV=1;>tr|A0A0B4J259|A0A0B4J259_HUMAN Lysozyme OS=Homo sapiens GN=LYZ PE=1 SV=1;>sp|P61626|LYSC_HUMAN Lysozyme C OS=Homo sapiens GN=LYZ PE=1 SV=1	NaN	NaN	NaN	0	11.5	0	11.488	12.474	104	0	0	0	0	0	0	0	0	0	NaN	NaN	NaN	NaN	NaN	NaN	NaN	NaN	NaN	NaN	NaN	NaN	NaN		NaN	NaN	NaN	NaN
106	A0A0B4J2A4;P42765;K7ER88;K7EJB1;K7EJ68;K7EME0	3-ketoacyl-CoA thiolase, mitochondrial	ACAA2	>tr|A0A0B4J2A4|A0A0B4J2A4_HUMAN 3-ketoacyl-CoA thiolase, mitochondrial OS=Homo sapiens GN=ACAA2 PE=1 SV=1;>sp|P42765|THIM_HUMAN 3-ketoacyl-CoA thiolase, mitochondrial OS=Homo sapiens GN=ACAA2 PE=1 SV=2;>tr|K7ER88|K7ER88_HUMAN 3-ketoacyl-CoA thiolase, mitoc	NaN	NaN	NaN	0	0	0	41.601	12.898	394	0	0	0	0	0	0	0	0	0	NaN	NaN	NaN	NaN	NaN	NaN	NaN	NaN	NaN	NaN	NaN	NaN	NaN		NaN	NaN	NaN	NaN
107	Q5W0H4;A0A0B4J2C3;P13693;J3KPG2;E9PJF7;P13693-2;H0YCX0;Q56UQ5;Q9HAU6	Translationally-controlled tumor protein	TPT1	>tr|Q5W0H4|Q5W0H4_HUMAN Translationally-controlled tumor protein OS=Homo sapiens GN=TPT1 PE=1 SV=1;>tr|A0A0B4J2C3|A0A0B4J2C3_HUMAN Translationally-controlled tumor protein OS=Homo sapiens GN=TPT1 PE=1 SV=1;>sp|P13693|TCTP_HUMAN Translationally-controlled t	NaN	NaN	NaN	0	0	0	21.525	63.081	188	0	0	0	0	0	0	0	0	0	NaN	NaN	NaN	NaN	NaN	NaN	NaN	NaN	NaN	NaN	NaN	NaN	NaN		NaN	NaN	NaN	NaN
108	A0A0B4J2E5;Q15269	Periodic tryptophan protein 2 homolog	PWP2	>tr|A0A0B4J2E5|A0A0B4J2E5_HUMAN Uncharacterized protein OS=Homo sapiens GN=LOC102724159 PE=1 SV=1;>sp|Q15269|PWP2_HUMAN Periodic tryptophan protein 2 homolog OS=Homo sapiens GN=PWP2 PE=2 SV=2	NaN	NaN	NaN	0	0	0	102.45	7.7732	919	0	0	0	0	0	0	0	0	0	NaN	NaN	NaN	NaN	NaN	NaN	NaN	NaN	NaN	NaN	NaN	NaN	NaN		NaN	NaN	NaN	NaN
109	A0A0C4DFV9;Q01105-3;Q01105-4;Q01105-2;Q01105;A0A087X027;P0DME0	Protein SET;Protein SETSIP	SET;SETSIP	>tr|A0A0C4DFV9|A0A0C4DFV9_HUMAN Protein SET OS=Homo sapiens GN=SET PE=1 SV=1;>sp|Q01105-3|SET_HUMAN Isoform 3 of Protein SET OS=Homo sapiens GN=SET;>sp|Q01105-4|SET_HUMAN Isoform 4 of Protein SET OS=Homo sapiens GN=SET;>sp|Q01105-2|SET_HUMAN Isoform 2 of P	NaN	NaN	NaN	21.1	10.2	6.8	31.124	323.31	266	89859000	103770000	59449000	241860000	249720000	227400000	4555900	4103500	3364400	1.3936	1.0089	1.152	1.1344	1.1655	1.13	NaN	NaN	NaN	0.355637	0.0998338	0.204141	0.176323		8.05961	8.06662	7.49702	8.35679
110	C9J9K3;A0A0C4DG17;P08865;F8WD59	40S ribosomal protein SA	RPSA	>tr|C9J9K3|C9J9K3_HUMAN 40S ribosomal protein SA (Fragment) OS=Homo sapiens GN=RPSA PE=1 SV=8;>tr|A0A0C4DG17|A0A0C4DG17_HUMAN 40S ribosomal protein SA OS=Homo sapiens GN=RPSA PE=1 SV=1;>sp|P08865|RSSA_HUMAN 40S ribosomal protein SA OS=Homo sapiens GN=RPSA	NaN	NaN	NaN	34.6	46	36.9	29.404	323.31	263	1620620000	1259540000	1342960000	2831200000	2502400000	2385000000	866630000	667780000	662550000	0.83572	0.84865	1.0488	0.99805	1.055	1.081	0.97536	1.0381	1.0503	-0.0658836	-0.0564912	0.069771	0.112366		9.22095	9.20035	9.00119	9.37749
111	E7ENN3;A0A0C4DG40;Q8NF91-4;Q8NF91;A0A087WYJ5;F5GYQ7;F5H4Q0;F5GXQ8;Q8NF91-5;Q8NF91-6;Q8NF91-10;Q8NF91-8;Q8NF91-2;Q8NF91-7	Nesprin-1	SYNE1	>tr|E7ENN3|E7ENN3_HUMAN Nesprin-1 OS=Homo sapiens GN=SYNE1 PE=1 SV=2;>tr|A0A0C4DG40|A0A0C4DG40_HUMAN Nesprin-1 OS=Homo sapiens GN=SYNE1 PE=1 SV=1;>sp|Q8NF91-4|SYNE1_HUMAN Isoform 4 of Nesprin-1 OS=Homo sapiens GN=SYNE1;>sp|Q8NF91|SYNE1_HUMAN Nesprin-1 OS=H	NaN	NaN	NaN	0.1	0.1	0	964.83	11.525	8392	11498100	13011000	11001500	11059400	11326900	10913900	0	0	0	NaN	NaN	NaN	NaN	NaN	NaN	NaN	NaN	NaN	NaN	NaN	NaN	NaN		6.88129	6.90436	6.74042	7.03798
112	A0A0C4DG89;Q7L014;H0Y9U3;D6RJA6	Probable ATP-dependent RNA helicase DDX46	DDX46	>tr|A0A0C4DG89|A0A0C4DG89_HUMAN Probable ATP-dependent RNA helicase DDX46 OS=Homo sapiens GN=DDX46 PE=1 SV=1;>sp|Q7L014|DDX46_HUMAN Probable ATP-dependent RNA helicase DDX46 OS=Homo sapiens GN=DDX46 PE=1 SV=2	NaN	NaN	NaN	0	0	0	117.46	75.734	1032	0	0	0	0	0	0	0	0	0	NaN	NaN	NaN	NaN	NaN	NaN	NaN	NaN	NaN	NaN	NaN	NaN	NaN		NaN	NaN	NaN	NaN
113	E7EQ12;H0Y7F0;H0Y9H6;E9PDE4;E7ES10;E9PCH5;E7EVY3;B7Z574;A0A0C4DGB5;P20810-3;P20810-4;P20810-8;P20810-2;P20810;P20810-9;P20810-5;P20810-10;P20810-7;P20810-6;D6RAA8;D6RC54;F8W7E0;A0A0A0MR45;E7EQA0;H0YD33	Calpastatin	CAST	>tr|E7EQ12|E7EQ12_HUMAN Calpastatin OS=Homo sapiens GN=CAST PE=1 SV=1;>tr|H0Y7F0|H0Y7F0_HUMAN Calpastatin (Fragment) OS=Homo sapiens GN=CAST PE=1 SV=1;>tr|H0Y9H6|H0Y9H6_HUMAN Calpastatin (Fragment) OS=Homo sapiens GN=CAST PE=1 SV=1;>tr|E9PDE4|E9PDE4_HUMAN	NaN	NaN	NaN	0	0	0	46.133	12.779	423	0	0	0	0	0	0	0	0	0	NaN	NaN	NaN	NaN	NaN	NaN	NaN	NaN	NaN	NaN	NaN	NaN	NaN		NaN	NaN	NaN	NaN
114	F5GWX5;A0A0C4DGG9;Q14839;Q14839-2;Q8TDI0;K7EMY3;Q12873-2;Q12873;Q12873-3;K7EPV1;K7ESA5;REV__C9JH18;REV__F5H0N7;REV__J3KP58;REV__P30622-2;REV__P30622-1;REV__P30622;REV__F5GWX5;REV__Q14839;REV__A0A0C4DGG9;REV__Q14839-2;Q9HAU5-2;Q9HAU5	Chromodomain-helicase-DNA-binding protein 4	CHD4	>tr|F5GWX5|F5GWX5_HUMAN Chromodomain-helicase-DNA-binding protein 4 OS=Homo sapiens GN=CHD4 PE=1 SV=1;>tr|A0A0C4DGG9|A0A0C4DGG9_HUMAN Chromodomain-helicase-DNA-binding protein 4 OS=Homo sapiens GN=CHD4 PE=1 SV=1;>sp|Q14839|CHD4_HUMAN Chromodomain-helicase-	NaN	NaN	NaN	0	0	0	217.1	85.489	1905	0	0	0	0	0	0	0	0	0	NaN	NaN	NaN	NaN	NaN	NaN	NaN	NaN	NaN	NaN	NaN	NaN	NaN		NaN	NaN	NaN	NaN
116	A0A0C4DGL8;J3QR68;H0Y300;P00738-2;P00738;J3KTC3;H3BS21;A0A087WU08;J3QLC9;P00739;P00739-2	Haptoglobin;Haptoglobin alpha chain;Haptoglobin beta chain;Haptoglobin-related protein	HP;HPR	>tr|A0A0C4DGL8|A0A0C4DGL8_HUMAN Haptoglobin OS=Homo sapiens GN=HP PE=1 SV=1;>tr|J3QR68|J3QR68_HUMAN Haptoglobin (Fragment) OS=Homo sapiens GN=HP PE=1 SV=1;>tr|H0Y300|H0Y300_HUMAN Haptoglobin OS=Homo sapiens GN=HP PE=1 SV=4;>sp|P00738-2|HPT_HUMAN Isoform 2	NaN	NaN	NaN	6.1	6.1	0	38.451	14.189	347	112127000	132609000	24496000	105765000	146865000	61176000	0	0	0	0.15435	NaN	NaN	0.39435	4.3036	9.9573	NaN	NaN	NaN	1.15638	-1.34245	NaN	3.31575		7.93616	7.90014	7.08807	7.78658
117	A0A0C4DGN4;Q96DA0;I3L1H9;I3L3X0	Zymogen granule protein 16 homolog B	ZG16B	>tr|A0A0C4DGN4|A0A0C4DGN4_HUMAN Zymogen granule protein 16 homolog B OS=Homo sapiens GN=ZG16B PE=1 SV=1;>sp|Q96DA0|ZG16B_HUMAN Zymogen granule protein 16 homolog B OS=Homo sapiens GN=ZG16B PE=1 SV=3;>tr|I3L1H9|I3L1H9_HUMAN Zymogen granule protein 16 homolo	NaN	NaN	NaN	0	25.8	0	19.6	104.16	178	0	0	0	191408000	170217000	43205000	0	0	0	NaN	NaN	NaN	3.4254	0.33492	0.1012	NaN	NaN	NaN	-1.57811	1.77627	NaN	-3.30472		7.75388	7.80484	NaN	7.63553
118	A0A0C4DGQ5;P04632;K7ELJ7;K7EM73;K7EIV0;A0A075B7C0;K7EKD8;U3KQE2;U3KPR7;K7ES78;Q96L46;K7EMQ1	Calpain small subunit 1	CAPNS1	>tr|A0A0C4DGQ5|A0A0C4DGQ5_HUMAN Calpain small subunit 1 OS=Homo sapiens GN=CAPNS1 PE=1 SV=1;>sp|P04632|CPNS1_HUMAN Calpain small subunit 1 OS=Homo sapiens GN=CAPNS1 PE=1 SV=1;>tr|K7ELJ7|K7ELJ7_HUMAN Calpain small subunit 1 OS=Homo sapiens GN=CAPNS1 PE=1 SV	NaN	NaN	NaN	0	4.7	0	33.786	78.223	322	0	0	0	0	0	0	0	0	0	NaN	NaN	NaN	NaN	NaN	NaN	NaN	NaN	NaN	NaN	NaN	NaN	NaN		NaN	NaN	NaN	NaN
119	A0A0C4DGS1;P39656-3;P39656;P39656-2;U3KQ84	Dolichyl-diphosphooligosaccharide--protein glycosyltransferase 48 kDa subunit	DDOST	>tr|A0A0C4DGS1|A0A0C4DGS1_HUMAN Dolichyl-diphosphooligosaccharide--protein glycosyltransferase 48 kDa subunit OS=Homo sapiens GN=DDOST PE=1 SV=1;>sp|P39656-3|OST48_HUMAN Isoform 3 of Dolichyl-diphosphooligosaccharide--protein glycosyltransferase 48 kDa sub	NaN	NaN	NaN	2.1	4.6	4.6	48.799	151.38	439	42699000	43949000	35504000	75490000	73654000	58726000	35054000	26938000	29990000	1.0287	0.74549	0.82945	1.0795	0.93394	0.89517	1.0828	1.0261	0.97703	0.0216883	-0.0734489	-0.146819	-0.159766		7.70302	7.68835	7.51517	7.76883
120	A0A0C4DGS9;Q9Y6K0	Choline/ethanolaminephosphotransferase 1	CEPT1	>tr|A0A0C4DGS9|A0A0C4DGS9_HUMAN Choline/ethanolaminephosphotransferase 1 OS=Homo sapiens GN=CEPT1 PE=1 SV=1;>sp|Q9Y6K0|CEPT1_HUMAN Choline/ethanolaminephosphotransferase 1 OS=Homo sapiens GN=CEPT1 PE=1 SV=1	NaN	NaN	NaN	0	0	0	31.293	7.1418	280	0	0	0	0	0	0	0	0	0	NaN	NaN	NaN	NaN	NaN	NaN	NaN	NaN	NaN	NaN	NaN	NaN	NaN		NaN	NaN	NaN	NaN
121	A0A0C4DGT4;Q643R3	Lysophospholipid acyltransferase LPCAT4	LPCAT4	>tr|A0A0C4DGT4|A0A0C4DGT4_HUMAN Lysophospholipid acyltransferase LPCAT4 OS=Homo sapiens GN=LPCAT4 PE=1 SV=1;>sp|Q643R3|LPCT4_HUMAN Lysophospholipid acyltransferase LPCAT4 OS=Homo sapiens GN=LPCAT4 PE=1 SV=1	NaN	NaN	NaN	0	0	0	38.206	6.2747	351	0	0	0	0	0	0	0	0	0	NaN	NaN	NaN	NaN	NaN	NaN	NaN	NaN	NaN	NaN	NaN	NaN	NaN		NaN	NaN	NaN	NaN
122	A0A0C4DGV3;B7Z8V7;Q4G0N4-3;Q4G0N4-2;Q4G0N4	NAD kinase 2, mitochondrial	NADK2	>tr|A0A0C4DGV3|A0A0C4DGV3_HUMAN NAD kinase 2, mitochondrial OS=Homo sapiens GN=NADK2 PE=1 SV=1;>tr|B7Z8V7|B7Z8V7_HUMAN NAD kinase 2, mitochondrial OS=Homo sapiens GN=NADK2 PE=1 SV=1;>sp|Q4G0N4-3|NAKD2_HUMAN Isoform 3 of NAD kinase 2, mitochondrial OS=Homo	NaN	NaN	NaN	0	0	0	28.255	10.484	247	0	0	0	0	0	0	0	0	0	NaN	NaN	NaN	NaN	NaN	NaN	NaN	NaN	NaN	NaN	NaN	NaN	NaN		NaN	NaN	NaN	NaN
123	A0A0C4DGX4;Q13616	Cullin-1	CUL1	>tr|A0A0C4DGX4|A0A0C4DGX4_HUMAN Cullin-1 OS=Homo sapiens GN=CUL1 PE=1 SV=1;>sp|Q13616|CUL1_HUMAN Cullin-1 OS=Homo sapiens GN=CUL1 PE=1 SV=2	NaN	NaN	NaN	0	0	0	87.387	19.248	752	0	0	0	0	0	0	0	0	0	NaN	NaN	NaN	NaN	NaN	NaN	NaN	NaN	NaN	NaN	NaN	NaN	NaN		NaN	NaN	NaN	NaN
124	A0A0C4DGZ6;H0YAV1;Q7LG56-2;Q7LG56;Q7LG56-6	Ribonucleoside-diphosphate reductase subunit M2 B	RRM2B	>tr|A0A0C4DGZ6|A0A0C4DGZ6_HUMAN Ribonucleoside-diphosphate reductase subunit M2 B OS=Homo sapiens GN=RRM2B PE=1 SV=1;>tr|H0YAV1|H0YAV1_HUMAN Ribonucleoside-diphosphate reductase subunit M2 B (Fragment) OS=Homo sapiens GN=RRM2B PE=1 SV=1;>sp|Q7LG56-2|RIR2B_	NaN	NaN	NaN	0	0	0	34.488	6.4178	297	0	0	0	0	0	0	0	0	0	NaN	NaN	NaN	NaN	NaN	NaN	NaN	NaN	NaN	NaN	NaN	NaN	NaN		NaN	NaN	NaN	NaN
125	A0A0C4DH31;P23083	Ig heavy chain V-I region V35		>sp|A0A0C4DH31|HV118_HUMAN Immunoglobulin heavy variable 1-18 OS=Homo sapiens GN=IGHV1-18 PE=3 SV=1;>sp|P23083|HV102_HUMAN Immunoglobulin heavy variable 1-2 OS=Homo sapiens GN=IGHV1-2 PE=1 SV=2	NaN	NaN	NaN	9.4	0	0	12.82	7.1011	117	124710000	124710000	0	0	0	0	0	0	0	NaN	NaN	NaN	NaN	NaN	NaN	NaN	NaN	NaN	NaN	NaN	NaN	NaN		7.61878	7.61878	NaN	NaN
126	H0YNI7;F5H7D6;H0YNT2;K7EMK7;A0A0D9SES8;H0YKT5;H0YKN8;H0YL70;Q04725-2;Q04727-2;Q04725;Q04727-4;Q04726-2;Q04726-7;Q04726-3;Q04726-6;Q04726-5;Q04724;Q04726-4;Q04726;Q04727;Q04727-3	Transducin-like enhancer protein 2;Transducin-like enhancer protein 4;Transducin-like enhancer protein 3;Transducin-like enhancer protein 1	LITAF;DRD2;TLE2;TLE4;TLE3;TLE1	>tr|H0YNI7|H0YNI7_HUMAN Transducin-like enhancer protein 3 OS=Homo sapiens GN=TLE3 PE=1 SV=1;>tr|F5H7D6|F5H7D6_HUMAN Transducin-like enhancer protein 3 OS=Homo sapiens GN=TLE3 PE=1 SV=1;>tr|H0YNT2|H0YNT2_HUMAN Transducin-like enhancer protein 3 OS=Homo sap	NaN	NaN	NaN	0	0	0	38.368	8.7062	353	0	0	0	0	0	0	0	0	0	NaN	NaN	NaN	NaN	NaN	NaN	NaN	NaN	NaN	NaN	NaN	NaN	NaN	TLE1	NaN	NaN	NaN	NaN
127	A0A0D9SFB3;A0A0D9SG12;A0A0D9SF53;O00571;O00571-2;O15523-2;O15523;A0A0J9YVQ7;O15523-3;A0A087WVZ1;C9J081;C9J8G5;B4DLA0;A0A0J9YYH6;D6RCM4;Q9NQI0-3;Q9NQI0-2;Q9NQI0-4;Q9NQI0;A0A087WX09;H0Y960	ATP-dependent RNA helicase DDX3X;ATP-dependent RNA helicase DDX3Y	DDX3X;DDX3Y	>tr|A0A0D9SFB3|A0A0D9SFB3_HUMAN ATP-dependent RNA helicase DDX3X OS=Homo sapiens GN=DDX3X PE=1 SV=1;>tr|A0A0D9SG12|A0A0D9SG12_HUMAN ATP-dependent RNA helicase DDX3X OS=Homo sapiens GN=DDX3X PE=1 SV=1;>tr|A0A0D9SF53|A0A0D9SF53_HUMAN ATP-dependent RNA helica	NaN	NaN	NaN	28.1	34.1	20.8	70.839	287.29	640	1099110000	1147310000	866680000	1589480000	1631870000	1204150000	1066660000	861580000	679500000	0.8042	0.79284	1.1138	0.89818	0.95919	1.1106	0.9655	0.79189	0.88352	-0.136648	-0.272931	-0.00193447	0.151339		9.10239	9.07898	8.88823	9.08068
128	A0A0D9SF63;Q9BZK7;C9JCW4;C9JTW8;C9JY82;C9JEC9;C9J3H2;C9J903;A0A0D9SEW5;A0A0D9SFS8;C9J7E1;A0A1B0GUU2;F8W9D8;C9IYU9;A0A1B0GVH3;O60907	F-box-like/WD repeat-containing protein TBL1XR1;F-box-like/WD repeat-containing protein TBL1X	TBL1XR1;TBL1X	>tr|A0A0D9SF63|A0A0D9SF63_HUMAN F-box-like/WD repeat-containing protein TBL1XR1 OS=Homo sapiens GN=TBL1XR1 PE=1 SV=1;>sp|Q9BZK7|TBL1R_HUMAN F-box-like/WD repeat-containing protein TBL1XR1 OS=Homo sapiens GN=TBL1XR1 PE=1 SV=1;>tr|C9JCW4|C9JCW4_HUMAN F-box-l	NaN	NaN	NaN	0	0	0	51.556	18.832	474	0	0	0	0	0	0	0	0	0	NaN	NaN	NaN	NaN	NaN	NaN	NaN	NaN	NaN	NaN	NaN	NaN	NaN		NaN	NaN	NaN	NaN
129	E9PFG7;A0A0D9SFS3;E9PDF2;E9PCR7;Q02218-2;Q02218;Q02218-3;Q9ULD0-3;Q9ULD0-2;Q9ULD0	2-oxoglutarate dehydrogenase, mitochondrial	OGDH	>tr|E9PFG7|E9PFG7_HUMAN 2-oxoglutarate dehydrogenase, mitochondrial OS=Homo sapiens GN=OGDH PE=1 SV=1;>tr|A0A0D9SFS3|A0A0D9SFS3_HUMAN 2-oxoglutarate dehydrogenase, mitochondrial OS=Homo sapiens GN=OGDH PE=1 SV=1;>tr|E9PDF2|E9PDF2_HUMAN 2-oxoglutarate dehyd	NaN	NaN	NaN	0	0	0	99.015	18.224	873	0	0	0	0	0	0	0	0	0	NaN	NaN	NaN	NaN	NaN	NaN	NaN	NaN	NaN	NaN	NaN	NaN	NaN		NaN	NaN	NaN	NaN
130	A0A0D9SG77;A0A1B0GVL3;Q05086-2;Q05086-3;Q05086;A0A0D9SF91;A0A0D9SGI3	Ubiquitin-protein ligase E3A	UBE3A	>tr|A0A0D9SG77|A0A0D9SG77_HUMAN Ubiquitin-protein ligase E3A OS=Homo sapiens GN=UBE3A PE=1 SV=1;>tr|A0A1B0GVL3|A0A1B0GVL3_HUMAN Ubiquitin-protein ligase E3A OS=Homo sapiens GN=UBE3A PE=1 SV=1;>sp|Q05086-2|UBE3A_HUMAN Isoform I of Ubiquitin-protein ligase E	NaN	NaN	NaN	0	0	0	88.082	16.081	765	0	0	0	0	0	0	0	0	0	NaN	NaN	NaN	NaN	NaN	NaN	NaN	NaN	NaN	NaN	NaN	NaN	NaN		NaN	NaN	NaN	NaN
131	E5RG62;E5RK70;H0YBX2;G5EA19;U3KQS5;E5RGF2;A0A0D9SGD3;E5RG17;Q6P1N9-2;Q6P1N9	Putative deoxyribonuclease TATDN1	TATDN1	>tr|E5RG62|E5RG62_HUMAN Putative deoxyribonuclease TATDN1 (Fragment) OS=Homo sapiens GN=TATDN1 PE=1 SV=1;>tr|E5RK70|E5RK70_HUMAN Putative deoxyribonuclease TATDN1 (Fragment) OS=Homo sapiens GN=TATDN1 PE=1 SV=1;>tr|H0YBX2|H0YBX2_HUMAN Putative deoxyribonucl	NaN	NaN	NaN	0	0	0	10.862	12.755	93	0	0	0	0	0	0	0	0	0	NaN	NaN	NaN	NaN	NaN	NaN	NaN	NaN	NaN	NaN	NaN	NaN	NaN		NaN	NaN	NaN	NaN
132	Q30118;A0A0G2JH46;A0A0G2JMH6;P01903;A0A1W2PP70;Q08AS3;Q5Y7H0;A0A140TA34;P01906	HLA class II histocompatibility antigen, DR alpha chain;HLA class II histocompatibility antigen, DQ alpha 2 chain	HLA-DRA;HLA-DQA1;HLA-DQA2	>tr|Q30118|Q30118_HUMAN HLA class II histocompatibility antigen, DR alpha chain OS=Homo sapiens GN=HLA-DRA PE=1 SV=1;>tr|A0A0G2JH46|A0A0G2JH46_HUMAN HLA class II histocompatibility antigen, DR alpha chain OS=Homo sapiens GN=HLA-DRA PE=1 SV=1;>tr|A0A0G2JMH6	NaN	NaN	NaN	0	7.4	0	25.859	19.27	229	0	0	0	50421000	44134000	44609000	0	0	0	NaN	NaN	NaN	NaN	NaN	NaN	NaN	NaN	NaN	NaN	NaN	NaN	NaN		7.16765	7.22549	NaN	7.64942
133	H9KV28;A0A140T8Z0;A0A0G2JH68;O60610-2;O60610-3;O60610;B4E2I7;E5RJ79	Protein diaphanous homolog 1	DIAPH1	>tr|H9KV28|H9KV28_HUMAN Protein diaphanous homolog 1 OS=Homo sapiens GN=DIAPH1 PE=1 SV=2;>tr|A0A140T8Z0|A0A140T8Z0_HUMAN Protein diaphanous homolog 1 OS=Homo sapiens GN=DIAPH1 PE=1 SV=1;>tr|A0A0G2JH68|A0A0G2JH68_HUMAN Protein diaphanous homolog 1 OS=Homo s	NaN	NaN	NaN	0	0	0	136.85	107.64	1228	0	0	0	0	0	0	0	0	0	NaN	NaN	NaN	NaN	NaN	NaN	NaN	NaN	NaN	NaN	NaN	NaN	NaN		NaN	NaN	NaN	NaN
134	P0DMV9;P0DMV8;A0A0G2JIW1;P0DMV8-2;V9GZ37		HSPA1A	>sp|P0DMV9|HS71B_HUMAN Heat shock 70 kDa protein 1B OS=Homo sapiens GN=HSPA1B PE=1 SV=1;>sp|P0DMV8|HS71A_HUMAN Heat shock 70 kDa protein 1A OS=Homo sapiens GN=HSPA1A PE=1 SV=1;>tr|A0A0G2JIW1|A0A0G2JIW1_HUMAN Heat shock 70 kDa protein 1B OS=Homo sapiens GN=	NaN	NaN	NaN	26.1	31.2	14.8	70.051	323.31	641	1959940000	2110230000	675970000	2342570000	2522360000	1302130000	478480000	601810000	590570000	0.97339	1.3524	1.5745	0.98537	1.2465	1.2676	0.73881	1.5504	2.1324	-0.019999	0.374129	0.890213	0.3421		9.21843	9.22657	8.80159	9.11465
135	A0A0G2JLD8;E7EUY5;Q04837;C9K0U8	Single-stranded DNA-binding protein, mitochondrial	SSBP1	>tr|A0A0G2JLD8|A0A0G2JLD8_HUMAN Single-stranded DNA-binding protein, mitochondrial (Fragment) OS=Homo sapiens GN=SSBP1 PE=1 SV=1;>tr|E7EUY5|E7EUY5_HUMAN Single-stranded DNA-binding protein, mitochondrial (Fragment) OS=Homo sapiens GN=SSBP1 PE=1 SV=1;>sp|Q0	NaN	NaN	NaN	12.7	12.7	30.6	15.598	58.505	134	76847000	89612000	74899000	89852000	85535000	71771000	1267030000	1028690000	954720000	0.91195	1.4711	1.3641	1.2184	1.1535	0.98453	1.0265	1.112	1.0282	0.0435545	0.341606	0.258398	-0.022493		8.67804	8.605	8.71165	7.85595
136	Q5SRQ3;Q5SRQ6;N0E472;A0A0G2JM12;P67870;N0E644;A0A0G2JM58	Casein kinase II subunit beta	CSNK2B-LY6G5B-1181;CSNK2B;CSNK2B-LY6G5B--991	>tr|Q5SRQ3|Q5SRQ3_HUMAN Casein kinase II subunit beta OS=Homo sapiens GN=CSNK2B PE=1 SV=1;>tr|Q5SRQ6|Q5SRQ6_HUMAN Casein kinase II subunit beta OS=Homo sapiens GN=CSNK2B PE=1 SV=2;>tr|N0E472|N0E472_HUMAN Casein kinase II subunit beta OS=Homo sapiens GN=CSN	NaN	NaN	NaN	0	0	0	26.673	21.728	228	0	0	0	0	0	0	0	0	0	NaN	NaN	NaN	NaN	NaN	NaN	NaN	NaN	NaN	NaN	NaN	NaN	NaN		NaN	NaN	NaN	NaN
137	A0A0G2JMB2;A0A286YEY1;P01876	Ig alpha-1 chain C region	IGHA1	>tr|A0A0G2JMB2|A0A0G2JMB2_HUMAN Immunoglobulin heavy constant alpha 2 (Fragment) OS=Homo sapiens GN=IGHA2 PE=1 SV=1;>tr|A0A286YEY1|A0A286YEY1_HUMAN Immunoglobulin heavy constant alpha 1 (Fragment) OS=Homo sapiens GN=IGHA1 PE=1 SV=1;>sp|P01876|IGHA1_HUMAN I	NaN	NaN	NaN	0	5	0	36.508	8.3235	340	0	0	0	14809000	14809000	0	0	0	0	NaN	NaN	NaN	NaN	NaN	NaN	NaN	NaN	NaN	NaN	NaN	NaN	NaN		6.6934	6.6934	NaN	NaN
138	H7C2M4;C9J4E9;A0A0G2JNX6;A9C4B8;Q96N66-3;Q96N66	Lysophospholipid acyltransferase 7	MBOAT7	>tr|H7C2M4|H7C2M4_HUMAN Lysophospholipid acyltransferase 7 (Fragment) OS=Homo sapiens GN=MBOAT7 PE=1 SV=1;>tr|C9J4E9|C9J4E9_HUMAN Lysophospholipid acyltransferase 7 (Fragment) OS=Homo sapiens GN=MBOAT7 PE=1 SV=1;>tr|A0A0G2JNX6|A0A0G2JNX6_HUMAN Lysophosphol	NaN	NaN	NaN	0	0	0	13.252	6.3699	123	0	0	0	0	0	0	0	0	0	NaN	NaN	NaN	NaN	NaN	NaN	NaN	NaN	NaN	NaN	NaN	NaN	NaN		NaN	NaN	NaN	NaN
140	H3BRM8;A0A0J9YWK2;A0A0J9YWM9;H3BSH7;Q969X6-3;Q969X6	Cirhin	CIRH1A	>tr|H3BRM8|H3BRM8_HUMAN U3 small nucleolar RNA-associated protein 4 homolog (Fragment) OS=Homo sapiens GN=UTP4 PE=1 SV=1;>tr|A0A0J9YWK2|A0A0J9YWK2_HUMAN U3 small nucleolar RNA-associated protein 4 homolog (Fragment) OS=Homo sapiens GN=UTP4 PE=1 SV=1;>tr|A0	NaN	NaN	NaN	0	0	0	23.225	8.7289	211	0	0	0	0	0	0	0	0	0	NaN	NaN	NaN	NaN	NaN	NaN	NaN	NaN	NaN	NaN	NaN	NaN	NaN		NaN	NaN	NaN	NaN
141	E9PP60;E9PLH9;E9PP14;A0A0J9YX13;E9PKL9;Q13630	GDP-L-fucose synthase	TSTA3	>tr|E9PP60|E9PP60_HUMAN GDP-L-fucose synthase OS=Homo sapiens GN=TSTA3 PE=1 SV=1;>tr|E9PLH9|E9PLH9_HUMAN GDP-L-fucose synthase (Fragment) OS=Homo sapiens GN=TSTA3 PE=1 SV=8;>tr|E9PP14|E9PP14_HUMAN GDP-L-fucose synthase (Fragment) OS=Homo sapiens GN=TSTA3 P	NaN	NaN	NaN	0	0	0	12.105	7.5706	115	0	0	0	0	0	0	0	0	0	NaN	NaN	NaN	NaN	NaN	NaN	NaN	NaN	NaN	NaN	NaN	NaN	NaN		NaN	NaN	NaN	NaN
142	C9J2C4;A0A0J9YX62;O75190-2;O75190-3;O75190;C9JB42;C9JDR7;C9JDX6;F8WCZ4;C9J2P2;E9PH18;C9JRD2;C9JXB9;Q8WWF6;Q8NHS0;P25686-2;O75190-4;P25686	DnaJ homolog subfamily B member 6;DnaJ homolog subfamily B member 3;DnaJ homolog subfamily B member 8;DnaJ homolog subfamily B member 2	DNAJB6;DNAJB2;DNAJB3;DNAJB8	>tr|C9J2C4|C9J2C4_HUMAN DnaJ homolog subfamily B member 6 (Fragment) OS=Homo sapiens GN=DNAJB6 PE=1 SV=1;>tr|A0A0J9YX62|A0A0J9YX62_HUMAN DnaJ homolog subfamily B member 6 OS=Homo sapiens GN=DNAJB6 PE=1 SV=1;>sp|O75190-2|DNJB6_HUMAN Isoform B of DnaJ homolo	NaN	NaN	NaN	0	0	0	25.377	15.328	228	0	0	0	0	0	0	0	0	0	NaN	NaN	NaN	NaN	NaN	NaN	NaN	NaN	NaN	NaN	NaN	NaN	NaN		NaN	NaN	NaN	NaN
143	J3QT77;A0A0J9YYG4;A0A0J9YXF2;Q15165-3;Q15165-1;Q15165	Serum paraoxonase/arylesterase 2	PON2	>tr|J3QT77|J3QT77_HUMAN Serum paraoxonase/arylesterase 2 OS=Homo sapiens GN=PON2 PE=1 SV=1;>tr|A0A0J9YYG4|A0A0J9YYG4_HUMAN Serum paraoxonase/arylesterase 2 OS=Homo sapiens GN=PON2 PE=1 SV=1;>tr|A0A0J9YXF2|A0A0J9YXF2_HUMAN Paraoxonase 2, isoform CRA_a OS=Ho	NaN	NaN	NaN	0	0	0	37.98	6.5265	342	0	0	0	0	0	0	0	0	0	NaN	NaN	NaN	NaN	NaN	NaN	NaN	NaN	NaN	NaN	NaN	NaN	NaN		NaN	NaN	NaN	NaN
144	A0A1B0GUS5;A0A0J9YY79;Q9Y2H2-4;Q9Y2H2	Phosphatidylinositide phosphatase SAC2	INPP5F	>tr|A0A1B0GUS5|A0A1B0GUS5_HUMAN Phosphatidylinositide phosphatase SAC2 OS=Homo sapiens GN=INPP5F PE=1 SV=1;>tr|A0A0J9YY79|A0A0J9YY79_HUMAN Phosphatidylinositide phosphatase SAC2 (Fragment) OS=Homo sapiens GN=INPP5F PE=1 SV=1;>sp|Q9Y2H2-4|SAC2_HUMAN Isoform	NaN	NaN	NaN	0	0	0	17.911	8.0469	153	0	0	0	0	0	0	0	0	0	NaN	NaN	NaN	NaN	NaN	NaN	NaN	NaN	NaN	NaN	NaN	NaN	NaN		NaN	NaN	NaN	NaN
145	A0A0R4J2E8;A8MXP9;P43243;D6REM6;D6R991;H0Y8T4;B3KM87;P43243-2;D6R8Z5;D6RAM9;D6RAY2;D6RCM3;D6REK4;D6RBI2;D6RE02;D6RIA2;Q68E03;D6RB45;A0A1B0GX04;D6R9F3;D6RBS2;D6RBK5	Matrin-3	MATR3	>tr|A0A0R4J2E8|A0A0R4J2E8_HUMAN Matrin-3 OS=Homo sapiens GN=MATR3 PE=1 SV=1;>tr|A8MXP9|A8MXP9_HUMAN Matrin-3 OS=Homo sapiens GN=MATR3 PE=1 SV=1;>sp|P43243|MATR3_HUMAN Matrin-3 OS=Homo sapiens GN=MATR3 PE=1 SV=2;>tr|D6REM6|D6REM6_HUMAN Matrin-3 OS=Homo sapi	NaN	NaN	NaN	2.2	3.4	14.5	94.622	173.86	847	71153000	82753000	61308000	124343000	140663000	117478000	1194460000	784560000	1063460000	0.88276	1.0678	1.3195	0.84249	1.115	1.3059	1.5301	1.3547	0.84755	0.233831	0.122116	0.115732	0.385044		8.67095	8.51924	8.75003	8.06996
146	A0A0U1RQQ4;Q9UNN8	Endothelial protein C receptor	PROCR	>tr|A0A0U1RQQ4|A0A0U1RQQ4_HUMAN Endothelial protein C receptor (Fragment) OS=Homo sapiens GN=PROCR PE=1 SV=1;>sp|Q9UNN8|EPCR_HUMAN Endothelial protein C receptor OS=Homo sapiens GN=PROCR PE=1 SV=1	NaN	NaN	NaN	0	0	0	24.284	6.8815	213	0	0	0	0	0	0	0	0	0	NaN	NaN	NaN	NaN	NaN	NaN	NaN	NaN	NaN	NaN	NaN	NaN	NaN		NaN	NaN	NaN	NaN
147	A0A0U1RR30;A0A0U1RRM1;Q8WXI9;Q86YP4-2;Q86YP4;Q86YP4-3	Transcriptional repressor p66-beta;Transcriptional repressor p66-alpha	GATAD2B;GATAD2A	>tr|A0A0U1RR30|A0A0U1RR30_HUMAN Transcriptional repressor p66-beta (Fragment) OS=Homo sapiens GN=GATAD2B PE=1 SV=1;>tr|A0A0U1RRM1|A0A0U1RRM1_HUMAN Transcriptional repressor p66-beta OS=Homo sapiens GN=GATAD2B PE=1 SV=1;>sp|Q8WXI9|P66B_HUMAN Transcriptional	NaN	NaN	NaN	0	0	0	28.673	12.916	263	0	0	0	0	0	0	0	0	0	NaN	NaN	NaN	NaN	NaN	NaN	NaN	NaN	NaN	NaN	NaN	NaN	NaN		NaN	NaN	NaN	NaN
148	A0A0U1RR32;A0A0U1RRH7;Q99878;Q96KK5;Q9BTM1;P20671;P0C0S8;H0YFX9;Q9BTM1-2;P16104;Q8IUE6	Histone H2A type 1-J;Histone H2A type 1-H;Histone H2A.J;Histone H2A type 1-D;Histone H2A type 1;Histone H2A;Histone H2AX	HIST1H2AJ;HIST1H2AH;H2AFJ;HIST1H2AD;HIST1H2AG;H2AFX	>tr|A0A0U1RR32|A0A0U1RR32_HUMAN Histone H2A OS=Homo sapiens GN=HIST1H3D PE=3 SV=1;>tr|A0A0U1RRH7|A0A0U1RRH7_HUMAN Histone H2A OS=Homo sapiens GN=HIST1H3D PE=3 SV=1;>sp|Q99878|H2A1J_HUMAN Histone H2A type 1-J OS=Homo sapiens GN=HIST1H2AJ PE=1 SV=3;>sp|Q96KK	NaN	NaN	NaN	27.2	27.2	37.9	18.481	164.93	169	4396800000	6137500000	4593700000	7710600000	9803700000	6860300000	5406200000	3500100000	4475500000	0.71439	1.4079	2.1529	0.69276	1.2774	1.7929	1.4587	1.199	0.87057	0.201839	0.137355	0.596205	0.842295		9.81528	9.76213	9.65654	9.83634
149	A0A0U1RRM4;P26599;P26599-2;P26599-3;A6NLN1;A0A0D9SF20;K7EKJ7;K7EK45;A0A087WU68;K7ELW5;K7ES59;A0A087WUW5;O95758-1;O95758-6;O95758-2;O95758;O95758-5;O95758-4;O95758-7;X6R242	Polypyrimidine tract-binding protein 1	PTBP1	>tr|A0A0U1RRM4|A0A0U1RRM4_HUMAN Polypyrimidine tract-binding protein 1 OS=Homo sapiens GN=PTBP1 PE=1 SV=1;>sp|P26599|PTBP1_HUMAN Polypyrimidine tract-binding protein 1 OS=Homo sapiens GN=PTBP1 PE=1 SV=1;>sp|P26599-2|PTBP1_HUMAN Isoform 2 of Polypyrimidine	NaN	NaN	NaN	10.9	15	15.6	62.463	323.31	588	569770000	555160000	568570000	1217690000	1210850000	1121360000	727530000	611780000	554250000	1.0089	0.91912	0.9624	0.91473	0.89431	0.9457	0.99538	0.88004	0.96539	-0.0496112	-0.1446	-0.0530521	-0.0805455		8.92223	8.9003	8.74928	9.04974
150	A0A0U1RRM6;Q8N8S7-3;Q8N8S7-2;Q8N8S7;A0A075B6E5	Protein enabled homolog	ENAH	>tr|A0A0U1RRM6|A0A0U1RRM6_HUMAN Protein enabled homolog OS=Homo sapiens GN=ENAH PE=1 SV=1;>sp|Q8N8S7-3|ENAH_HUMAN Isoform 3 of Protein enabled homolog OS=Homo sapiens GN=ENAH;>sp|Q8N8S7-2|ENAH_HUMAN Isoform 2 of Protein enabled homolog OS=Homo sapiens GN=E	NaN	NaN	NaN	0	0	0	87.399	64.526	802	0	0	0	0	0	0	0	0	0	NaN	NaN	NaN	NaN	NaN	NaN	NaN	NaN	NaN	NaN	NaN	NaN	NaN		NaN	NaN	NaN	NaN
151	A0A0X1KG71;Q8WX92	Negative elongation factor B	NELFB	>tr|A0A0X1KG71|A0A0X1KG71_HUMAN Negative elongation factor B OS=Homo sapiens GN=NELFB PE=1 SV=1;>sp|Q8WX92|NELFB_HUMAN Negative elongation factor B OS=Homo sapiens GN=NELFB PE=1 SV=1	NaN	NaN	NaN	0	0	0	70.038	26.948	628	0	0	0	0	0	0	0	0	0	NaN	NaN	NaN	NaN	NaN	NaN	NaN	NaN	NaN	NaN	NaN	NaN	NaN		NaN	NaN	NaN	NaN
152	A0A1W2PRZ0;A0A140T937;A0A140T912;A0A140T930;Q29960-2;Q29960;P30508;Q95604;A0A140T9Z4;A0A140TA13;A0A140T953;A0A140T9M5;A0A1W2PR11;O19617;A0A140T962;A0A140T921;A2AEA2;A0A140T9J9;A0A140T9H5;A0A140T9U8;A0A140T9B3;Q31612;Q29963;Q07000;P30501;P10321;P30510;P30504;F8W9Z8;A0A140TA12;A0A140TA03;A0A140T9Z7;A0A140TA21;A0A140TA05;A0A140TA02;F6U0H7;A0A140T9D4;A0A1W2PNR7;A0A140T9T1;A0A140T9L3;A0A140T9E1;A0A140…	HLA class I histocompatibility antigen, Cw-16 alpha chain;HLA class I histocompatibility antigen, Cw-12 alpha chain;HLA class I histocompatibility antigen, Cw-17 alpha chain;HLA class I histocompatibility antigen, B-73 alpha chain;HLA class I histocompatibility antigen, Cw-6 alpha chain;HLA class I histocompatibility antigen, Cw-15 alpha chain;HLA class I histocompatibility antigen, Cw-2 alpha ch…	HLA-C;HLA-B	>tr|A0A1W2PRZ0|A0A1W2PRZ0_HUMAN HLA class I histocompatibility antigen, Cw-6 alpha chain OS=Homo sapiens GN=HLA-C PE=1 SV=1;>tr|A0A140T937|A0A140T937_HUMAN HLA class I histocompatibility antigen, Cw-6 alpha chain OS=Homo sapiens GN=HLA-C PE=1 SV=1;>tr|A0A1	NaN	NaN	NaN	0	0	0	36.725	64.035	325	0	0	0	0	0	0	0	0	0	NaN	NaN	NaN	NaN	NaN	NaN	NaN	NaN	NaN	NaN	NaN	NaN	NaN		NaN	NaN	NaN	NaN
153	K7EMZ9;A0A140TA76;Q8ND56-3;Q8ND56-2;Q8ND56	Protein LSM14 homolog A	LSM14A	>tr|K7EMZ9|K7EMZ9_HUMAN Protein LSM14 homolog A (Fragment) OS=Homo sapiens GN=LSM14A PE=1 SV=2;>tr|A0A140TA76|A0A140TA76_HUMAN Protein LSM14 homolog A (Fragment) OS=Homo sapiens GN=LSM14A PE=1 SV=1;>sp|Q8ND56-3|LS14A_HUMAN Isoform 3 of Protein LSM14 homolo	NaN	NaN	NaN	0	0	7.3	34.488	13.69	314	0	0	0	0	0	0	109577000	73045000	72872000	NaN	NaN	NaN	NaN	NaN	NaN	0.94519	0.78255	0.84079	-0.0813237	-0.353745	-0.250183	NaN		7.5626	7.38647	7.56153	NaN
154	A0A1B0GTY9;A0A1B0GTG2;A0A1B0GW77;P49419-4;P49419-2;P49419;A0A1B0GUA1;A0A1B0GW82;A0A0J9YWF7;A0A1B0GTJ4;A0A1B0GV49;H0YHM6;A0A1B0GUY0;F8WDY6;A0A1B0GVU0;F8VVF2	Alpha-aminoadipic semialdehyde dehydrogenase	ALDH7A1	>tr|A0A1B0GTY9|A0A1B0GTY9_HUMAN Alpha-aminoadipic semialdehyde dehydrogenase OS=Homo sapiens GN=ALDH7A1 PE=1 SV=1;>tr|A0A1B0GTG2|A0A1B0GTG2_HUMAN Alpha-aminoadipic semialdehyde dehydrogenase OS=Homo sapiens GN=ALDH7A1 PE=1 SV=1;>tr|A0A1B0GW77|A0A1B0GW77_HU	NaN	NaN	NaN	0	0	0	51.853	60.685	479	0	0	0	0	0	0	0	0	0	NaN	NaN	NaN	NaN	NaN	NaN	NaN	NaN	NaN	NaN	NaN	NaN	NaN		NaN	NaN	NaN	NaN
155	A0A1B0GWJ0;A0A1B0GTJ7;P30566;A0A0A6YY92;A0A096LNY6;A0A1B0GTG9;A0A1B0GWF8;P30566-2;A0A096LNY5;A0A096LP92;A0A096LPA2;A0A096LNY4;B4DEP1;A0A1W2PRX2;A0A096LP72	Adenylosuccinate lyase	ADSL	>tr|A0A1B0GWJ0|A0A1B0GWJ0_HUMAN Adenylosuccinate lyase OS=Homo sapiens GN=ADSL PE=1 SV=1;>tr|A0A1B0GTJ7|A0A1B0GTJ7_HUMAN Adenylosuccinate lyase OS=Homo sapiens GN=ADSL PE=1 SV=1;>sp|P30566|PUR8_HUMAN Adenylosuccinate lyase OS=Homo sapiens GN=ADSL PE=1 SV=2	NaN	NaN	NaN	0	0	0	54.465	87.545	480	0	0	0	0	0	0	0	0	0	NaN	NaN	NaN	NaN	NaN	NaN	NaN	NaN	NaN	NaN	NaN	NaN	NaN		NaN	NaN	NaN	NaN
156	F5GZ78;A0A1B0GTU4;P49023-2;P49023;P49023-3;P49023-4;A0A1B0GU60;F5H836;A0A1B0GV30	Paxillin	PXN	>tr|F5GZ78|F5GZ78_HUMAN Paxillin OS=Homo sapiens GN=PXN PE=1 SV=1;>tr|A0A1B0GTU4|A0A1B0GTU4_HUMAN Paxillin OS=Homo sapiens GN=PXN PE=1 SV=1;>sp|P49023-2|PAXI_HUMAN Isoform Alpha of Paxillin OS=Homo sapiens GN=PXN;>sp|P49023|PAXI_HUMAN Paxillin OS=Homo sapi	NaN	NaN	NaN	0	0	0	64.232	39.933	589	0	0	0	0	0	0	0	0	0	NaN	NaN	NaN	NaN	NaN	NaN	NaN	NaN	NaN	NaN	NaN	NaN	NaN		NaN	NaN	NaN	NaN
157	A0A1C7CYY6;A0A1B0GTX1;Q6XZF7-2;Q6XZF7	Dynamin-binding protein	DNMBP	>tr|A0A1C7CYY6|A0A1C7CYY6_HUMAN Dynamin-binding protein OS=Homo sapiens GN=DNMBP PE=1 SV=1;>tr|A0A1B0GTX1|A0A1B0GTX1_HUMAN Dynamin-binding protein OS=Homo sapiens GN=DNMBP PE=1 SV=1;>sp|Q6XZF7-2|DNMBP_HUMAN Isoform 2 of Dynamin-binding protein OS=Homo sapi	NaN	NaN	NaN	0	0	0	97.949	7.4567	865	0	0	0	0	0	0	0	0	0	NaN	NaN	NaN	NaN	NaN	NaN	NaN	NaN	NaN	NaN	NaN	NaN	NaN		NaN	NaN	NaN	NaN
158	A0A1B0GWA1;A0A1B0GUX9;A0A1B0GWI4;A0A1B0GU58;P05165-3;P05165-2;P05165	Propionyl-CoA carboxylase alpha chain, mitochondrial	PCCA	>tr|A0A1B0GWA1|A0A1B0GWA1_HUMAN Propionyl-CoA carboxylase alpha chain, mitochondrial (Fragment) OS=Homo sapiens GN=PCCA PE=1 SV=1;>tr|A0A1B0GUX9|A0A1B0GUX9_HUMAN Propionyl-CoA carboxylase alpha chain, mitochondrial (Fragment) OS=Homo sapiens GN=PCCA PE=1 S	NaN	NaN	NaN	0	0	6.1	36.036	13.605	326	0	0	0	0	0	0	513290000	333636000	199326000	NaN	NaN	NaN	NaN	NaN	NaN	0.80345	0.084287	0.10826	-0.31572	-3.56855	-3.20743	NaN		8.23324	8.04615	7.99853	NaN
159	A0A1B0GU86;Q03154-2;Q03154-4;Q03154;A0A1B0GV31;C9JMV9;A0A1B0GW23;A0A1B0GVA5;Q03154-3;A0A1B0GVZ3;A0A1B0GVG0;A0A1B0GU36;A0A1B0GUT4;A0A1B0GTG3;F8WC59;C9JYZ0	Aminoacylase-1	ACY1;ABHD14A-ACY1	>tr|A0A1B0GU86|A0A1B0GU86_HUMAN Aminoacylase-1 OS=Homo sapiens GN=ACY1 PE=4 SV=1;>sp|Q03154-2|ACY1_HUMAN Isoform 2 of Aminoacylase-1 OS=Homo sapiens GN=ACY1;>sp|Q03154-4|ACY1_HUMAN Isoform 4 of Aminoacylase-1 OS=Homo sapiens GN=ACY1;>sp|Q03154|ACY1_HUMAN A	NaN	NaN	NaN	0	0	0	42.179	24.533	373	0	0	0	0	0	0	0	0	0	NaN	NaN	NaN	NaN	NaN	NaN	NaN	NaN	NaN	NaN	NaN	NaN	NaN		NaN	NaN	NaN	NaN
160	M0R1B6;G5E9C7;A0A1B0GUL7;P36507	Dual specificity mitogen-activated protein kinase kinase 2	MAP2K2	>tr|M0R1B6|M0R1B6_HUMAN Dual-specificity mitogen-activated protein kinase kinase 2 (Fragment) OS=Homo sapiens GN=MAP2K2 PE=1 SV=1;>tr|G5E9C7|G5E9C7_HUMAN Dual-specificity mitogen-activated protein kinase kinase 2 OS=Homo sapiens GN=MAP2K2 PE=1 SV=1;>tr|A0A	NaN	NaN	NaN	0	0	0	11.629	7.1302	104	0	0	0	0	0	0	0	0	0	NaN	NaN	NaN	NaN	NaN	NaN	NaN	NaN	NaN	NaN	NaN	NaN	NaN		NaN	NaN	NaN	NaN
162	A0A1B0GW44;A0A1B0GV23;A0A1B0GVD5;A0A1B0GWE8;P07339;H7C469;A0A1B0GU92;A0A1B0GU03;A0A1B0GVP3;H7C1V0;F8WD96;C9JH19;F8W787;A0A1B0GVF1	Cathepsin D;Cathepsin D light chain;Cathepsin D heavy chain	CTSD	>tr|A0A1B0GW44|A0A1B0GW44_HUMAN Cathepsin D OS=Homo sapiens GN=CTSD PE=1 SV=1;>tr|A0A1B0GV23|A0A1B0GV23_HUMAN Cathepsin D OS=Homo sapiens GN=CTSD PE=1 SV=1;>tr|A0A1B0GVD5|A0A1B0GVD5_HUMAN Cathepsin D OS=Homo sapiens GN=CTSD PE=1 SV=1;>tr|A0A1B0GWE8|A0A1B0G	NaN	NaN	NaN	0	0	0	43.688	48.393	405	0	0	0	0	0	0	0	0	0	NaN	NaN	NaN	NaN	NaN	NaN	NaN	NaN	NaN	NaN	NaN	NaN	NaN		NaN	NaN	NaN	NaN
163	H0Y5R6;A0A1B0GVN9;P06132	Uroporphyrinogen decarboxylase	UROD	>tr|H0Y5R6|H0Y5R6_HUMAN Uroporphyrinogen decarboxylase (Fragment) OS=Homo sapiens GN=UROD PE=1 SV=1;>tr|A0A1B0GVN9|A0A1B0GVN9_HUMAN Uroporphyrinogen decarboxylase OS=Homo sapiens GN=UROD PE=1 SV=1;>sp|P06132|DCUP_HUMAN Uroporphyrinogen decarboxylase OS=Hom	NaN	NaN	NaN	0	0	0	25.314	6.5804	228	0	0	0	0	0	0	0	0	0	NaN	NaN	NaN	NaN	NaN	NaN	NaN	NaN	NaN	NaN	NaN	NaN	NaN		NaN	NaN	NaN	NaN
164	A0A1B0GVY1;Q96PU5-9;Q96PU5-4;Q96PU5-2;Q96PU5-6;Q96PU5-5;Q96PU5-7;Q96PU5	E3 ubiquitin-protein ligase NEDD4-like	NEDD4L	>tr|A0A1B0GVY1|A0A1B0GVY1_HUMAN E3 ubiquitin-protein ligase NEDD4-like OS=Homo sapiens GN=NEDD4L PE=1 SV=1;>sp|Q96PU5-9|NED4L_HUMAN Isoform 8 of E3 ubiquitin-protein ligase NEDD4-like OS=Homo sapiens GN=NEDD4L;>sp|Q96PU5-4|NED4L_HUMAN Isoform 4 of E3 ubiqu	NaN	NaN	NaN	0	0	0	140.82	7.2266	1254	0	0	0	0	0	0	0	0	0	NaN	NaN	NaN	NaN	NaN	NaN	NaN	NaN	NaN	NaN	NaN	NaN	NaN		NaN	NaN	NaN	NaN
165	A0A1C7CYX9;Q16555;Q16555-2;E5RFU4	Dihydropyrimidinase-related protein 2	DPYSL2	>tr|A0A1C7CYX9|A0A1C7CYX9_HUMAN Dihydropyrimidinase-related protein 2 OS=Homo sapiens GN=DPYSL2 PE=1 SV=1;>sp|Q16555|DPYL2_HUMAN Dihydropyrimidinase-related protein 2 OS=Homo sapiens GN=DPYSL2 PE=1 SV=1;>sp|Q16555-2|DPYL2_HUMAN Isoform 2 of Dihydropyrimidi	NaN	NaN	NaN	0	0	0	73.502	306.16	677	0	0	0	0	0	0	0	0	0	NaN	NaN	NaN	NaN	NaN	NaN	NaN	NaN	NaN	NaN	NaN	NaN	NaN		NaN	NaN	NaN	NaN
166	A0A1W2PNX8;Q9H3U1-2;Q9H3U1	Protein unc-45 homolog A	UNC45A	>tr|A0A1W2PNX8|A0A1W2PNX8_HUMAN Protein unc-45 homolog A OS=Homo sapiens GN=UNC45A PE=1 SV=1;>sp|Q9H3U1-2|UN45A_HUMAN Isoform 2 of Protein unc-45 homolog A OS=Homo sapiens GN=UNC45A;>sp|Q9H3U1|UN45A_HUMAN Protein unc-45 homolog A OS=Homo sapiens GN=UNC45A	NaN	NaN	NaN	0	0	0	118.39	8.1415	1084	0	0	0	0	0	0	0	0	0	NaN	NaN	NaN	NaN	NaN	NaN	NaN	NaN	NaN	NaN	NaN	NaN	NaN		NaN	NaN	NaN	NaN
167	A0A1W2PPH1;A0A1W2PQH3;P23368;A0A1W2PR68;A0A1W2PQT3;A0A1W2PQY8;A0A1W2PQ37;A0A1W2PQF8;P23368-2	NAD-dependent malic enzyme, mitochondrial	ME2	>tr|A0A1W2PPH1|A0A1W2PPH1_HUMAN Malic enzyme OS=Homo sapiens GN=ME2 PE=1 SV=1;>tr|A0A1W2PQH3|A0A1W2PQH3_HUMAN Malic enzyme OS=Homo sapiens GN=ME2 PE=1 SV=1;>sp|P23368|MAOM_HUMAN NAD-dependent malic enzyme, mitochondrial OS=Homo sapiens GN=ME2 PE=1 SV=1;>tr	NaN	NaN	NaN	0	0	0	61.221	49.707	546	0	0	0	0	0	0	0	0	0	NaN	NaN	NaN	NaN	NaN	NaN	NaN	NaN	NaN	NaN	NaN	NaN	NaN		NaN	NaN	NaN	NaN
168	C9J4M6;A0A1W2PPT5;C9J2Y9;P30876	DNA-directed RNA polymerase;DNA-directed RNA polymerase II subunit RPB2	POLR2B	>tr|C9J4M6|C9J4M6_HUMAN DNA-directed RNA polymerase subunit beta OS=Homo sapiens GN=POLR2B PE=1 SV=3;>tr|A0A1W2PPT5|A0A1W2PPT5_HUMAN DNA-directed RNA polymerase subunit beta OS=Homo sapiens GN=POLR2B PE=1 SV=1;>tr|C9J2Y9|C9J2Y9_HUMAN DNA-directed RNA polym	NaN	NaN	NaN	0	0	0	121.37	19.041	1067	0	0	0	0	0	0	0	0	0	NaN	NaN	NaN	NaN	NaN	NaN	NaN	NaN	NaN	NaN	NaN	NaN	NaN		NaN	NaN	NaN	NaN
169	A0A1W2PPZ5;P23193;E5RJ93;E5RIS7;B7Z4S1;E5RK46;A0A1W2PS15;E5RFI1;A0A1W2PPV7;A0A0A0MT58;A0A1W2PRL9;Q15560-2;P23193-2;Q15560	Transcription elongation factor A protein 1	TCEA1	>tr|A0A1W2PPZ5|A0A1W2PPZ5_HUMAN Transcription elongation factor A protein 1 OS=Homo sapiens GN=TCEA1 PE=1 SV=1;>sp|P23193|TCEA1_HUMAN Transcription elongation factor A protein 1 OS=Homo sapiens GN=TCEA1 PE=1 SV=2;>tr|E5RJ93|E5RJ93_HUMAN Transcription elong	NaN	NaN	NaN	0	0	0	33.935	17.948	301	0	0	0	0	0	0	0	0	0	NaN	NaN	NaN	NaN	NaN	NaN	NaN	NaN	NaN	NaN	NaN	NaN	NaN		NaN	NaN	NaN	NaN
170	A0A1W2PQ43;E9PK09;E9PQN2;E9PKI6;E9PK91;Q9NYF8-4;Q9NYF8-3;Q9NYF8-2;Q9NYF8;E9PJA7;H0YF00	Bcl-2-associated transcription factor 1	BCLAF1	>tr|A0A1W2PQ43|A0A1W2PQ43_HUMAN Bcl-2-associated transcription factor 1 OS=Homo sapiens GN=BCLAF1 PE=1 SV=1;>tr|E9PK09|E9PK09_HUMAN Bcl-2-associated transcription factor 1 (Fragment) OS=Homo sapiens GN=BCLAF1 PE=1 SV=8;>tr|E9PQN2|E9PQN2_HUMAN Bcl-2-associa	NaN	NaN	NaN	0	0	4.8	80.618	53.143	703	0	0	0	0	0	0	95063000	75820000	62567000	NaN	NaN	NaN	NaN	NaN	NaN	0.8319	0.7908	0.8598	-0.265518	-0.338615	-0.217927	NaN		7.50089	7.40266	7.49532	NaN
171	A0A1X7SBZ2;A0A1W2PQ51;Q92841;Q92841-1;Q92841-3;Q92841-2	Probable ATP-dependent RNA helicase DDX17	DDX17	>tr|A0A1X7SBZ2|A0A1X7SBZ2_HUMAN Probable ATP-dependent RNA helicase DDX17 OS=Homo sapiens GN=DDX17 PE=1 SV=1;>tr|A0A1W2PQ51|A0A1W2PQ51_HUMAN Probable ATP-dependent RNA helicase DDX17 OS=Homo sapiens GN=DDX17 PE=1 SV=1;>sp|Q92841|DDX17_HUMAN Probable ATP-de	NaN	NaN	NaN	9.9	11	16.3	80.253	187.4	729	44314000	50227000	51809000	65292000	72279000	57295000	278370000	251847000	192937000	1.0289	1.0383	0.97055	0.80912	1.021	1.0021	0.74392	0.8379	0.88557	-0.102723	-0.159868	-0.10771	0.00302647		8.11944	8.08798	8.08769	7.75812
172	J3KTD2;A0A1W2PQI7;Q86VV8-2;Q86VV8-4;Q86VV8-3;Q86VV8	Rotatin	RTTN	>tr|J3KTD2|J3KTD2_HUMAN Rotatin OS=Homo sapiens GN=RTTN PE=1 SV=1;>tr|A0A1W2PQI7|A0A1W2PQI7_HUMAN Rotatin OS=Homo sapiens GN=RTTN PE=1 SV=1;>sp|Q86VV8-2|RTTN_HUMAN Isoform 2 of Rotatin OS=Homo sapiens GN=RTTN;>sp|Q86VV8-4|RTTN_HUMAN Isoform 4 of Rotatin OS	NaN	NaN	NaN	1.4	1.4	1.4	56.318	6.2954	500	175023000	179606000	144869000	165524000	175284000	140954000	113950000	98480000	95068000	0.94791	0.90924	1.0245	1.0982	1.1488	1.0997	NaN	NaN	NaN	0.0681273	0.00535693	0.03492	0.13711		8.18964	8.16988	8.07907	8.14908
173	A0A286YEY4;P01859	Ig gamma-2 chain C region	IGHG2	>tr|A0A286YEY4|A0A286YEY4_HUMAN Immunoglobulin heavy constant gamma 2 (Fragment) OS=Homo sapiens GN=IGHG2 PE=1 SV=1;>sp|P01859|IGHG2_HUMAN Immunoglobulin heavy constant gamma 2 OS=Homo sapiens GN=IGHG2 PE=1 SV=2	NaN	NaN	NaN	2.3	2.3	2.3	43.805	30.201	395	2447870000	2439470000	23535600	2409450000	2384530000	40982600	468051000	444602000	66353000	0.013163	0.0038285	0.32024	0.027753	NaN	NaN	NaN	NaN	NaN	-6.24737	-5.98478	-1.64277	NaN		9.24719	9.24662	7.65267	7.6126
174	A0A286YF22;O43175;A0A286YFA2;A0A2C9F2M7;A0A286YFL2;A0A286YFM8;A0A286YF78;A0A286YER3;A0A286YFC8;A0A286YFB2;A0A286YF34;A0A286YFE1;A0A286YFF3;A0A286YFK5	D-3-phosphoglycerate dehydrogenase	PHGDH	>tr|A0A286YF22|A0A286YF22_HUMAN D-3-phosphoglycerate dehydrogenase OS=Homo sapiens GN=PHGDH PE=1 SV=1;>sp|O43175|SERA_HUMAN D-3-phosphoglycerate dehydrogenase OS=Homo sapiens GN=PHGDH PE=1 SV=4;>tr|A0A286YFA2|A0A286YFA2_HUMAN D-3-phosphoglycerate dehydroge	NaN	NaN	NaN	12.7	14.6	0	55.938	167.22	526	249535000	275610000	219145000	844330000	931220000	728170000	0	0	0	1.156	0.96577	1.0727	0.99786	0.95577	0.97018	NaN	NaN	NaN	0.0784528	-0.0264769	0.101247	-0.0436757		8.59504	8.57207	8.0397	8.86223
175	A0A2C9F2P4;A0A286YFF7;P50897;E9PSE5;E9PK48;E9PIA8;Q5T0S4;A0A286YFE3;A0A286YFL8;P50897-2	Palmitoyl-protein thioesterase 1	PPT1	>tr|A0A2C9F2P4|A0A2C9F2P4_HUMAN Palmitoyl-protein thioesterase 1 OS=Homo sapiens GN=PPT1 PE=4 SV=1;>tr|A0A286YFF7|A0A286YFF7_HUMAN Palmitoyl-protein thioesterase 1 OS=Homo sapiens GN=PPT1 PE=1 SV=1;>sp|P50897|PPT1_HUMAN Palmitoyl-protein thioesterase 1 OS=	NaN	NaN	NaN	0	0	0	34.136	29.748	305	0	0	0	0	0	0	0	0	0	NaN	NaN	NaN	NaN	NaN	NaN	NaN	NaN	NaN	NaN	NaN	NaN	NaN		NaN	NaN	NaN	NaN
176	A0AVT1;A0AVT1-2;H0Y8S8;A0AVT1-4;A0AVT1-3	Ubiquitin-like modifier-activating enzyme 6	UBA6	>sp|A0AVT1|UBA6_HUMAN Ubiquitin-like modifier-activating enzyme 6 OS=Homo sapiens GN=UBA6 PE=1 SV=1;>sp|A0AVT1-2|UBA6_HUMAN Isoform 2 of Ubiquitin-like modifier-activating enzyme 6 OS=Homo sapiens GN=UBA6	NaN	NaN	NaN	0	0	0	117.97	19.19	1052	0	0	0	0	0	0	0	0	0	NaN	NaN	NaN	NaN	NaN	NaN	NaN	NaN	NaN	NaN	NaN	NaN	NaN		NaN	NaN	NaN	NaN
177	A1L0T0;E9PJS0;E9PL44;M0R026;E9PNL1;M0R1B5;M0QZX5	Acetolactate synthase-like protein	ILVBL	>sp|A1L0T0|ILVBL_HUMAN Acetolactate synthase-like protein OS=Homo sapiens GN=ILVBL PE=1 SV=2;>tr|E9PJS0|E9PJS0_HUMAN Acetolactate synthase-like protein (Fragment) OS=Homo sapiens GN=ILVBL PE=1 SV=1;>tr|E9PL44|E9PL44_HUMAN Acetolactate synthase-like protein	NaN	NaN	NaN	0	0	0	67.867	26.776	632	0	0	0	0	0	0	0	0	0	NaN	NaN	NaN	NaN	NaN	NaN	NaN	NaN	NaN	NaN	NaN	NaN	NaN		NaN	NaN	NaN	NaN
178	A2A274;Q99798	Aconitate hydratase, mitochondrial	ACO2	>tr|A2A274|A2A274_HUMAN Aconitate hydratase, mitochondrial OS=Homo sapiens GN=ACO2 PE=1 SV=1;>sp|Q99798|ACON_HUMAN Aconitate hydratase, mitochondrial OS=Homo sapiens GN=ACO2 PE=1 SV=2	NaN	NaN	NaN	0	0	0	87.819	7.7406	805	0	0	0	0	0	0	0	0	0	NaN	NaN	NaN	NaN	NaN	NaN	NaN	NaN	NaN	NaN	NaN	NaN	NaN		NaN	NaN	NaN	NaN
179	A2A2D0;P16949;P16949-2	Stathmin	STMN1	>tr|A2A2D0|A2A2D0_HUMAN Stathmin (Fragment) OS=Homo sapiens GN=STMN1 PE=1 SV=8;>sp|P16949|STMN1_HUMAN Stathmin OS=Homo sapiens GN=STMN1 PE=1 SV=3;>sp|P16949-2|STMN1_HUMAN Isoform 2 of Stathmin OS=Homo sapiens GN=STMN1	NaN	NaN	NaN	0	0	0	9.7931	25.364	85	0	0	0	0	0	0	0	0	0	NaN	NaN	NaN	NaN	NaN	NaN	NaN	NaN	NaN	NaN	NaN	NaN	NaN		NaN	NaN	NaN	NaN
180	A2IDA3;P29372-5;P29372-4;P29372-2;P29372	DNA-3-methyladenine glycosylase	MPG	>tr|A2IDA3|A2IDA3_HUMAN DNA-3-methyladenine glycosylase (Fragment) OS=Homo sapiens GN=MPG PE=1 SV=1;>sp|P29372-5|3MG_HUMAN Isoform 4 of DNA-3-methyladenine glycosylase OS=Homo sapiens GN=MPG;>sp|P29372-4|3MG_HUMAN Isoform 3 of DNA-3-methyladenine glycosyla	NaN	NaN	NaN	0	0	0	27.295	7.9785	251	0	0	0	0	0	0	0	0	0	NaN	NaN	NaN	NaN	NaN	NaN	NaN	NaN	NaN	NaN	NaN	NaN	NaN		NaN	NaN	NaN	NaN
182	A5A3E0;F8WCH0	POTE ankyrin domain family member F	POTEF	>sp|A5A3E0|POTEF_HUMAN POTE ankyrin domain family member F OS=Homo sapiens GN=POTEF PE=1 SV=2	NaN	NaN	NaN	6.3	6.3	8.1	121.44	12.058	1075	0	0	0	0	0	0	1055520000	571800000	594900000	NaN	NaN	NaN	NaN	NaN	NaN	0.97875	0.20565	0.21945	-0.0309877	-2.28174	-2.18804	NaN		8.54634	8.28012	8.47341	NaN
183	A5YKK6-2;A5YKK6;A5YKK6-3;H3BNB1;H3BMZ2;A5YKK6-4	CCR4-NOT transcription complex subunit 1	CNOT1	>sp|A5YKK6-2|CNOT1_HUMAN Isoform 2 of CCR4-NOT transcription complex subunit 1 OS=Homo sapiens GN=CNOT1;>sp|A5YKK6|CNOT1_HUMAN CCR4-NOT transcription complex subunit 1 OS=Homo sapiens GN=CNOT1 PE=1 SV=2;>sp|A5YKK6-3|CNOT1_HUMAN Isoform 3 of CCR4-NOT transc	NaN	NaN	NaN	0	0	0	266.38	20.051	2371	0	0	0	0	0	0	0	0	0	NaN	NaN	NaN	NaN	NaN	NaN	NaN	NaN	NaN	NaN	NaN	NaN	NaN		NaN	NaN	NaN	NaN
184	H3BV17;A6NDG6	Phosphoglycolate phosphatase	PGP	>tr|H3BV17|H3BV17_HUMAN Glycerol-3-phosphate phosphatase (Fragment) OS=Homo sapiens GN=PGP PE=1 SV=1;>sp|A6NDG6|PGP_HUMAN Glycerol-3-phosphate phosphatase OS=Homo sapiens GN=PGP PE=1 SV=1	NaN	NaN	NaN	0	0	0	5.8958	8.0079	57	0	0	0	0	0	0	0	0	0	NaN	NaN	NaN	NaN	NaN	NaN	NaN	NaN	NaN	NaN	NaN	NaN	NaN		NaN	NaN	NaN	NaN
185	A6NEM2;P51610-2;P51610;P51610-4;P51610-3;H7C1C4	Host cell factor 1;HCF N-terminal chain 1;HCF N-terminal chain 2;HCF N-terminal chain 3;HCF N-terminal chain 4;HCF N-terminal chain 5;HCF N-terminal chain 6;HCF C-terminal chain 1;HCF C-terminal chain 2;HCF C-terminal chain 3;HCF C-terminal chain 4;HCF C-terminal chain 5;HCF C-terminal chain 6	HCFC1	>tr|A6NEM2|A6NEM2_HUMAN Host cell factor 1 OS=Homo sapiens GN=HCFC1 PE=1 SV=2;>sp|P51610-2|HCFC1_HUMAN Isoform 2 of Host cell factor 1 OS=Homo sapiens GN=HCFC1;>sp|P51610|HCFC1_HUMAN Host cell factor 1 OS=Homo sapiens GN=HCFC1 PE=1 SV=2;>sp|P51610-4|HCFC1_	NaN	NaN	NaN	0	0	0	213.47	66.744	2080	0	0	0	0	0	0	0	0	0	NaN	NaN	NaN	NaN	NaN	NaN	NaN	NaN	NaN	NaN	NaN	NaN	NaN		NaN	NaN	NaN	NaN
186	A6NFX8;Q9UKK9;A6NJU6;A6NCQ0;H0YEY4;C9JYY9	ADP-sugar pyrophosphatase	NUDT5	>tr|A6NFX8|A6NFX8_HUMAN ADP-sugar pyrophosphatase OS=Homo sapiens GN=NUDT5 PE=1 SV=1;>sp|Q9UKK9|NUDT5_HUMAN ADP-sugar pyrophosphatase OS=Homo sapiens GN=NUDT5 PE=1 SV=1;>tr|A6NJU6|A6NJU6_HUMAN ADP-sugar pyrophosphatase OS=Homo sapiens GN=NUDT5 PE=1 SV=2	NaN	NaN	NaN	0	0	0	25.895	64.978	232	0	0	0	0	0	0	0	0	0	NaN	NaN	NaN	NaN	NaN	NaN	NaN	NaN	NaN	NaN	NaN	NaN	NaN		NaN	NaN	NaN	NaN
187	K7EIN1;K7ESN4;K7EIJ0;K7ENL2;A6NG10;K7EMC9;Q969T9;K7EIK1;Q969T9-2	WW domain-binding protein 2	WBP2	>tr|K7EIN1|K7EIN1_HUMAN WW domain-binding protein 2 (Fragment) OS=Homo sapiens GN=WBP2 PE=1 SV=1;>tr|K7ESN4|K7ESN4_HUMAN WW domain-binding protein 2 (Fragment) OS=Homo sapiens GN=WBP2 PE=1 SV=1;>tr|K7EIJ0|K7EIJ0_HUMAN WW domain-binding protein 2 (Fragment)	NaN	NaN	NaN	0	0	0	11.967	13.852	114	0	0	0	0	0	0	0	0	0	NaN	NaN	NaN	NaN	NaN	NaN	NaN	NaN	NaN	NaN	NaN	NaN	NaN		NaN	NaN	NaN	NaN
188	A6NHH0;X6RJ95;Q9H7Z7	Prostaglandin E synthase 2;Prostaglandin E synthase 2 truncated form	PTGES2	>tr|A6NHH0|A6NHH0_HUMAN Prostaglandin E synthase 2 OS=Homo sapiens GN=PTGES2 PE=1 SV=2;>tr|X6RJ95|X6RJ95_HUMAN Prostaglandin E synthase 2 (Fragment) OS=Homo sapiens GN=PTGES2 PE=1 SV=1;>sp|Q9H7Z7|PGES2_HUMAN Prostaglandin E synthase 2 OS=Homo sapiens GN=PT	NaN	NaN	NaN	0	0	0	21.337	8.1721	186	0	0	0	0	0	0	0	0	0	NaN	NaN	NaN	NaN	NaN	NaN	NaN	NaN	NaN	NaN	NaN	NaN	NaN		NaN	NaN	NaN	NaN
189	A6NHL2-2;A6NHL2	Tubulin alpha chain-like 3	TUBAL3	>sp|A6NHL2-2|TBAL3_HUMAN Isoform 2 of Tubulin alpha chain-like 3 OS=Homo sapiens GN=TUBAL3;>sp|A6NHL2|TBAL3_HUMAN Tubulin alpha chain-like 3 OS=Homo sapiens GN=TUBAL3 PE=1 SV=2	NaN	NaN	NaN	7.1	7.1	8.1	45.517	10.895	406	0	0	0	0	0	0	37024000	31292000	31618000	NaN	NaN	NaN	NaN	NaN	NaN	NaN	NaN	NaN	NaN	NaN	NaN	NaN		7.09136	7.01831	7.1989	NaN
190	A6NHQ2	rRNA/tRNA 2-O-methyltransferase fibrillarin-like protein 1	FBLL1	>sp|A6NHQ2|FBLL1_HUMAN rRNA/tRNA 2-O-methyltransferase fibrillarin-like protein 1 OS=Homo sapiens GN=FBLL1 PE=3 SV=2	2	1	1	3.3	3.3	6.6	34.803	7.1043	334	0	0	0	0	0	0	88456000	65297000	64995000	NaN	NaN	NaN	NaN	NaN	NaN	NaN	NaN	NaN	NaN	NaN	NaN	NaN		7.46961	7.33777	7.51185	NaN
191	H0Y4J2;A6NHR2;S4R369;Q9BZE1	39S ribosomal protein L37, mitochondrial	MRPL37	>tr|H0Y4J2|H0Y4J2_HUMAN 39S ribosomal protein L37, mitochondrial (Fragment) OS=Homo sapiens GN=MRPL37 PE=1 SV=1;>tr|A6NHR2|A6NHR2_HUMAN 39S ribosomal protein L37, mitochondrial OS=Homo sapiens GN=MRPL37 PE=1 SV=2;>tr|S4R369|S4R369_HUMAN 39S ribosomal prote	NaN	NaN	NaN	0	0	0	29.485	10.685	264	0	0	0	0	0	0	0	0	0	NaN	NaN	NaN	NaN	NaN	NaN	NaN	NaN	NaN	NaN	NaN	NaN	NaN		NaN	NaN	NaN	NaN
192	A6NIR2;X6R7Y7;Q9Y547	Intraflagellar transport protein 25 homolog	HSPB11	>tr|A6NIR2|A6NIR2_HUMAN Chromosome 1 open reading frame 41, isoform CRA_b OS=Homo sapiens GN=HSPB11 PE=1 SV=1;>tr|X6R7Y7|X6R7Y7_HUMAN Intraflagellar transport protein 25 homolog OS=Homo sapiens GN=HSPB11 PE=1 SV=1;>sp|Q9Y547|IFT25_HUMAN Intraflagellar tran	NaN	NaN	NaN	0	0	0	13.028	12.416	112	0	0	0	0	0	0	0	0	0	NaN	NaN	NaN	NaN	NaN	NaN	NaN	NaN	NaN	NaN	NaN	NaN	NaN		NaN	NaN	NaN	NaN
193	A6NJA2;P54578-2;P54578-3;P54578;J3QQT6;J3KS55;H0YA47	Ubiquitin carboxyl-terminal hydrolase;Ubiquitin carboxyl-terminal hydrolase 14	USP14	>tr|A6NJA2|A6NJA2_HUMAN Ubiquitin carboxyl-terminal hydrolase 14 OS=Homo sapiens GN=USP14 PE=1 SV=2;>sp|P54578-2|UBP14_HUMAN Isoform 2 of Ubiquitin carboxyl-terminal hydrolase 14 OS=Homo sapiens GN=USP14;>sp|P54578-3|UBP14_HUMAN Isoform 3 of Ubiquitin carb	NaN	NaN	NaN	2.9	0	0	51.086	110.12	448	15542200	17228100	12018300	0	0	0	0	0	0	NaN	NaN	NaN	NaN	NaN	NaN	NaN	NaN	NaN	NaN	NaN	NaN	NaN		6.71439	6.75912	6.77881	NaN
194	A6NLH6;Q9P003	Protein cornichon homolog 4	CNIH4	>tr|A6NLH6|A6NLH6_HUMAN Protein cornichon homolog 4 OS=Homo sapiens GN=CNIH4 PE=1 SV=1;>sp|Q9P003|CNIH4_HUMAN Protein cornichon homolog 4 OS=Homo sapiens GN=CNIH4 PE=1 SV=1	NaN	NaN	NaN	0	0	0	15.771	9.811	137	0	0	0	0	0	0	0	0	0	NaN	NaN	NaN	NaN	NaN	NaN	NaN	NaN	NaN	NaN	NaN	NaN	NaN		NaN	NaN	NaN	NaN
195	E9PJK1;E9PRJ8;H0YDL9;H0YDJ9;E9PIF1;A6NMH8;P60033	CD81 antigen	CD81	>tr|E9PJK1|E9PJK1_HUMAN Tetraspanin OS=Homo sapiens GN=CD81 PE=1 SV=1;>tr|E9PRJ8|E9PRJ8_HUMAN Tetraspanin (Fragment) OS=Homo sapiens GN=CD81 PE=1 SV=1;>tr|H0YDL9|H0YDL9_HUMAN Tetraspanin (Fragment) OS=Homo sapiens GN=CD81 PE=1 SV=1;>tr|H0YDJ9|H0YDJ9_HUMAN	NaN	NaN	NaN	0	0	0	17.963	10.806	165	0	0	0	0	0	0	0	0	0	NaN	NaN	NaN	NaN	NaN	NaN	NaN	NaN	NaN	NaN	NaN	NaN	NaN		NaN	NaN	NaN	NaN
196	A6NNI4;G8JLH6;P21926;F5GXT1;A0A087WU13	CD9 antigen	CD9	>tr|A6NNI4|A6NNI4_HUMAN Tetraspanin OS=Homo sapiens GN=CD9 PE=1 SV=1;>tr|G8JLH6|G8JLH6_HUMAN Tetraspanin (Fragment) OS=Homo sapiens GN=CD9 PE=1 SV=1;>sp|P21926|CD9_HUMAN CD9 antigen OS=Homo sapiens GN=CD9 PE=1 SV=4;>tr|F5GXT1|F5GXT1_HUMAN CD9 antigen (Frag	NaN	NaN	NaN	0	0	0	17.764	12.526	159	0	0	0	0	0	0	0	0	0	NaN	NaN	NaN	NaN	NaN	NaN	NaN	NaN	NaN	NaN	NaN	NaN	NaN		NaN	NaN	NaN	NaN
198	A6PVN7;A6PVN8;C9IZ76;A6PVN6;Q5T949;Q5T948;A6PVN9;F6WIT2;A6PVN5;Q15257-3;Q15257-2;Q15257	Serine/threonine-protein phosphatase 2A activator	PPP2R4	>tr|A6PVN7|A6PVN7_HUMAN Serine/threonine-protein phosphatase 2A activator (Fragment) OS=Homo sapiens GN=PTPA PE=1 SV=1;>tr|A6PVN8|A6PVN8_HUMAN Serine/threonine-protein phosphatase 2A activator (Fragment) OS=Homo sapiens GN=PTPA PE=1 SV=1;>tr|C9IZ76|C9IZ76_	NaN	NaN	NaN	0	0	0	7.4004	16.117	64	0	0	0	0	0	0	0	0	0	NaN	NaN	NaN	NaN	NaN	NaN	NaN	NaN	NaN	NaN	NaN	NaN	NaN		NaN	NaN	NaN	NaN
199	F6UYG0;K7ENT7;A6PVV2;F5GWT4;F8W9F9;H0Y7T5;Q96J92-2;Q9Y3S1-3;Q96J92-3;Q96J92;Q9H4A3-2;Q9Y3S1-2;Q9Y3S1-4;Q9Y3S1;Q9H4A3;Q9H4A3-5;Q9H4A3-6;Q9H4A3-7	Serine/threonine-protein kinase WNK4;Serine/threonine-protein kinase WNK2;Serine/threonine-protein kinase WNK1	WNK1;CERS5;WNK2;WNK4	>tr|F6UYG0|F6UYG0_HUMAN Serine/threonine-protein kinase WNK1 OS=Homo sapiens GN=WNK1 PE=1 SV=1;>tr|K7ENT7|K7ENT7_HUMAN Serine/threonine-protein kinase WNK4 OS=Homo sapiens GN=WNK4 PE=1 SV=1;>tr|A6PVV2|A6PVV2_HUMAN Serine/threonine-protein kinase WNK2 (Frag	NaN	NaN	NaN	0	0	0	42.434	6.6091	393	0	0	0	0	0	0	0	0	0	NaN	NaN	NaN	NaN	NaN	NaN	NaN	NaN	NaN	NaN	NaN	NaN	NaN		NaN	NaN	NaN	NaN
200	F5GYY1;F5GXL6;F5GXJ8;F6WZM0;F5H235;C9K0E8;B4DMS8;Q96FC9-5;Q96FC9-4;Q96FC9-3;Q96FC9-2;A8MPP1;Q92771;Q96FC9	Probable ATP-dependent RNA helicase DDX11;Putative ATP-dependent RNA helicase DDX11-like protein 8;Putative ATP-dependent RNA helicase DDX12	DDX11;DDX11L8;DDX12P	>tr|F5GYY1|F5GYY1_HUMAN ATP-dependent DNA helicase DDX11 OS=Homo sapiens GN=DDX11 PE=4 SV=1;>tr|F5GXL6|F5GXL6_HUMAN ATP-dependent DNA helicase DDX11 (Fragment) OS=Homo sapiens GN=DDX11 PE=4 SV=8;>tr|F5GXJ8|F5GXJ8_HUMAN ATP-dependent DNA helicase DDX11 (Fra	NaN	NaN	NaN	0	0	7	19.492	6.5138	171	0	0	0	0	0	0	23356400	24422200	4622600	NaN	NaN	NaN	NaN	NaN	NaN	NaN	NaN	NaN	NaN	NaN	NaN	NaN		6.89128	6.91066	6.36386	NaN
201	A8MT37;P49840;M0QYV0	Glycogen synthase kinase-3 alpha	GSK3A	>tr|A8MT37|A8MT37_HUMAN Glycogen synthase kinase-3 alpha OS=Homo sapiens GN=GSK3A PE=1 SV=2;>sp|P49840|GSK3A_HUMAN Glycogen synthase kinase-3 alpha OS=Homo sapiens GN=GSK3A PE=1 SV=2;>tr|M0QYV0|M0QYV0_HUMAN Uncharacterized protein (Fragment) OS=Homo sapien	NaN	NaN	NaN	0	0	0	44.919	11.175	401	0	0	0	0	0	0	0	0	0	NaN	NaN	NaN	NaN	NaN	NaN	NaN	NaN	NaN	NaN	NaN	NaN	NaN		NaN	NaN	NaN	NaN
202	A8MT40;Q8NCN5	Pyruvate dehydrogenase phosphatase regulatory subunit, mitochondrial	PDPR	>tr|A8MT40|A8MT40_HUMAN Pyruvate dehydrogenase phosphatase regulatory subunit, mitochondrial OS=Homo sapiens GN=PDPR PE=1 SV=2;>sp|Q8NCN5|PDPR_HUMAN Pyruvate dehydrogenase phosphatase regulatory subunit, mitochondrial OS=Homo sapiens GN=PDPR PE=1 SV=2	NaN	NaN	NaN	0	0	0	88.569	12.223	779	0	0	0	0	0	0	0	0	0	NaN	NaN	NaN	NaN	NaN	NaN	NaN	NaN	NaN	NaN	NaN	NaN	NaN		NaN	NaN	NaN	NaN
203	A8MUA9;A8MU27;P61956-2;Q6EEV6;P61956;P55854;P55854-2	Small ubiquitin-related modifier 2;Small ubiquitin-related modifier 4;Small ubiquitin-related modifier 3	SUMO3;SUMO2;SUMO4	>tr|A8MUA9|A8MUA9_HUMAN SMT3 suppressor of mif two 3 homolog 3 (Yeast), isoform CRA_d OS=Homo sapiens GN=SUMO3 PE=1 SV=1;>tr|A8MU27|A8MU27_HUMAN Small ubiquitin-related modifier 3 OS=Homo sapiens GN=SUMO3 PE=1 SV=1;>sp|P61956-2|SUMO2_HUMAN Isoform 2 of Sma	NaN	NaN	NaN	0	0	0	15.317	10.14	135	0	0	0	0	0	0	0	0	0	NaN	NaN	NaN	NaN	NaN	NaN	NaN	NaN	NaN	NaN	NaN	NaN	NaN		NaN	NaN	NaN	NaN
205	Q49AN9;F5H013;P62308;A8MWD9	Small nuclear ribonucleoprotein G;Putative small nuclear ribonucleoprotein G-like protein 15	SNRPG;SNRPGP15	>tr|Q49AN9|Q49AN9_HUMAN SNRPG protein OS=Homo sapiens GN=SNRPG PE=1 SV=1;>tr|F5H013|F5H013_HUMAN Small nuclear ribonucleoprotein G OS=Homo sapiens GN=SNRPG PE=1 SV=1;>sp|P62308|RUXG_HUMAN Small nuclear ribonucleoprotein G OS=Homo sapiens GN=SNRPG PE=1 SV=1	NaN	NaN	NaN	0	0	0	7.1013	8.1465	64	0	0	0	0	0	0	0	0	0	NaN	NaN	NaN	NaN	NaN	NaN	NaN	NaN	NaN	NaN	NaN	NaN	NaN		NaN	NaN	NaN	NaN
206	E9PBT8;J3QT17;A8MXB9;J3KQJ1;Q8NBJ7-2;Q8NBJ7-5;Q8NBJ7	Sulfatase-modifying factor 2	SUMF2	>tr|E9PBT8|E9PBT8_HUMAN Sulfatase-modifying factor 2 OS=Homo sapiens GN=SUMF2 PE=1 SV=1;>tr|J3QT17|J3QT17_HUMAN Sulfatase-modifying factor 2 OS=Homo sapiens GN=SUMF2 PE=1 SV=1;>tr|A8MXB9|A8MXB9_HUMAN Sulfatase-modifying factor 2 OS=Homo sapiens GN=SUMF2 PE	NaN	NaN	NaN	0	0	0	25.829	8.5561	232	0	0	0	0	0	0	0	0	0	NaN	NaN	NaN	NaN	NaN	NaN	NaN	NaN	NaN	NaN	NaN	NaN	NaN		NaN	NaN	NaN	NaN
207	A8MXT8;O00391-2;O00391	Sulfhydryl oxidase 1	QSOX1	>tr|A8MXT8|A8MXT8_HUMAN Sulfhydryl oxidase 1 OS=Homo sapiens GN=QSOX1 PE=1 SV=2;>sp|O00391-2|QSOX1_HUMAN Isoform 2 of Sulfhydryl oxidase 1 OS=Homo sapiens GN=QSOX1;>sp|O00391|QSOX1_HUMAN Sulfhydryl oxidase 1 OS=Homo sapiens GN=QSOX1 PE=1 SV=3	NaN	NaN	NaN	0	0	7.1	16.917	6.6734	155	0	0	0	0	0	0	7317300	6538100	1509400	NaN	NaN	NaN	NaN	NaN	NaN	NaN	NaN	NaN	NaN	NaN	NaN	NaN		6.38723	6.33833	5.87777	NaN
208	A8MZF9;P55039	Developmentally-regulated GTP-binding protein 2	DRG2	>tr|A8MZF9|A8MZF9_HUMAN Developmentally-regulated GTP-binding protein 2 OS=Homo sapiens GN=DRG2 PE=1 SV=1;>sp|P55039|DRG2_HUMAN Developmentally-regulated GTP-binding protein 2 OS=Homo sapiens GN=DRG2 PE=1 SV=1	NaN	NaN	NaN	0	0	0	38.129	8.5141	343	0	0	0	0	0	0	0	0	0	NaN	NaN	NaN	NaN	NaN	NaN	NaN	NaN	NaN	NaN	NaN	NaN	NaN		NaN	NaN	NaN	NaN
209	M0R1E7;M0QXG5;M0R088;E9PCT1;A9Z1X7;Q8IYB3-2;Q8IYB3	Serine/arginine repetitive matrix protein 1	SRRM1	>tr|M0R1E7|M0R1E7_HUMAN Serine/arginine repetitive matrix protein 1 OS=Homo sapiens GN=SRRM1 PE=1 SV=1;>tr|M0QXG5|M0QXG5_HUMAN Serine/arginine repetitive matrix protein 1 (Fragment) OS=Homo sapiens GN=SRRM1 PE=1 SV=8;>tr|M0R088|M0R088_HUMAN Serine/arginine	NaN	NaN	NaN	0	0	0	9.2246	8.5675	79	0	0	0	0	0	0	0	0	0	NaN	NaN	NaN	NaN	NaN	NaN	NaN	NaN	NaN	NaN	NaN	NaN	NaN		NaN	NaN	NaN	NaN
210	B0QY89;Q9Y262;Q9Y262-2;B0QY90;C9JHP4;C9K0Q7;H7C3A0;H0Y7E6	Eukaryotic translation initiation factor 3 subunit L	EIF3L	>tr|B0QY89|B0QY89_HUMAN Eukaryotic translation initiation factor 3 subunit L OS=Homo sapiens GN=EIF3L PE=1 SV=1;>sp|Q9Y262|EIF3L_HUMAN Eukaryotic translation initiation factor 3 subunit L OS=Homo sapiens GN=EIF3L PE=1 SV=1;>sp|Q9Y262-2|EIF3L_HUMAN Isoform	NaN	NaN	NaN	0	3.6	0	70.901	243.71	607	0	0	0	67492000	101548000	78086000	0	0	0	NaN	NaN	NaN	0.88227	1.3936	1.7176	NaN	NaN	NaN	0.478817	-0.180708	NaN	0.780394		7.52955	7.35213	NaN	7.89257
211	B0QYK0;Q01844-6;Q01844-3;Q01844;Q01844-5;H7BY36;A0A0D9SFL3;C9JGE3;Q01844-2;Q01844-4	RNA-binding protein EWS	EWSR1	>tr|B0QYK0|B0QYK0_HUMAN RNA-binding protein EWS OS=Homo sapiens GN=EWSR1 PE=1 SV=1;>sp|Q01844-6|EWS_HUMAN Isoform 6 of RNA-binding protein EWS OS=Homo sapiens GN=EWSR1;>sp|Q01844-3|EWS_HUMAN Isoform 3 of RNA-binding protein EWS OS=Homo sapiens GN=EWSR1;>sp	NaN	NaN	NaN	0	0	2.3	64.929	51.541	618	0	0	0	0	0	0	194008000	195883000	178011000	NaN	NaN	NaN	NaN	NaN	NaN	NaN	NaN	NaN	NaN	NaN	NaN	NaN		7.8107	7.81488	7.94942	NaN
212	B0QZK4;Q5SWC8;X6RGJ2;Q5SSJ5-3;Q5SSJ5-2;Q5SSJ5	Heterochromatin protein 1-binding protein 3	HP1BP3	>tr|B0QZK4|B0QZK4_HUMAN Heterochromatin protein 1-binding protein 3 (Fragment) OS=Homo sapiens GN=HP1BP3 PE=1 SV=1;>tr|Q5SWC8|Q5SWC8_HUMAN Heterochromatin protein 1-binding protein 3 (Fragment) OS=Homo sapiens GN=HP1BP3 PE=1 SV=1;>tr|X6RGJ2|X6RGJ2_HUMAN He	NaN	NaN	NaN	0	0	0	28.515	7.9191	253	0	0	0	0	0	0	0	0	0	NaN	NaN	NaN	NaN	NaN	NaN	NaN	NaN	NaN	NaN	NaN	NaN	NaN		NaN	NaN	NaN	NaN
213	B0YIW2;P02656	Apolipoprotein C-III	APOC3	>tr|B0YIW2|B0YIW2_HUMAN Apolipoprotein C-III OS=Homo sapiens GN=APOC3 PE=1 SV=1;>sp|P02656|APOC3_HUMAN Apolipoprotein C-III OS=Homo sapiens GN=APOC3 PE=1 SV=1	NaN	NaN	NaN	0	0	0	12.815	35.646	117	0	0	0	0	0	0	0	0	0	NaN	NaN	NaN	NaN	NaN	NaN	NaN	NaN	NaN	NaN	NaN	NaN	NaN		NaN	NaN	NaN	NaN
214	B1AH87;P30536	Translocator protein	TSPO	>tr|B1AH87|B1AH87_HUMAN Putative peripheral benzodiazepine receptor-related protein (Fragment) OS=Homo sapiens GN=TSPO PE=1 SV=1;>sp|P30536|TSPO_HUMAN Translocator protein OS=Homo sapiens GN=TSPO PE=1 SV=3	NaN	NaN	NaN	0	7.5	7.5	11.896	6.5658	107	0	0	0	27013700	26004800	18208500	154688000	158835000	141643000	NaN	NaN	NaN	0.82486	0.6616	0.97662	0.74841	1.708	2.3387	-0.504295	0.340767	1.22571	-0.0341307		7.77982	7.79204	7.85017	7.26027
215	B1AHD1;P55769	NHP2-like protein 1;NHP2-like protein 1, N-terminally processed	NHP2L1	>tr|B1AHD1|B1AHD1_HUMAN NHP2-like protein 1 OS=Homo sapiens GN=SNU13 PE=1 SV=1;>sp|P55769|NH2L1_HUMAN NHP2-like protein 1 OS=Homo sapiens GN=SNU13 PE=1 SV=3	NaN	NaN	NaN	0	0	9.1	14.627	17.733	132	0	0	0	0	0	0	78909000	68105000	91818000	NaN	NaN	NaN	NaN	NaN	NaN	NaN	NaN	NaN	NaN	NaN	NaN	NaN		7.42001	7.35606	7.6619	NaN
216	G3V1R5;B1AKJ5;O43847;O43847-2;F5H7V1;H0Y5G9	Nardilysin	NRD1	>tr|G3V1R5|G3V1R5_HUMAN Nardilysin OS=Homo sapiens GN=NRDC PE=1 SV=1;>tr|B1AKJ5|B1AKJ5_HUMAN Nardilysin OS=Homo sapiens GN=NRDC PE=1 SV=1;>sp|O43847|NRDC_HUMAN Nardilysin OS=Homo sapiens GN=NRDC PE=1 SV=2;>sp|O43847-2|NRDC_HUMAN Isoform 2 of Nardilysin OS=	NaN	NaN	NaN	0	0	0	125.12	35.195	1087	0	0	0	0	0	0	0	0	0	NaN	NaN	NaN	NaN	NaN	NaN	NaN	NaN	NaN	NaN	NaN	NaN	NaN		NaN	NaN	NaN	NaN
217	B1AKZ5;Q15121;Q15121-2	Astrocytic phosphoprotein PEA-15	PEA15	>tr|B1AKZ5|B1AKZ5_HUMAN Astrocytic phosphoprotein PEA-15 OS=Homo sapiens GN=PEA15 PE=1 SV=1;>sp|Q15121|PEA15_HUMAN Astrocytic phosphoprotein PEA-15 OS=Homo sapiens GN=PEA15 PE=1 SV=2;>sp|Q15121-2|PEA15_HUMAN Isoform 2 of Astrocytic phosphoprotein PEA-15 OS	NaN	NaN	NaN	0	0	0	12.53	7.3501	108	0	0	0	0	0	0	0	0	0	NaN	NaN	NaN	NaN	NaN	NaN	NaN	NaN	NaN	NaN	NaN	NaN	NaN		NaN	NaN	NaN	NaN
218	E9PDQ5;B1ALK7;Q14155-6;Q14155-1;Q14155-5;Q14155-2;Q14155-3;Q14155	Rho guanine nucleotide exchange factor 7	ARHGEF7	>tr|E9PDQ5|E9PDQ5_HUMAN Rho guanine nucleotide exchange factor 7 OS=Homo sapiens GN=ARHGEF7 PE=1 SV=1;>tr|B1ALK7|B1ALK7_HUMAN Rho guanine nucleotide exchange factor 7 OS=Homo sapiens GN=ARHGEF7 PE=1 SV=1;>sp|Q14155-6|ARHG7_HUMAN Isoform 6 of Rho guanine nu	NaN	NaN	NaN	0	0	0	61.629	6.4412	547	0	0	0	0	0	0	0	0	0	NaN	NaN	NaN	NaN	NaN	NaN	NaN	NaN	NaN	NaN	NaN	NaN	NaN		NaN	NaN	NaN	NaN
219	B1AN99;P35030-5;P35030-3;P35030-2;P35030-4;P35030	Trypsin-3	PRSS3	>tr|B1AN99|B1AN99_HUMAN Trypsin-3 (Fragment) OS=Homo sapiens GN=PRSS3 PE=1 SV=8;>sp|P35030-5|TRY3_HUMAN Isoform 5 of Trypsin-3 OS=Homo sapiens GN=PRSS3;>sp|P35030-3|TRY3_HUMAN Isoform 3 of Trypsin-3 OS=Homo sapiens GN=PRSS3;>sp|P35030-2|TRY3_HUMAN Isoform	NaN	NaN	NaN	7.3	7.3	7.3	19.288	15.564	177	24785000	24785000	0	33770000	33770000	0	130321000	153011000	45612000	NaN	NaN	NaN	NaN	NaN	NaN	NaN	NaN	NaN	NaN	NaN	NaN	NaN		7.79906	7.84832	7.35805	NaN
220	B1ANR0;Q13310-2;Q13310;Q13310-3;H0Y5F5;H0YEU6;H0YCC8;H0YEQ8;B1ANR1;H0Y6X6;H0YER0;P0CB38	Polyadenylate-binding protein 4	PABPC4	>tr|B1ANR0|B1ANR0_HUMAN Polyadenylate-binding protein OS=Homo sapiens GN=PABPC4 PE=1 SV=1;>sp|Q13310-2|PABP4_HUMAN Isoform 2 of Polyadenylate-binding protein 4 OS=Homo sapiens GN=PABPC4;>sp|Q13310|PABP4_HUMAN Polyadenylate-binding protein 4 OS=Homo sapiens	NaN	NaN	NaN	8.9	8.9	4.6	67.97	102.32	615	25983500	27077700	18093200	58575000	62198000	57373000	29955000	31523000	33440000	NaN	NaN	NaN	1.0617	1.0808	1.0269	NaN	NaN	NaN	0.1121	0.0863761	NaN	0.0382958		7.59526	7.59172	7.41106	7.75871
221	B1APM4;P35610	Sterol O-acyltransferase 1	SOAT1	>tr|B1APM4|B1APM4_HUMAN Sterol O-acyltransferase 1 (Fragment) OS=Homo sapiens GN=SOAT1 PE=1 SV=1;>sp|P35610|SOAT1_HUMAN Sterol O-acyltransferase 1 OS=Homo sapiens GN=SOAT1 PE=1 SV=3	NaN	NaN	NaN	0	0	0	29.892	23.346	260	0	0	0	0	0	0	0	0	0	NaN	NaN	NaN	NaN	NaN	NaN	NaN	NaN	NaN	NaN	NaN	NaN	NaN		NaN	NaN	NaN	NaN
222	G3V576;G3V4W0;B4DY08;B2R5W2;G3V4C1;G3V2Q1;P07910-2;P07910;P07910-4;G3V555;G3V575;P07910-3;G3V5X6;G3V3K6;G3V251;B4DSU6;G3V5V7;G3V2D6;P0DMR1;B7ZW38;A0A0G2JPF8;A0A0G2JNQ3;O60812;B2RXH8;G3V4M8;G3V2H6;E5RG71;B3KT61;Q86SE5;Q86SE5-3	Heterogeneous nuclear ribonucleoproteins C1/C2;Heterogeneous nuclear ribonucleoprotein C-like 1;Heterogeneous nuclear ribonucleoprotein C-like 2	HNRNPC;LOC649330;HNRNPCL1;HNRNPCL2	>tr|G3V576|G3V576_HUMAN Heterogeneous nuclear ribonucleoproteins C1/C2 OS=Homo sapiens GN=HNRNPC PE=1 SV=1;>tr|G3V4W0|G3V4W0_HUMAN Heterogeneous nuclear ribonucleoproteins C1/C2 (Fragment) OS=Homo sapiens GN=HNRNPC PE=1 SV=1;>tr|B4DY08|B4DY08_HUMAN Heterog	NaN	NaN	NaN	29.4	29.4	38.1	25.256	100.58	231	2061950000	2483900000	1965850000	1743900000	2064470000	1556570000	3254000000	2496740000	2473140000	0.57302	0.91592	1.8149	0.82512	1.1523	1.5118	1.524	1.1637	0.78585	0.115175	-0.0465535	0.378928	0.596267		9.39096	9.35054	9.34625	9.19217
223	B3KS98;O15372;A0A087WZK9;E5RJT0;E5RFW7;E5RFH0;E5RGU4;E5RHC7;E5RH59	Eukaryotic translation initiation factor 3 subunit H	EIF3S3;EIF3H	>tr|B3KS98|B3KS98_HUMAN Eukaryotic translation initiation factor 3 subunit H OS=Homo sapiens GN=EIF3S3 PE=1 SV=1;>sp|O15372|EIF3H_HUMAN Eukaryotic translation initiation factor 3 subunit H OS=Homo sapiens GN=EIF3H PE=1 SV=1;>tr|A0A087WZK9|A0A087WZK9_HUMAN	NaN	NaN	NaN	0	0	0	41.581	74.998	366	0	0	0	0	0	0	0	0	0	NaN	NaN	NaN	NaN	NaN	NaN	NaN	NaN	NaN	NaN	NaN	NaN	NaN		NaN	NaN	NaN	NaN
224	B4DDK6;O14925;Q5SRD1	Mitochondrial import inner membrane translocase subunit Tim23;Putative mitochondrial import inner membrane translocase subunit Tim23B	TIMM23;TIMM23B	>tr|B4DDK6|B4DDK6_HUMAN Putative mitochondrial import inner membrane translocase subunit Tim23B OS=Homo sapiens GN=TIMM23B PE=2 SV=1;>sp|O14925|TIM23_HUMAN Mitochondrial import inner membrane translocase subunit Tim23 OS=Homo sapiens GN=TIMM23 PE=1 SV=1;>s	NaN	NaN	NaN	0	0	0	14.6	15.064	140	0	0	0	0	0	0	0	0	0	NaN	NaN	NaN	NaN	NaN	NaN	NaN	NaN	NaN	NaN	NaN	NaN	NaN		NaN	NaN	NaN	NaN
225	B4DEM9;Q9Y2S7	Polymerase delta-interacting protein 2	POLDIP2	>tr|B4DEM9|B4DEM9_HUMAN Polymerase delta-interacting protein 2 OS=Homo sapiens GN=POLDIP2 PE=1 SV=1;>sp|Q9Y2S7|PDIP2_HUMAN Polymerase delta-interacting protein 2 OS=Homo sapiens GN=POLDIP2 PE=1 SV=1	NaN	NaN	NaN	0	0	0	39.871	28.895	350	0	0	0	0	0	0	0	0	0	NaN	NaN	NaN	NaN	NaN	NaN	NaN	NaN	NaN	NaN	NaN	NaN	NaN		NaN	NaN	NaN	NaN
226	U3KQP3;B4DEZ3;K7EJE1;E7ENQ6;Q9P0J0;Q9P0J0-2	NADH dehydrogenase [ubiquinone] 1 alpha subcomplex subunit 13	NDUFA13	>tr|U3KQP3|U3KQP3_HUMAN NADH dehydrogenase [ubiquinone] 1 alpha subcomplex subunit 13 (Fragment) OS=Homo sapiens GN=NDUFA13 PE=4 SV=2;>tr|B4DEZ3|B4DEZ3_HUMAN NADH dehydrogenase [ubiquinone] 1 alpha subcomplex subunit 13 OS=Homo sapiens GN=NDUFA13 PE=2 SV=1	NaN	NaN	NaN	0	0	0	8.5979	8.1741	75	0	0	0	0	0	0	0	0	0	NaN	NaN	NaN	NaN	NaN	NaN	NaN	NaN	NaN	NaN	NaN	NaN	NaN		NaN	NaN	NaN	NaN
227	J3QKS7;B4DGM3;Q969G3-6;Q969G3-5;Q969G3-3;Q969G3-2;Q969G3-4;Q969G3;K7EMQ8;J3KT85;J3QR61;H7C048	SWI/SNF-related matrix-associated actin-dependent regulator of chromatin subfamily E member 1	SMARCE1	>tr|J3QKS7|J3QKS7_HUMAN SWI/SNF-related matrix-associated actin-dependent regulator of chromatin subfamily E member 1 (Fragment) OS=Homo sapiens GN=SMARCE1 PE=1 SV=1;>tr|B4DGM3|B4DGM3_HUMAN SWI/SNF-related matrix-associated actin-dependent regulator of chr	NaN	NaN	NaN	0	0	0	33.433	27.147	288	0	0	0	0	0	0	0	0	0	NaN	NaN	NaN	NaN	NaN	NaN	NaN	NaN	NaN	NaN	NaN	NaN	NaN		NaN	NaN	NaN	NaN
228	B4DGU4;P35222;E7EMJ5	Catenin beta-1	CTNNB1	>tr|B4DGU4|B4DGU4_HUMAN Catenin beta-1 OS=Homo sapiens GN=CTNNB1 PE=1 SV=1;>sp|P35222|CTNB1_HUMAN Catenin beta-1 OS=Homo sapiens GN=CTNNB1 PE=1 SV=1	NaN	NaN	NaN	0	0	0	84.765	39.725	774	0	0	0	0	0	0	0	0	0	NaN	NaN	NaN	NaN	NaN	NaN	NaN	NaN	NaN	NaN	NaN	NaN	NaN		NaN	NaN	NaN	NaN
229	B4DIH5;P61201;P61201-2;H0YMC2;H0YM03;H0YKU5	COP9 signalosome complex subunit 2	COPS2	>tr|B4DIH5|B4DIH5_HUMAN COP9 signalosome complex subunit 2 OS=Homo sapiens GN=COPS2 PE=1 SV=1;>sp|P61201|CSN2_HUMAN COP9 signalosome complex subunit 2 OS=Homo sapiens GN=COPS2 PE=1 SV=1;>sp|P61201-2|CSN2_HUMAN Isoform 2 of COP9 signalosome complex subunit	NaN	NaN	NaN	0	0	0	44.228	38.442	379	0	0	0	0	0	0	0	0	0	NaN	NaN	NaN	NaN	NaN	NaN	NaN	NaN	NaN	NaN	NaN	NaN	NaN		NaN	NaN	NaN	NaN
230	B4DJ81;P28331-3;P28331-4;P28331-5;P28331;P28331-2	NADH-ubiquinone oxidoreductase 75 kDa subunit, mitochondrial	NDUFS1	>tr|B4DJ81|B4DJ81_HUMAN NADH-ubiquinone oxidoreductase 75 kDa subunit, mitochondrial OS=Homo sapiens GN=NDUFS1 PE=1 SV=1;>sp|P28331-3|NDUS1_HUMAN Isoform 3 of NADH-ubiquinone oxidoreductase 75 kDa subunit, mitochondrial OS=Homo sapiens GN=NDUFS1;>sp|P28331	NaN	NaN	NaN	0	0	0	66.921	62.483	611	0	0	0	0	0	0	0	0	0	NaN	NaN	NaN	NaN	NaN	NaN	NaN	NaN	NaN	NaN	NaN	NaN	NaN		NaN	NaN	NaN	NaN
231	B4DJV2;O75390;A0A0C4DGI3;H0YIC4;H0YH82;F8VPF9;F8VPA1;F8VR34;F8VTT8;F8W1S4;F8W4S1;F8VRP1;F8VX68;F8VRI6;F8VU34;F8W642;F8W0J2;F8VZK9;F8VP03;F8VX07;F8VWQ5	Citrate synthase;Citrate synthase, mitochondrial	CS	>tr|B4DJV2|B4DJV2_HUMAN Citrate synthase OS=Homo sapiens GN=CS PE=1 SV=1;>sp|O75390|CISY_HUMAN Citrate synthase, mitochondrial OS=Homo sapiens GN=CS PE=1 SV=2;>tr|A0A0C4DGI3|A0A0C4DGI3_HUMAN Citrate synthase OS=Homo sapiens GN=CS PE=1 SV=1	NaN	NaN	NaN	0	0	0	50.431	116.65	453	0	0	0	0	0	0	0	0	0	NaN	NaN	NaN	NaN	NaN	NaN	NaN	NaN	NaN	NaN	NaN	NaN	NaN		NaN	NaN	NaN	NaN
232	B4DJV5;Q13610	Periodic tryptophan protein 1 homolog	PWP1	>tr|B4DJV5|B4DJV5_HUMAN Periodic tryptophan protein 1 homolog OS=Homo sapiens GN=PWP1 PE=1 SV=1;>sp|Q13610|PWP1_HUMAN Periodic tryptophan protein 1 homolog OS=Homo sapiens GN=PWP1 PE=1 SV=1	NaN	NaN	NaN	0	0	0	49.038	11.707	439	0	0	0	0	0	0	0	0	0	NaN	NaN	NaN	NaN	NaN	NaN	NaN	NaN	NaN	NaN	NaN	NaN	NaN		NaN	NaN	NaN	NaN
233	B4DK25;B4E107;F5GXE4;H0Y5C2;O95260-2;O95260	Arginyl-tRNA--protein transferase 1	ATE1	>tr|B4DK25|B4DK25_HUMAN Arginyl-tRNA--protein transferase 1 OS=Homo sapiens GN=ATE1 PE=1 SV=1;>tr|B4E107|B4E107_HUMAN Arginyl-tRNA--protein transferase 1 OS=Homo sapiens GN=ATE1 PE=1 SV=1;>tr|F5GXE4|F5GXE4_HUMAN Arginyl-tRNA--protein transferase 1 OS=Homo	NaN	NaN	NaN	0	0	0	45.831	7.3763	403	0	0	0	0	0	0	0	0	0	NaN	NaN	NaN	NaN	NaN	NaN	NaN	NaN	NaN	NaN	NaN	NaN	NaN		NaN	NaN	NaN	NaN
235	B4DKY1;P49589-2;P49589;P49589-3	Cysteine--tRNA ligase, cytoplasmic	CARS	>tr|B4DKY1|B4DKY1_HUMAN Cysteine--tRNA ligase, cytoplasmic OS=Homo sapiens GN=CARS PE=1 SV=1;>sp|P49589-2|SYCC_HUMAN Isoform 2 of Cysteine--tRNA ligase, cytoplasmic OS=Homo sapiens GN=CARS;>sp|P49589|SYCC_HUMAN Cysteine--tRNA ligase, cytoplasmic OS=Homo sa	NaN	NaN	NaN	0	0	0	84.277	43.318	739	0	0	0	0	0	0	0	0	0	NaN	NaN	NaN	NaN	NaN	NaN	NaN	NaN	NaN	NaN	NaN	NaN	NaN		NaN	NaN	NaN	NaN
236	B4DLN1;P52815	39S ribosomal protein L12, mitochondrial	MRPL12	>tr|B4DLN1|B4DLN1_HUMAN cDNA FLJ60124, highly similar to Mitochondrial dicarboxylate carrier OS=Homo sapiens PE=2 SV=1;>sp|P52815|RM12_HUMAN 39S ribosomal protein L12, mitochondrial OS=Homo sapiens GN=MRPL12 PE=1 SV=2	NaN	NaN	NaN	0	0	0	48.099	18.02	442	0	0	0	0	0	0	0	0	0	NaN	NaN	NaN	NaN	NaN	NaN	NaN	NaN	NaN	NaN	NaN	NaN	NaN		NaN	NaN	NaN	NaN
237	B4DLR8;P15559-3;P15559-2;P15559;H3BNV2;H3BRK3	NAD(P)H dehydrogenase [quinone] 1	NQO1	>tr|B4DLR8|B4DLR8_HUMAN NAD(P)H dehydrogenase [quinone] 1 OS=Homo sapiens GN=NQO1 PE=1 SV=1;>sp|P15559-3|NQO1_HUMAN Isoform 3 of NAD(P)H dehydrogenase [quinone] 1 OS=Homo sapiens GN=NQO1;>sp|P15559-2|NQO1_HUMAN Isoform 2 of NAD(P)H dehydrogenase [quinone]	NaN	NaN	NaN	0	0	0	22.793	32.348	202	0	0	0	0	0	0	0	0	0	NaN	NaN	NaN	NaN	NaN	NaN	NaN	NaN	NaN	NaN	NaN	NaN	NaN		NaN	NaN	NaN	NaN
238	B4DNJ1;B4DN26;E7ESF4;P00750-4;P00750-3;P00750;P00750-2	Tissue-type plasminogen activator;Tissue-type plasminogen activator chain A;Tissue-type plasminogen activator chain B	PLAT	>tr|B4DNJ1|B4DNJ1_HUMAN Tissue-type plasminogen activator OS=Homo sapiens GN=PLAT PE=1 SV=1;>tr|B4DN26|B4DN26_HUMAN Tissue-type plasminogen activator OS=Homo sapiens GN=PLAT PE=1 SV=1;>tr|E7ESF4|E7ESF4_HUMAN Plasminogen activator OS=Homo sapiens GN=PLAT PE	NaN	NaN	NaN	0	0	6.2	49.079	14.315	436	0	0	0	0	0	0	111618000	256163000	215755000	NaN	NaN	NaN	NaN	NaN	NaN	0.69042	2.8977	4.3166	-0.534454	1.53491	2.1099	NaN		7.57061	7.9314	8.03293	NaN
239	B4DR61;P61619;P61619-3;F8W776;Q8TC24;Q9H9S3-2;Q9H9S3-3;Q9H9S3;H7C1Q9;C9JXC6;H7C069;A6NK38;F2Z2C7;A6NIF9;C9JJV4	Protein transport protein Sec61 subunit alpha isoform 1;Protein transport protein Sec61 subunit alpha isoform 2	SEC61A1;SEC61A2	>tr|B4DR61|B4DR61_HUMAN Protein transport protein Sec61 subunit alpha isoform 1 OS=Homo sapiens GN=SEC61A1 PE=1 SV=1;>sp|P61619|S61A1_HUMAN Protein transport protein Sec61 subunit alpha isoform 1 OS=Homo sapiens GN=SEC61A1 PE=1 SV=2;>sp|P61619-3|S61A1_HUMA	NaN	NaN	NaN	4.4	4.4	2.3	52.949	56.498	482	102694000	223809000	194485000	115318000	290889000	253549000	96670000	359516000	403394000	1.0327	6.2174	7.5232	0.81033	5.8857	8.7848	NaN	NaN	NaN	1.79044	1.81306	2.91135	3.13501		8.2133	8.36713	8.47558	8.40406
240	C9JDH9;C9J6L2;C9JCC0;C9J232;H7C279;H0Y630;B4DR80;O00506-3;O00506-2;O00506;Q9Y6E0-2;Q9Y6E0;C9JJV0;Q8NBY1;B4E0Y9;Q9P289-2;Q9P289-3;Q9P289	Serine/threonine-protein kinase 25;Serine/threonine-protein kinase 24;Serine/threonine-protein kinase 24 36 kDa subunit;Serine/threonine-protein kinase 24 12 kDa subunit;Serine/threonine-protein kinase MST4	STK25;STK24;RBM4B;MST4	>tr|C9JDH9|C9JDH9_HUMAN Serine/threonine-protein kinase 25 (Fragment) OS=Homo sapiens GN=STK25 PE=1 SV=1;>tr|C9J6L2|C9J6L2_HUMAN Serine/threonine-protein kinase 25 (Fragment) OS=Homo sapiens GN=STK25 PE=1 SV=1;>tr|C9JCC0|C9JCC0_HUMAN Serine/threonine-prote	NaN	NaN	NaN	0	0	0	16.366	15.93	148	0	0	0	0	0	0	0	0	0	NaN	NaN	NaN	NaN	NaN	NaN	NaN	NaN	NaN	NaN	NaN	NaN	NaN		NaN	NaN	NaN	NaN
241	B4DWR3;P61758	Prefoldin subunit 3	VBP1	>tr|B4DWR3|B4DWR3_HUMAN Prefoldin subunit 3 OS=Homo sapiens GN=VBP1 PE=1 SV=1;>sp|P61758|PFD3_HUMAN Prefoldin subunit 3 OS=Homo sapiens GN=VBP1 PE=1 SV=3	NaN	NaN	NaN	0	0	0	22.254	19.338	192	0	0	0	0	0	0	0	0	0	NaN	NaN	NaN	NaN	NaN	NaN	NaN	NaN	NaN	NaN	NaN	NaN	NaN		NaN	NaN	NaN	NaN
242	B4DXW1;P61158;F8WDR7;Q9P1U1-2;Q9P1U1-3;Q9P1U1	Actin-related protein 3	ACTR3	>tr|B4DXW1|B4DXW1_HUMAN Actin-related protein 3 OS=Homo sapiens GN=ACTR3 PE=1 SV=1;>sp|P61158|ARP3_HUMAN Actin-related protein 3 OS=Homo sapiens GN=ACTR3 PE=1 SV=3	NaN	NaN	NaN	0	0	0	42.003	63.621	367	0	0	0	0	0	0	0	0	0	NaN	NaN	NaN	NaN	NaN	NaN	NaN	NaN	NaN	NaN	NaN	NaN	NaN		NaN	NaN	NaN	NaN
243	B4DXZ6;P51114-2;P51114;E7EU85;E9PFF5;P51114-3;C9JZE0;C9JY20;C9JAJ4;R9WNI0;A8MQB8;G3V0J0;Q06787-8;Q06787-6;Q06787-2;Q06787-4;Q06787-5;Q06787-9;Q06787-7;Q06787-3;Q06787	Fragile X mental retardation syndrome-related protein 1	FXR1	>tr|B4DXZ6|B4DXZ6_HUMAN Fragile X mental retardation syndrome-related protein 1 OS=Homo sapiens GN=FXR1 PE=1 SV=1;>sp|P51114-2|FXR1_HUMAN Isoform 2 of Fragile X mental retardation syndrome-related protein 1 OS=Homo sapiens GN=FXR1;>sp|P51114|FXR1_HUMAN Fra	NaN	NaN	NaN	0	1.3	2.6	68.326	58.956	608	0	0	0	21058200	23440600	15456800	208375000	160303000	134298000	NaN	NaN	NaN	NaN	NaN	NaN	0.94841	0.71718	0.87377	-0.0764173	-0.479593	-0.194675	NaN		7.88802	7.78142	7.82704	7.18912
244	B4DY09;Q12905;X6R6Z1;A0A0A0MRL0	Interleukin enhancer-binding factor 2	ILF2	>tr|B4DY09|B4DY09_HUMAN Interleukin enhancer-binding factor 2 OS=Homo sapiens GN=ILF2 PE=1 SV=1;>sp|Q12905|ILF2_HUMAN Interleukin enhancer-binding factor 2 OS=Homo sapiens GN=ILF2 PE=1 SV=2	NaN	NaN	NaN	20.5	23.3	19	38.91	133.86	352	422500000	480100000	367940000	646990000	1046150000	918700000	500730000	436930000	358780000	0.80147	0.8462	1.0716	0.82913	0.93345	0.93129	1.0094	1.2982	1.1363	-0.128514	-0.0127859	0.142675	-0.102698		8.81721	8.71712	8.56034	8.96317
245	E5RGY0;B4E1G1;Q9BUN8-2;Q9BUN8	Derlin-1	DERL1	>tr|E5RGY0|E5RGY0_HUMAN Derlin OS=Homo sapiens GN=DERL1 PE=1 SV=1;>tr|B4E1G1|B4E1G1_HUMAN Derlin OS=Homo sapiens GN=DERL1 PE=1 SV=1;>sp|Q9BUN8-2|DERL1_HUMAN Isoform 2 of Derlin-1 OS=Homo sapiens GN=DERL1;>sp|Q9BUN8|DERL1_HUMAN Derlin-1 OS=Homo sapiens GN=D	NaN	NaN	NaN	0	0	0	17.221	6.6357	151	0	0	0	0	0	0	0	0	0	NaN	NaN	NaN	NaN	NaN	NaN	NaN	NaN	NaN	NaN	NaN	NaN	NaN		NaN	NaN	NaN	NaN
246	B4E227;E9PIN3;Q9UBU9-2;Q9UBU9;E9PLA7	Nuclear RNA export factor 1	NXF1	>tr|B4E227|B4E227_HUMAN Nuclear RNA export factor 1 OS=Homo sapiens GN=NXF1 PE=1 SV=1;>tr|E9PIN3|E9PIN3_HUMAN Nuclear RNA export factor 1 (Fragment) OS=Homo sapiens GN=NXF1 PE=1 SV=1;>sp|Q9UBU9-2|NXF1_HUMAN Isoform 2 of Nuclear RNA export factor 1 OS=Homo	NaN	NaN	NaN	0	0	0	24.693	26.981	219	0	0	0	0	0	0	0	0	0	NaN	NaN	NaN	NaN	NaN	NaN	NaN	NaN	NaN	NaN	NaN	NaN	NaN		NaN	NaN	NaN	NaN
247	B4E3H6;H0YBT8;E5RFM9;H0YAY0;R4GMT7;E7EVI4;E7ET87;O75410-5;O75410-4;O75410-6;O75410-3;O75410-7;O75410;O75410-2	Transforming acidic coiled-coil-containing protein 1	TACC1	>tr|B4E3H6|B4E3H6_HUMAN Transforming acidic coiled-coil-containing protein 1 OS=Homo sapiens GN=TACC1 PE=1 SV=1;>tr|H0YBT8|H0YBT8_HUMAN Transforming acidic coiled-coil-containing protein 1 (Fragment) OS=Homo sapiens GN=TACC1 PE=1 SV=1;>tr|E5RFM9|E5RFM9_HUM	NaN	NaN	NaN	0	0	0	27.573	6.8276	242	0	0	0	0	0	0	0	0	0	NaN	NaN	NaN	NaN	NaN	NaN	NaN	NaN	NaN	NaN	NaN	NaN	NaN		NaN	NaN	NaN	NaN
248	M0R253;M0QX43;B4E3M2;Q5J8M5;P49366-2;P49366;A0A087WZK0	Deoxyhypusine synthase	DHPS	>tr|M0R253|M0R253_HUMAN Deoxyhypusine synthase OS=Homo sapiens GN=DHPS PE=1 SV=1;>tr|M0QX43|M0QX43_HUMAN Deoxyhypusine synthase OS=Homo sapiens GN=DHPS PE=1 SV=1;>tr|B4E3M2|B4E3M2_HUMAN Deoxyhypusine synthase OS=Homo sapiens GN=DHPS PE=1 SV=1;>tr|Q5J8M5|Q5	NaN	NaN	NaN	0	0	0	14.555	11.629	132	0	0	0	0	0	0	0	0	0	NaN	NaN	NaN	NaN	NaN	NaN	NaN	NaN	NaN	NaN	NaN	NaN	NaN		NaN	NaN	NaN	NaN
249	B5MBZ8;C9JD73;C9J177;H7C003;Q15435-5;Q15435-4;Q15435-3;Q15435-2;Q15435	Protein phosphatase 1 regulatory subunit 7	PPP1R7	>tr|B5MBZ8|B5MBZ8_HUMAN Protein phosphatase 1 regulatory subunit 7 OS=Homo sapiens GN=PPP1R7 PE=1 SV=1;>tr|C9JD73|C9JD73_HUMAN Protein phosphatase 1 regulatory subunit 7 (Fragment) OS=Homo sapiens GN=PPP1R7 PE=1 SV=1;>tr|C9J177|C9J177_HUMAN Protein phospha	NaN	NaN	NaN	0	0	0	31.357	12.961	274	0	0	0	0	0	0	0	0	0	NaN	NaN	NaN	NaN	NaN	NaN	NaN	NaN	NaN	NaN	NaN	NaN	NaN		NaN	NaN	NaN	NaN
250	B5MCF9;O00541-2;O00541;B3KXD6;H7BYY8;H7C267	Pescadillo homolog	PES1	>tr|B5MCF9|B5MCF9_HUMAN Pescadillo homolog OS=Homo sapiens GN=PES1 PE=1 SV=1;>sp|O00541-2|PESC_HUMAN Isoform 2 of Pescadillo homolog OS=Homo sapiens GN=PES1;>sp|O00541|PESC_HUMAN Pescadillo homolog OS=Homo sapiens GN=PES1 PE=1 SV=1;>tr|B3KXD6|B3KXD6_HUMAN	NaN	NaN	NaN	0	0	0	66.077	46.466	571	0	0	0	0	0	0	0	0	0	NaN	NaN	NaN	NaN	NaN	NaN	NaN	NaN	NaN	NaN	NaN	NaN	NaN		NaN	NaN	NaN	NaN
251	B5MCT7;P49593-2;P49593;C9J2F3;A8MX49	Protein phosphatase 1F	PPM1F	>tr|B5MCT7|B5MCT7_HUMAN Protein phosphatase 1F OS=Homo sapiens GN=PPM1F PE=1 SV=1;>sp|P49593-2|PPM1F_HUMAN Isoform 2 of Protein phosphatase 1F OS=Homo sapiens GN=PPM1F;>sp|P49593|PPM1F_HUMAN Protein phosphatase 1F OS=Homo sapiens GN=PPM1F PE=1 SV=3;>tr|C9J	NaN	NaN	NaN	0	0	0	31.263	14.42	286	0	0	0	0	0	0	0	0	0	NaN	NaN	NaN	NaN	NaN	NaN	NaN	NaN	NaN	NaN	NaN	NaN	NaN		NaN	NaN	NaN	NaN
252	B5MDF5;P62826;J3KQE5;F5H018;H0YFC6;B4DV51;A0A087X0W0	GTP-binding nuclear protein Ran	RAN	>tr|B5MDF5|B5MDF5_HUMAN GTP-binding nuclear protein Ran OS=Homo sapiens GN=RAN PE=1 SV=1;>sp|P62826|RAN_HUMAN GTP-binding nuclear protein Ran OS=Homo sapiens GN=RAN PE=1 SV=3;>tr|J3KQE5|J3KQE5_HUMAN GTP-binding nuclear protein Ran (Fragment) OS=Homo sapien	NaN	NaN	NaN	28.8	33.9	12.4	26.224	123.14	233	1140050000	1196660000	981550000	1306280000	1303980000	1163500000	518230000	439490000	369720000	0.90697	0.79473	0.89821	1.1439	1.0095	0.90119	0.96199	0.83557	0.94128	-0.0596653	-0.112891	-0.120694	-0.150097		8.9945	8.99158	8.82971	9.06577
253	Q99613-2;Q99613;B5ME19;H3BPE3;H3BPE4;H3BTY8	Eukaryotic translation initiation factor 3 subunit C;Eukaryotic translation initiation factor 3 subunit C-like protein	EIF3C;EIF3CL	>sp|Q99613-2|EIF3C_HUMAN Isoform 2 of Eukaryotic translation initiation factor 3 subunit C OS=Homo sapiens GN=EIF3C;>sp|Q99613|EIF3C_HUMAN Eukaryotic translation initiation factor 3 subunit C OS=Homo sapiens GN=EIF3C PE=1 SV=1;>sp|B5ME19|EIFCL_HUMAN Eukary	NaN	NaN	NaN	0	2.9	0	104.1	177.61	903	0	0	0	26702700	28480000	21328700	0	0	0	NaN	NaN	NaN	0.9289	1.0054	1.1809	NaN	NaN	NaN	0.00776951	-0.106405	NaN	0.239887		6.97742	6.94943	NaN	7.32896
254	H0YMP2;H0YL71;H3BP09;H3BVD1;K7EJX0;B7Z5N5;P84022-3;P84022-2;P84022;O15198-2;Q15796-2;Q15796;O15198	Mothers against decapentaplegic homolog 3;Mothers against decapentaplegic homolog 9;Mothers against decapentaplegic homolog 2	SMAD3;SMAD2;SMAD9	>tr|H0YMP2|H0YMP2_HUMAN Mothers against decapentaplegic homolog 3 (Fragment) OS=Homo sapiens GN=SMAD3 PE=4 SV=1;>tr|H0YL71|H0YL71_HUMAN Mothers against decapentaplegic homolog 3 (Fragment) OS=Homo sapiens GN=SMAD3 PE=4 SV=1;>tr|H3BP09|H3BP09_HUMAN Mothers	NaN	NaN	NaN	0	0	0	7.3142	6.9414	63	0	0	0	0	0	0	0	0	0	NaN	NaN	NaN	NaN	NaN	NaN	NaN	NaN	NaN	NaN	NaN	NaN	NaN	SMAD2;SMAD3	NaN	NaN	NaN	NaN
255	B7Z6D5;Q96GQ7;A0A087WYH5;A0A087X059	Probable ATP-dependent RNA helicase DDX27	DDX27	>tr|B7Z6D5|B7Z6D5_HUMAN Probable ATP-dependent RNA helicase DDX27 OS=Homo sapiens GN=DDX27 PE=1 SV=1;>sp|Q96GQ7|DDX27_HUMAN Probable ATP-dependent RNA helicase DDX27 OS=Homo sapiens GN=DDX27 PE=1 SV=2	NaN	NaN	NaN	0	0	0	86.604	19.215	765	0	0	0	0	0	0	0	0	0	NaN	NaN	NaN	NaN	NaN	NaN	NaN	NaN	NaN	NaN	NaN	NaN	NaN		NaN	NaN	NaN	NaN
256	B7Z7F3;Q9H6Z4-3;Q9H6Z4-2;Q9H6Z4;K7EIJ4;K7EMH9;K7ESQ0	Ran-binding protein 3	ZNF8;RANBP3	>tr|B7Z7F3|B7Z7F3_HUMAN Ran-binding protein 3 OS=Homo sapiens GN=RANBP3 PE=1 SV=1;>sp|Q9H6Z4-3|RANB3_HUMAN Isoform 3 of Ran-binding protein 3 OS=Homo sapiens GN=RANBP3;>sp|Q9H6Z4-2|RANB3_HUMAN Isoform 2 of Ran-binding protein 3 OS=Homo sapiens GN=RANBP3;>s	NaN	NaN	NaN	0	0	0	52.894	18.685	494	0	0	0	0	0	0	0	0	0	NaN	NaN	NaN	NaN	NaN	NaN	NaN	NaN	NaN	NaN	NaN	NaN	NaN		NaN	NaN	NaN	NaN
257	B7Z7P8;P62495-2;P62495;I3L492;D6RJE8;D6RCB3	Eukaryotic peptide chain release factor subunit 1	ETF1	>tr|B7Z7P8|B7Z7P8_HUMAN Eukaryotic peptide chain release factor subunit 1 OS=Homo sapiens GN=ETF1 PE=1 SV=1;>sp|P62495-2|ERF1_HUMAN Isoform 2 of Eukaryotic peptide chain release factor subunit 1 OS=Homo sapiens GN=ETF1;>sp|P62495|ERF1_HUMAN Eukaryotic pept	NaN	NaN	NaN	5.4	5.4	0	47.475	78.927	423	45855000	47233000	40120000	111266000	106548000	90950000	0	0	0	1.2408	0.99957	0.86118	1.1988	1.0209	0.8648	NaN	NaN	NaN	0.177408	0.136434	-0.215613	-0.209562		7.70587	7.72291	7.30233	7.9588
258	B7Z9I1;Q5T4U5;P11310;P11310-2	Medium-chain specific acyl-CoA dehydrogenase, mitochondrial	ACADM	>tr|B7Z9I1|B7Z9I1_HUMAN Medium-chain-specific acyl-CoA dehydrogenase, mitochondrial OS=Homo sapiens GN=ACADM PE=1 SV=1;>tr|Q5T4U5|Q5T4U5_HUMAN Acyl-Coenzyme A dehydrogenase, C-4 to C-12 straight chain, isoform CRA_a OS=Homo sapiens GN=ACADM PE=1 SV=1;>sp|P	NaN	NaN	NaN	0	0	0	42.426	8.7767	385	0	0	0	0	0	0	0	0	0	NaN	NaN	NaN	NaN	NaN	NaN	NaN	NaN	NaN	NaN	NaN	NaN	NaN		NaN	NaN	NaN	NaN
259	B7ZKQ9;F5H4X0;Q8WTV0-3;Q8WTV0-4;Q8WTV0-5;Q8WTV0-2;Q8WTV0	Scavenger receptor class B member 1	SCARB1	>tr|B7ZKQ9|B7ZKQ9_HUMAN SCARB1 protein OS=Homo sapiens GN=SCARB1 PE=1 SV=1;>tr|F5H4X0|F5H4X0_HUMAN Scavenger receptor class B member 1 OS=Homo sapiens GN=SCARB1 PE=1 SV=1;>sp|Q8WTV0-3|SCRB1_HUMAN Isoform 2 of Scavenger receptor class B member 1 OS=Homo sap	NaN	NaN	NaN	0	0	0	53.847	6.5284	481	0	0	0	0	0	0	0	0	0	NaN	NaN	NaN	NaN	NaN	NaN	NaN	NaN	NaN	NaN	NaN	NaN	NaN		NaN	NaN	NaN	NaN
260	B8ZZQ6;P06454-2;P06454	Prothymosin alpha;Prothymosin alpha, N-terminally processed;Thymosin alpha-1	PTMA	>tr|B8ZZQ6|B8ZZQ6_HUMAN Prothymosin alpha OS=Homo sapiens GN=PTMA PE=1 SV=1;>sp|P06454-2|PTMA_HUMAN Isoform 2 of Prothymosin alpha OS=Homo sapiens GN=PTMA;>sp|P06454|PTMA_HUMAN Prothymosin alpha OS=Homo sapiens GN=PTMA PE=1 SV=2	NaN	NaN	NaN	0	0	0	11.758	16.63	107	0	0	0	0	0	0	0	0	0	NaN	NaN	NaN	NaN	NaN	NaN	NaN	NaN	NaN	NaN	NaN	NaN	NaN		NaN	NaN	NaN	NaN
261	J3KMX2;B9EGA3;Q92925-3;Q92925-2;Q92925	SWI/SNF-related matrix-associated actin-dependent regulator of chromatin subfamily D member 2	SMARCD2	>tr|J3KMX2|J3KMX2_HUMAN SWI/SNF-related matrix-associated actin-dependent regulator of chromatin subfamily D member 2 OS=Homo sapiens GN=SMARCD2 PE=1 SV=1;>tr|B9EGA3|B9EGA3_HUMAN SMARCD2 protein OS=Homo sapiens GN=SMARCD2 PE=1 SV=1;>sp|Q92925-3|SMRD2_HUMAN	NaN	NaN	NaN	0	0	0	52.238	20.527	456	0	0	0	0	0	0	0	0	0	NaN	NaN	NaN	NaN	NaN	NaN	NaN	NaN	NaN	NaN	NaN	NaN	NaN		NaN	NaN	NaN	NaN
262	C9IZ01;Q96RP9;Q96RP9-2;F8WAU4	Elongation factor G, mitochondrial	GFM1	>tr|C9IZ01|C9IZ01_HUMAN Elongation factor G, mitochondrial OS=Homo sapiens GN=GFM1 PE=1 SV=1;>sp|Q96RP9|EFGM_HUMAN Elongation factor G, mitochondrial OS=Homo sapiens GN=GFM1 PE=1 SV=2;>sp|Q96RP9-2|EFGM_HUMAN Isoform 2 of Elongation factor G, mitochondrial	NaN	NaN	NaN	0	0	0	66.034	19.14	591	0	0	0	0	0	0	0	0	0	NaN	NaN	NaN	NaN	NaN	NaN	NaN	NaN	NaN	NaN	NaN	NaN	NaN		NaN	NaN	NaN	NaN
263	C9IZG3;Q92890-3;Q92890;Q92890-1;C9JNP9	Ubiquitin fusion degradation protein 1 homolog	UFD1L	>tr|C9IZG3|C9IZG3_HUMAN Ubiquitin recognition factor in ER-associated degradation protein 1 (Fragment) OS=Homo sapiens GN=UFD1 PE=1 SV=1;>sp|Q92890-3|UFD1_HUMAN Isoform 3 of Ubiquitin recognition factor in ER-associated degradation protein 1 OS=Homo sapien	NaN	NaN	NaN	0	0	0	21.725	13.25	190	0	0	0	0	0	0	0	0	0	NaN	NaN	NaN	NaN	NaN	NaN	NaN	NaN	NaN	NaN	NaN	NaN	NaN		NaN	NaN	NaN	NaN
265	C9J3L8;C9J5W0;E9PAL7;C9IZQ1;P43307;P43307-2	Translocon-associated protein subunit alpha	SSR1	>tr|C9J3L8|C9J3L8_HUMAN Translocon-associated protein subunit alpha OS=Homo sapiens GN=SSR1 PE=1 SV=1;>tr|C9J5W0|C9J5W0_HUMAN Translocon-associated protein subunit alpha OS=Homo sapiens GN=SSR1 PE=1 SV=1;>tr|E9PAL7|E9PAL7_HUMAN Translocon-associated protei	NaN	NaN	NaN	0	0	0	29.573	11.934	265	0	0	0	0	0	0	0	0	0	NaN	NaN	NaN	NaN	NaN	NaN	NaN	NaN	NaN	NaN	NaN	NaN	NaN		NaN	NaN	NaN	NaN
266	C9IZY8;F8W1F5;Q8IVF7-2;Q8IVF7-3;Q8IVF7;Q96PY5;Q96PY5-3	Formin-like protein 3;Formin-like protein 2	FMNL2;FMNL3	>tr|C9IZY8|C9IZY8_HUMAN Formin-like protein 2 OS=Homo sapiens GN=FMNL2 PE=1 SV=1;>tr|F8W1F5|F8W1F5_HUMAN Formin-like protein 3 OS=Homo sapiens GN=FMNL3 PE=1 SV=1;>sp|Q8IVF7-2|FMNL3_HUMAN Isoform 2 of Formin-like protein 3 OS=Homo sapiens GN=FMNL3;>sp|Q8IVF	NaN	NaN	NaN	3	4.8	2.8	53.383	20.045	461	20071300	13347300	15742000	75610000	48474000	52256000	59304000	48816000	43038000	NaN	NaN	NaN	1.9426	0.59411	0.31279	0.83554	0.95693	1.1766	-0.484338	0.535819	0.234624	-1.67673		7.62958	7.66204	7.4682	7.71814
267	H0Y8R6;C9J020;Q86UG4-3;Q86UG4-2;Q86UG4	Solute carrier organic anion transporter family member 6A1	SLCO6A1	>tr|H0Y8R6|H0Y8R6_HUMAN Solute carrier organic anion transporter family member 6A1 (Fragment) OS=Homo sapiens GN=SLCO6A1 PE=1 SV=1;>tr|C9J020|C9J020_HUMAN Solute carrier organic anion transporter family member 6A1 OS=Homo sapiens GN=SLCO6A1 PE=1 SV=1;>sp|Q	NaN	NaN	NaN	52	52	52	2.9022	6.5239	25	105620000	113493000	96781000	111213000	114788000	93727000	123350000	88455000	95381000	NaN	NaN	NaN	NaN	NaN	NaN	NaN	NaN	NaN	NaN	NaN	NaN	NaN		8.05913	8.01865	7.98264	7.97186
268	C9J0D1;Q71UI9-2;Q71UI9;P0C0S5;Q71UI9-4;C9J386;Q71UI9-3	Histone H2A;Histone H2A.V;Histone H2A.Z	H2AFV;H2AFZ	>tr|C9J0D1|C9J0D1_HUMAN Histone H2A OS=Homo sapiens GN=H2AFV PE=1 SV=1;>sp|Q71UI9-2|H2AV_HUMAN Isoform 2 of Histone H2A.V OS=Homo sapiens GN=H2AFV;>sp|Q71UI9|H2AV_HUMAN Histone H2A.V OS=Homo sapiens GN=H2AFV PE=1 SV=3;>sp|P0C0S5|H2AZ_HUMAN Histone H2A.Z OS	NaN	NaN	NaN	13.1	21.3	45.1	13.163	29.578	122	0	0	0	36216000	50082000	38024000	36146000	30763000	35261000	NaN	NaN	NaN	0.75868	1.3228	1.7528	1.8884	NaN	NaN	0.683113	-0.398437	NaN	0.809661		7.45853	7.34882	7.24626	7.58006
269	C9J0K6;P30626-3;P30626-2;P30626;B4DHQ6	Sorcin	SRI	>tr|C9J0K6|C9J0K6_HUMAN Sorcin OS=Homo sapiens GN=SRI PE=1 SV=1;>sp|P30626-3|SORCN_HUMAN Isoform 3 of Sorcin OS=Homo sapiens GN=SRI;>sp|P30626-2|SORCN_HUMAN Isoform 2 of Sorcin OS=Homo sapiens GN=SRI;>sp|P30626|SORCN_HUMAN Sorcin OS=Homo sapiens GN=SRI PE=	NaN	NaN	NaN	0	0	0	17.605	19.49	155	0	0	0	0	0	0	0	0	0	NaN	NaN	NaN	NaN	NaN	NaN	NaN	NaN	NaN	NaN	NaN	NaN	NaN		NaN	NaN	NaN	NaN
270	C9JW88;F8WCD5;C9JPV7;C9JXQ0;C9J0V6;C9JHT0;C9JRZ2;C9JHW1;E7ESB6;I1E4Y6;Q6Y7W6-4;Q6Y7W6-5;Q6Y7W6;Q6Y7W6-3	PERQ amino acid-rich with GYF domain-containing protein 2	GIGYF2	>tr|C9JW88|C9JW88_HUMAN GRB10-interacting GYF protein 2 (Fragment) OS=Homo sapiens GN=GIGYF2 PE=1 SV=1;>tr|F8WCD5|F8WCD5_HUMAN GRB10-interacting GYF protein 2 OS=Homo sapiens GN=GIGYF2 PE=1 SV=1;>tr|C9JPV7|C9JPV7_HUMAN GRB10-interacting GYF protein 2 (Frag	NaN	NaN	NaN	0	0	0	7.4042	7.808	68	0	0	0	0	0	0	0	0	0	NaN	NaN	NaN	NaN	NaN	NaN	NaN	NaN	NaN	NaN	NaN	NaN	NaN		NaN	NaN	NaN	NaN
271	D6RBD7;C9J1V9;O43324-2;O43324;D6RCQ0;H0YAL7	Eukaryotic translation elongation factor 1 epsilon-1	EEF1E1;EEF1E1-BLOC1S5	>tr|D6RBD7|D6RBD7_HUMAN Eukaryotic translation elongation factor 1 epsilon-1 OS=Homo sapiens GN=EEF1E1 PE=4 SV=1;>tr|C9J1V9|C9J1V9_HUMAN EEF1E1-BLOC1S5 readthrough (NMD candidate) OS=Homo sapiens GN=EEF1E1-BLOC1S5 PE=4 SV=2;>sp|O43324-2|MCA3_HUMAN Isoform	NaN	NaN	NaN	0	0	0	16.686	14.909	150	0	0	0	0	0	0	0	0	0	NaN	NaN	NaN	NaN	NaN	NaN	NaN	NaN	NaN	NaN	NaN	NaN	NaN		NaN	NaN	NaN	NaN
272	C9J1Z8;P84085	ADP-ribosylation factor 5	ARF5	>tr|C9J1Z8|C9J1Z8_HUMAN ADP-ribosylation factor 5 (Fragment) OS=Homo sapiens GN=ARF5 PE=1 SV=1;>sp|P84085|ARF5_HUMAN ADP-ribosylation factor 5 OS=Homo sapiens GN=ARF5 PE=1 SV=2	NaN	NaN	NaN	20.7	20.7	0	17.107	7.1311	150	0	0	0	0	0	0	0	0	0	NaN	NaN	NaN	NaN	NaN	NaN	NaN	NaN	NaN	NaN	NaN	NaN	NaN		NaN	NaN	NaN	NaN
273	C9J363;Q9BUL8;H7C5M9;C9JSA3;C9JND6;C9J6F3;C9J5C3	Programmed cell death protein 10	PDCD10	>tr|C9J363|C9J363_HUMAN Programmed cell death 10, isoform CRA_b OS=Homo sapiens GN=PDCD10 PE=1 SV=1;>sp|Q9BUL8|PDC10_HUMAN Programmed cell death protein 10 OS=Homo sapiens GN=PDCD10 PE=1 SV=1;>tr|H7C5M9|H7C5M9_HUMAN Programmed cell death protein 10 (Fragme	NaN	NaN	NaN	0	0	0	17.534	11.289	149	0	0	0	0	0	0	0	0	0	NaN	NaN	NaN	NaN	NaN	NaN	NaN	NaN	NaN	NaN	NaN	NaN	NaN		NaN	NaN	NaN	NaN
274	C9J381;P20839-2;P20839-4;P20839;P20839-3;P20839-7;P20839-5;P20839-6	Inosine-5-monophosphate dehydrogenase;Inosine-5-monophosphate dehydrogenase 1	IMPDH1	>tr|C9J381|C9J381_HUMAN Inosine-5-monophosphate dehydrogenase OS=Homo sapiens GN=IMPDH1 PE=1 SV=1;>sp|P20839-2|IMDH1_HUMAN Isoform 2 of Inosine-5-monophosphate dehydrogenase 1 OS=Homo sapiens GN=IMPDH1;>sp|P20839-4|IMDH1_HUMAN Isoform 4 of Inosine-5-mon	NaN	NaN	NaN	1.6	1.6	0	55.277	20.866	513	0	0	0	0	0	0	0	0	0	NaN	NaN	NaN	NaN	NaN	NaN	NaN	NaN	NaN	NaN	NaN	NaN	NaN		NaN	NaN	NaN	NaN
275	C9JZP1;C9J470;E9PHA2;Q15003-2;Q15003	Condensin complex subunit 2	NCAPH	>tr|C9JZP1|C9JZP1_HUMAN Condensin complex subunit 2 (Fragment) OS=Homo sapiens GN=NCAPH PE=1 SV=1;>tr|C9J470|C9J470_HUMAN Condensin complex subunit 2 (Fragment) OS=Homo sapiens GN=NCAPH PE=1 SV=8;>tr|E9PHA2|E9PHA2_HUMAN Condensin complex subunit 2 OS=Homo	NaN	NaN	NaN	0	0	0	23.957	7.3402	216	0	0	0	0	0	0	0	0	0	NaN	NaN	NaN	NaN	NaN	NaN	NaN	NaN	NaN	NaN	NaN	NaN	NaN		NaN	NaN	NaN	NaN
276	C9J4Z3;P61513;M0R0A1;Q6P4E4;E9PEL3;M0R2L6;G5E9R3;A6NKH3	60S ribosomal protein L37a	RPL37A	>tr|C9J4Z3|C9J4Z3_HUMAN 60S ribosomal protein L37a OS=Homo sapiens GN=RPL37A PE=1 SV=1;>sp|P61513|RL37A_HUMAN 60S ribosomal protein L37a OS=Homo sapiens GN=RPL37A PE=1 SV=2;>tr|M0R0A1|M0R0A1_HUMAN 60S ribosomal protein L37a OS=Homo sapiens GN=RPL37A PE=1 S	NaN	NaN	NaN	70.6	80.9	25	7.624	76.616	68	2779000000	2701100000	2246500000	3322000000	3137000000	2650000000	111519000	96013000	97922000	0.91712	0.80988	0.88162	0.98393	0.80288	0.89187	0.94241	1.1468	1.2786	-0.17223	-0.028847	0.111178	-0.165095		9.30302	9.30957	9.06901	9.42325
277	C9JJV6;C9JZL8;C9J5M0;C9JC07;Q96S97	Myeloid-associated differentiation marker	MYADM	>tr|C9JJV6|C9JJV6_HUMAN Myeloid-associated differentiation marker (Fragment) OS=Homo sapiens GN=MYADM PE=1 SV=8;>tr|C9JZL8|C9JZL8_HUMAN Myeloid-associated differentiation marker (Fragment) OS=Homo sapiens GN=MYADM PE=1 SV=1;>tr|C9J5M0|C9J5M0_HUMAN Myeloid-	NaN	NaN	NaN	6.8	0	6.8	15.864	6.3633	146	100973000	114138000	96073000	0	0	0	82720000	56257000	58747000	NaN	NaN	NaN	NaN	NaN	NaN	1.1028	0.95915	0.89299	0.141171	-0.0601716	-0.163284	NaN		7.78697	7.75434	7.8888	NaN
278	C9J6C5;Q9BYG3;C9J808	MKI67 FHA domain-interacting nucleolar phosphoprotein	NIFK	>tr|C9J6C5|C9J6C5_HUMAN MKI67 FHA domain-interacting nucleolar phosphoprotein (Fragment) OS=Homo sapiens GN=NIFK PE=1 SV=1;>sp|Q9BYG3|MK67I_HUMAN MKI67 FHA domain-interacting nucleolar phosphoprotein OS=Homo sapiens GN=NIFK PE=1 SV=1;>tr|C9J808|C9J808_HUMA	NaN	NaN	NaN	0	0	8.4	19.553	12.655	166	0	0	0	0	0	0	48632000	71988000	73278000	NaN	NaN	NaN	NaN	NaN	NaN	NaN	NaN	NaN	NaN	NaN	NaN	NaN		7.2098	7.38014	7.56394	NaN
279	C9J6P4;Q7Z2W4-3;Q7Z2W4-2;Q7Z2W4	Zinc finger CCCH-type antiviral protein 1	ZC3HAV1	>tr|C9J6P4|C9J6P4_HUMAN Zinc finger CCCH-type antiviral protein 1 OS=Homo sapiens GN=ZC3HAV1 PE=1 SV=1;>sp|Q7Z2W4-3|ZCCHV_HUMAN Isoform 3 of Zinc finger CCCH-type antiviral protein 1 OS=Homo sapiens GN=ZC3HAV1;>sp|Q7Z2W4-2|ZCCHV_HUMAN Isoform 2 of Zinc fin	NaN	NaN	NaN	0	0	0	114.08	7.5506	1024	0	0	0	0	0	0	0	0	0	NaN	NaN	NaN	NaN	NaN	NaN	NaN	NaN	NaN	NaN	NaN	NaN	NaN		NaN	NaN	NaN	NaN
280	C9J712;P35080;C9J0J7;C9JQ45;G5E9Q6;P35080-2	Profilin-2;Profilin	PFN2	>tr|C9J712|C9J712_HUMAN Profilin OS=Homo sapiens GN=PFN2 PE=1 SV=1;>sp|P35080|PROF2_HUMAN Profilin-2 OS=Homo sapiens GN=PFN2 PE=1 SV=3;>tr|C9J0J7|C9J0J7_HUMAN Profilin OS=Homo sapiens GN=PFN2 PE=1 SV=1;>tr|C9JQ45|C9JQ45_HUMAN Profilin OS=Homo sapiens GN=PF	NaN	NaN	NaN	0	0	0	9.7982	19.016	91	0	0	0	0	0	0	0	0	0	NaN	NaN	NaN	NaN	NaN	NaN	NaN	NaN	NaN	NaN	NaN	NaN	NaN		NaN	NaN	NaN	NaN
281	E9PFH4;C9J7E5;Q9Y5L0-5;Q9Y5L0-3;Q9Y5L0;Q9Y5L0-1	Transportin-3	TNPO3	>tr|E9PFH4|E9PFH4_HUMAN Transportin-3 OS=Homo sapiens GN=TNPO3 PE=1 SV=1;>tr|C9J7E5|C9J7E5_HUMAN Transportin-3 OS=Homo sapiens GN=TNPO3 PE=1 SV=1;>sp|Q9Y5L0-5|TNPO3_HUMAN Isoform 4 of Transportin-3 OS=Homo sapiens GN=TNPO3;>sp|Q9Y5L0-3|TNPO3_HUMAN Isoform	NaN	NaN	NaN	0	0	0	96.669	8.1318	857	0	0	0	0	0	0	0	0	0	NaN	NaN	NaN	NaN	NaN	NaN	NaN	NaN	NaN	NaN	NaN	NaN	NaN		NaN	NaN	NaN	NaN
282	H7C0X4;C9J7S5;Q92685-2;Q92685	Dol-P-Man:Man(5)GlcNAc(2)-PP-Dol alpha-1,3-mannosyltransferase	ALG3	>tr|H7C0X4|H7C0X4_HUMAN Dol-P-Man:Man(5)GlcNAc(2)-PP-Dol alpha-1,3-mannosyltransferase (Fragment) OS=Homo sapiens GN=ALG3 PE=1 SV=1;>tr|C9J7S5|C9J7S5_HUMAN Dol-P-Man:Man(5)GlcNAc(2)-PP-Dol alpha-1,3-mannosyltransferase OS=Homo sapiens GN=ALG3 PE=1 SV=1;>sp	NaN	NaN	NaN	0	0	0	36.898	7.1777	323	0	0	0	0	0	0	0	0	0	NaN	NaN	NaN	NaN	NaN	NaN	NaN	NaN	NaN	NaN	NaN	NaN	NaN		NaN	NaN	NaN	NaN
283	C9JXZ7;C9JTT7;C9J8M3;C9JZI1;P35249-2;P35249	Replication factor C subunit 4	RFC4	>tr|C9JXZ7|C9JXZ7_HUMAN Replication factor C subunit 4 (Fragment) OS=Homo sapiens GN=RFC4 PE=1 SV=1;>tr|C9JTT7|C9JTT7_HUMAN Replication factor C subunit 4 (Fragment) OS=Homo sapiens GN=RFC4 PE=1 SV=1;>tr|C9J8M3|C9J8M3_HUMAN Replication factor C subunit 4 (	NaN	NaN	NaN	0	0	0	13.34	13.327	123	0	0	0	0	0	0	0	0	0	NaN	NaN	NaN	NaN	NaN	NaN	NaN	NaN	NaN	NaN	NaN	NaN	NaN		NaN	NaN	NaN	NaN
284	C9J931;Q15382	GTP-binding protein Rheb	RHEB	>tr|C9J931|C9J931_HUMAN GTP-binding protein Rheb OS=Homo sapiens GN=RHEB PE=1 SV=1;>sp|Q15382|RHEB_HUMAN GTP-binding protein Rheb OS=Homo sapiens GN=RHEB PE=1 SV=1	NaN	NaN	NaN	0	0	0	8.6739	22.365	79	0	0	0	0	0	0	0	0	0	NaN	NaN	NaN	NaN	NaN	NaN	NaN	NaN	NaN	NaN	NaN	NaN	NaN		NaN	NaN	NaN	NaN
285	C9JA28;Q9UNL2;Q9UNL2-2	Translocon-associated protein subunit gamma	SSR3	>tr|C9JA28|C9JA28_HUMAN Translocon-associated protein subunit gamma OS=Homo sapiens GN=SSR3 PE=1 SV=1;>sp|Q9UNL2|SSRG_HUMAN Translocon-associated protein subunit gamma OS=Homo sapiens GN=SSR3 PE=1 SV=1;>sp|Q9UNL2-2|SSRG_HUMAN Isoform 2 of Translocon-associ	NaN	NaN	NaN	0	0	0	20.161	15.184	174	0	0	0	0	0	0	0	0	0	NaN	NaN	NaN	NaN	NaN	NaN	NaN	NaN	NaN	NaN	NaN	NaN	NaN		NaN	NaN	NaN	NaN
286	C9JE21;C9JAA9;Q9NW13-2;Q9NW13	RNA-binding protein 28	RBM28	>tr|C9JE21|C9JE21_HUMAN RNA-binding protein 28 (Fragment) OS=Homo sapiens GN=RBM28 PE=1 SV=1;>tr|C9JAA9|C9JAA9_HUMAN RNA-binding protein 28 (Fragment) OS=Homo sapiens GN=RBM28 PE=1 SV=1;>sp|Q9NW13-2|RBM28_HUMAN Isoform 2 of RNA-binding protein 28 OS=Homo s	NaN	NaN	NaN	0	0	0	22.737	13.611	204	0	0	0	0	0	0	0	0	0	NaN	NaN	NaN	NaN	NaN	NaN	NaN	NaN	NaN	NaN	NaN	NaN	NaN		NaN	NaN	NaN	NaN
287	C9JPQ9;C9JU00;C9JEU5;C9JC84;P02679-2;P02679	Fibrinogen gamma chain	FGG	>tr|C9JPQ9|C9JPQ9_HUMAN Fibrinogen gamma chain (Fragment) OS=Homo sapiens GN=FGG PE=1 SV=1;>tr|C9JU00|C9JU00_HUMAN Fibrinogen gamma chain (Fragment) OS=Homo sapiens GN=FGG PE=1 SV=1;>tr|C9JEU5|C9JEU5_HUMAN Fibrinogen gamma chain OS=Homo sapiens GN=FGG PE=1	NaN	NaN	NaN	0	0	0	13.546	10.225	119	0	0	0	0	0	0	0	0	0	NaN	NaN	NaN	NaN	NaN	NaN	NaN	NaN	NaN	NaN	NaN	NaN	NaN		NaN	NaN	NaN	NaN
288	E9PNC7;E9PQX9;C9JCC6;Q14919;Q14919-2	Dr1-associated corepressor	DRAP1	>tr|E9PNC7|E9PNC7_HUMAN Dr1-associated corepressor (Fragment) OS=Homo sapiens GN=DRAP1 PE=1 SV=8;>tr|E9PQX9|E9PQX9_HUMAN Dr1-associated corepressor OS=Homo sapiens GN=DRAP1 PE=1 SV=1;>tr|C9JCC6|C9JCC6_HUMAN Dr1-associated corepressor OS=Homo sapiens GN=DRA	NaN	NaN	NaN	0	0	0	16.561	6.5781	155	0	0	0	0	0	0	0	0	0	NaN	NaN	NaN	NaN	NaN	NaN	NaN	NaN	NaN	NaN	NaN	NaN	NaN		NaN	NaN	NaN	NaN
289	I3L331;I3L164;C9JDH0;E7EW35;C9JDU5;C9JJS3;C9K0K7;E7EPA1;O60256-3;O60256	Phosphoribosyl pyrophosphate synthase-associated protein 2	PRPSAP2	>tr|I3L331|I3L331_HUMAN Phosphoribosyl pyrophosphate synthase-associated protein 2 (Fragment) OS=Homo sapiens GN=PRPSAP2 PE=1 SV=1;>tr|I3L164|I3L164_HUMAN Phosphoribosyl pyrophosphate synthase-associated protein 2 (Fragment) OS=Homo sapiens GN=PRPSAP2 PE=1	NaN	NaN	NaN	0	0	0	10.452	7.2913	93	0	0	0	0	0	0	0	0	0	NaN	NaN	NaN	NaN	NaN	NaN	NaN	NaN	NaN	NaN	NaN	NaN	NaN		NaN	NaN	NaN	NaN
290	C9JDR0;Q15738	Sterol-4-alpha-carboxylate 3-dehydrogenase, decarboxylating	NSDHL	>tr|C9JDR0|C9JDR0_HUMAN Sterol-4-alpha-carboxylate 3-dehydrogenase, decarboxylating (Fragment) OS=Homo sapiens GN=NSDHL PE=1 SV=1;>sp|Q15738|NSDHL_HUMAN Sterol-4-alpha-carboxylate 3-dehydrogenase, decarboxylating OS=Homo sapiens GN=NSDHL PE=1 SV=2	NaN	NaN	NaN	0	0	0	28.146	6.9608	254	0	0	0	0	0	0	0	0	0	NaN	NaN	NaN	NaN	NaN	NaN	NaN	NaN	NaN	NaN	NaN	NaN	NaN		NaN	NaN	NaN	NaN
292	C9JG97;C9JEH3;Q13685;H7C0R2;C9JTS3	Angio-associated migratory cell protein	AAMP	>tr|C9JG97|C9JG97_HUMAN Angio-associated migratory cell protein OS=Homo sapiens GN=AAMP PE=1 SV=1;>tr|C9JEH3|C9JEH3_HUMAN Angio-associated migratory cell protein OS=Homo sapiens GN=AAMP PE=1 SV=1;>sp|Q13685|AAMP_HUMAN Angio-associated migratory cell protei	NaN	NaN	NaN	0	0	0	44.693	14.081	415	0	0	0	0	0	0	0	0	0	NaN	NaN	NaN	NaN	NaN	NaN	NaN	NaN	NaN	NaN	NaN	NaN	NaN		NaN	NaN	NaN	NaN
293	C9JFE4;Q13098-5;Q13098;Q13098-7;A0A096LP07;A0A096LPJ3;A8K070;Q13098-6;J3QQX0	COP9 signalosome complex subunit 1	GPS1	>tr|C9JFE4|C9JFE4_HUMAN COP9 signalosome complex subunit 1 OS=Homo sapiens GN=GPS1 PE=1 SV=2;>sp|Q13098-5|CSN1_HUMAN Isoform 4 of COP9 signalosome complex subunit 1 OS=Homo sapiens GN=GPS1;>sp|Q13098|CSN1_HUMAN COP9 signalosome complex subunit 1 OS=Homo sa	NaN	NaN	NaN	0	0	0	53.371	24.878	471	0	0	0	0	0	0	0	0	0	NaN	NaN	NaN	NaN	NaN	NaN	NaN	NaN	NaN	NaN	NaN	NaN	NaN		NaN	NaN	NaN	NaN
294	C9JFR7;P99999;CON__P62894	Cytochrome c	CYCS	>tr|C9JFR7|C9JFR7_HUMAN Cytochrome c (Fragment) OS=Homo sapiens GN=CYCS PE=1 SV=1;>sp|P99999|CYC_HUMAN Cytochrome c OS=Homo sapiens GN=CYCS PE=1 SV=2	NaN	NaN	NaN	0	0	0	11.333	29.226	101	0	0	0	0	0	0	0	0	0	NaN	NaN	NaN	NaN	NaN	NaN	NaN	NaN	NaN	NaN	NaN	NaN	NaN		NaN	NaN	NaN	NaN
295	C9JG87;Q9NYK5;Q9NYK5-2	39S ribosomal protein L39, mitochondrial	MRPL39	>tr|C9JG87|C9JG87_HUMAN 39S ribosomal protein L39, mitochondrial (Fragment) OS=Homo sapiens GN=MRPL39 PE=1 SV=1;>sp|Q9NYK5|RM39_HUMAN 39S ribosomal protein L39, mitochondrial OS=Homo sapiens GN=MRPL39 PE=1 SV=3;>sp|Q9NYK5-2|RM39_HUMAN Isoform 2 of 39S ribo	NaN	NaN	NaN	0	0	0	34.032	6.2519	297	0	0	0	0	0	0	0	0	0	NaN	NaN	NaN	NaN	NaN	NaN	NaN	NaN	NaN	NaN	NaN	NaN	NaN		NaN	NaN	NaN	NaN
296	C9JGT6;C9JM55;C9K055;F8W8W4;Q9UHG3-2;Q9UHG3	Prenylcysteine oxidase 1	PCYOX1	>tr|C9JGT6|C9JGT6_HUMAN Prenylcysteine oxidase 1 (Fragment) OS=Homo sapiens GN=PCYOX1 PE=1 SV=8;>tr|C9JM55|C9JM55_HUMAN Prenylcysteine oxidase 1 (Fragment) OS=Homo sapiens GN=PCYOX1 PE=1 SV=1;>tr|C9K055|C9K055_HUMAN Prenylcysteine oxidase 1 (Fragment) OS=H	NaN	NaN	NaN	0	0	0	14.874	6.5848	129	0	0	0	0	0	0	0	0	0	NaN	NaN	NaN	NaN	NaN	NaN	NaN	NaN	NaN	NaN	NaN	NaN	NaN		NaN	NaN	NaN	NaN
297	E9PEP3;F5H5S0;C9JH72;P40937-2;P40937	Replication factor C subunit 5	RFC5	>tr|E9PEP3|E9PEP3_HUMAN Replication factor C subunit 5 (Fragment) OS=Homo sapiens GN=RFC5 PE=1 SV=1;>tr|F5H5S0|F5H5S0_HUMAN Replication factor C subunit 5 (Fragment) OS=Homo sapiens GN=RFC5 PE=1 SV=1;>tr|C9JH72|C9JH72_HUMAN Replication factor C subunit 5 (	NaN	NaN	NaN	0	0	0	11.265	6.949	99	0	0	0	0	0	0	0	0	0	NaN	NaN	NaN	NaN	NaN	NaN	NaN	NaN	NaN	NaN	NaN	NaN	NaN		NaN	NaN	NaN	NaN
298	C9JIF9;P13798;H7C393;H7C1U0;C9JLK2;F8WEH5	Acylamino-acid-releasing enzyme	APEH	>tr|C9JIF9|C9JIF9_HUMAN Acylamino-acid-releasing enzyme OS=Homo sapiens GN=APEH PE=1 SV=1;>sp|P13798|ACPH_HUMAN Acylamino-acid-releasing enzyme OS=Homo sapiens GN=APEH PE=1 SV=4;>tr|H7C393|H7C393_HUMAN Acylamino-acid-releasing enzyme (Fragment) OS=Homo sap	NaN	NaN	NaN	0	0	0	81.673	46.562	737	0	0	0	0	0	0	0	0	0	NaN	NaN	NaN	NaN	NaN	NaN	NaN	NaN	NaN	NaN	NaN	NaN	NaN		NaN	NaN	NaN	NaN
299	C9JL85;P58546	Myotrophin	MTPN	>tr|C9JL85|C9JL85_HUMAN Myotrophin OS=Homo sapiens GN=MTPN PE=1 SV=1;>sp|P58546|MTPN_HUMAN Myotrophin OS=Homo sapiens GN=MTPN PE=1 SV=2	NaN	NaN	NaN	0	0	0	5.7044	36.915	52	0	0	0	0	0	0	0	0	0	NaN	NaN	NaN	NaN	NaN	NaN	NaN	NaN	NaN	NaN	NaN	NaN	NaN		NaN	NaN	NaN	NaN
300	C9JLM9;Q9P0I2-2;Q9P0I2	ER membrane protein complex subunit 3	EMC3	>tr|C9JLM9|C9JLM9_HUMAN ER membrane protein complex subunit 3 OS=Homo sapiens GN=EMC3 PE=1 SV=1;>sp|Q9P0I2-2|EMC3_HUMAN Isoform 2 of ER membrane protein complex subunit 3 OS=Homo sapiens GN=EMC3;>sp|Q9P0I2|EMC3_HUMAN ER membrane protein complex subunit 3 O	NaN	NaN	NaN	0	0	0	23.143	6.3425	203	0	0	0	0	0	0	0	0	0	NaN	NaN	NaN	NaN	NaN	NaN	NaN	NaN	NaN	NaN	NaN	NaN	NaN		NaN	NaN	NaN	NaN
301	C9JLU1;P52434-3;P52434;P52434-4	DNA-directed RNA polymerases I, II, and III subunit RPABC3	POLR2H	>tr|C9JLU1|C9JLU1_HUMAN DNA-directed RNA polymerases I, II, and III subunit RPABC3 (Fragment) OS=Homo sapiens GN=POLR2H PE=1 SV=8;>sp|P52434-3|RPAB3_HUMAN Isoform 3 of DNA-directed RNA polymerases I, II, and III subunit RPABC3 OS=Homo sapiens GN=POLR2H;>sp	NaN	NaN	NaN	0	8.8	8.8	16.925	9.4591	148	0	0	0	8989000	9320200	7512600	44126000	35251000	40089000	NaN	NaN	NaN	NaN	NaN	NaN	NaN	NaN	NaN	NaN	NaN	NaN	NaN		7.2508	7.16869	7.302	6.87579
302	F2Z2Y6;C9JNV3;O95777	U6 snRNA-associated Sm-like protein LSm8	LSM8	>tr|F2Z2Y6|F2Z2Y6_HUMAN U6 snRNA-associated Sm-like protein LSm8 OS=Homo sapiens GN=LSM8 PE=1 SV=1;>tr|C9JNV3|C9JNV3_HUMAN U6 snRNA-associated Sm-like protein LSm8 (Fragment) OS=Homo sapiens GN=LSM8 PE=1 SV=8;>sp|O95777|LSM8_HUMAN U6 snRNA-associated Sm-li	NaN	NaN	NaN	0	0	0	7.3713	8.8772	67	0	0	0	0	0	0	0	0	0	NaN	NaN	NaN	NaN	NaN	NaN	NaN	NaN	NaN	NaN	NaN	NaN	NaN		NaN	NaN	NaN	NaN
303	C9JXB8;C9JNW5;P83731	60S ribosomal protein L24	RPL24	>tr|C9JXB8|C9JXB8_HUMAN 60S ribosomal protein L24 OS=Homo sapiens GN=RPL24 PE=1 SV=1;>tr|C9JNW5|C9JNW5_HUMAN 60S ribosomal protein L24 OS=Homo sapiens GN=RPL24 PE=1 SV=1;>sp|P83731|RL24_HUMAN 60S ribosomal protein L24 OS=Homo sapiens GN=RPL24 PE=1 SV=1	NaN	NaN	NaN	41.3	41.3	24.8	14.369	53.258	121	1569750000	1681670000	1314100000	1393390000	1439760000	1169010000	533900000	448280000	439740000	0.97762	0.93719	1.0114	1.0603	1.0187	0.97927	1.0373	1.2846	1.2392	0.0160778	0.129652	0.17031	-0.0302214		9.0723	9.06983	8.94296	9.06782
304	G5E9W8;C9JQ42;P46976-3;P46976-2;P46976	Glycogenin-1	GYG1	>tr|G5E9W8|G5E9W8_HUMAN Glycogenin 1, isoform CRA_e OS=Homo sapiens GN=GYG1 PE=1 SV=1;>tr|C9JQ42|C9JQ42_HUMAN Glycogenin-1 (Fragment) OS=Homo sapiens GN=GYG1 PE=1 SV=8;>sp|P46976-3|GLYG_HUMAN Isoform GN-1S of Glycogenin-1 OS=Homo sapiens GN=GYG1;>sp|P46976	NaN	NaN	NaN	0	0	0	21.51	20.867	193	0	0	0	0	0	0	0	0	0	NaN	NaN	NaN	NaN	NaN	NaN	NaN	NaN	NaN	NaN	NaN	NaN	NaN		NaN	NaN	NaN	NaN
305	C9JQD4;O43447;A6NM32;H0YEL5;O43447-2	Peptidyl-prolyl cis-trans isomerase;Peptidyl-prolyl cis-trans isomerase H	PPIH	>tr|C9JQD4|C9JQD4_HUMAN Peptidyl-prolyl cis-trans isomerase (Fragment) OS=Homo sapiens GN=PPIH PE=1 SV=1;>sp|O43447|PPIH_HUMAN Peptidyl-prolyl cis-trans isomerase H OS=Homo sapiens GN=PPIH PE=1 SV=1;>tr|A6NM32|A6NM32_HUMAN Peptidyl-prolyl cis-trans isomera	NaN	NaN	NaN	0	0	0	15.8	12.588	144	0	0	0	0	0	0	0	0	0	NaN	NaN	NaN	NaN	NaN	NaN	NaN	NaN	NaN	NaN	NaN	NaN	NaN		NaN	NaN	NaN	NaN
307	C9JRZ6;Q9NX63;F8WAR4;A0A286YEX5	MICOS complex subunit MIC19	CHCHD3	>tr|C9JRZ6|C9JRZ6_HUMAN MICOS complex subunit OS=Homo sapiens GN=CHCHD3 PE=1 SV=2;>sp|Q9NX63|MIC19_HUMAN MICOS complex subunit MIC19 OS=Homo sapiens GN=CHCHD3 PE=1 SV=1;>tr|F8WAR4|F8WAR4_HUMAN MICOS complex subunit OS=Homo sapiens GN=CHCHD3 PE=1 SV=1;>tr|A	NaN	NaN	NaN	9.1	21.6	0	26.753	57.98	232	153589000	206294000	122223000	606596000	619670000	189766000	0	0	0	0.46667	1.033	2.2244	0.26995	0.31128	1.0509	NaN	NaN	NaN	-1.36225	-0.618218	1.15342	0.0716254		8.4112	8.43291	7.78612	8.27822
308	C9JT21;P43897;C9JG32;F8VPA7;F8VS27;P43897-4;P43897-2	Elongation factor Ts;Elongation factor Ts, mitochondrial	TSFM	>tr|C9JT21|C9JT21_HUMAN Elongation factor Ts, mitochondrial (Fragment) OS=Homo sapiens GN=TSFM PE=1 SV=8;>sp|P43897|EFTS_HUMAN Elongation factor Ts, mitochondrial OS=Homo sapiens GN=TSFM PE=1 SV=2;>tr|C9JG32|C9JG32_HUMAN Elongation factor Ts, mitochondrial	NaN	NaN	NaN	0	0	0	18.53	27.656	168	0	0	0	0	0	0	0	0	0	NaN	NaN	NaN	NaN	NaN	NaN	NaN	NaN	NaN	NaN	NaN	NaN	NaN		NaN	NaN	NaN	NaN
309	C9JYN0;Q16563-2;A0A0U1RQT9;Q16563	Synaptophysin-like protein 1	SYPL1	>tr|C9JYN0|C9JYN0_HUMAN Synaptophysin-like protein 1 OS=Homo sapiens GN=SYPL1 PE=1 SV=1;>sp|Q16563-2|SYPL1_HUMAN Isoform 2 of Synaptophysin-like protein 1 OS=Homo sapiens GN=SYPL1;>tr|A0A0U1RQT9|A0A0U1RQT9_HUMAN Synaptophysin-like protein 1 (Fragment) OS=H	NaN	NaN	NaN	0	0	0	24.784	13.47	224	0	0	0	0	0	0	0	0	0	NaN	NaN	NaN	NaN	NaN	NaN	NaN	NaN	NaN	NaN	NaN	NaN	NaN		NaN	NaN	NaN	NaN
310	C9JYQ9;H0Y8C2;Q6P5R6	60S ribosomal protein L22-like 1	RPL22L1	>tr|C9JYQ9|C9JYQ9_HUMAN 60S ribosomal protein L22-like 1 OS=Homo sapiens GN=RPL22L1 PE=1 SV=1;>tr|H0Y8C2|H0Y8C2_HUMAN 60S ribosomal protein L22-like 1 (Fragment) OS=Homo sapiens GN=RPL22L1 PE=1 SV=1;>sp|Q6P5R6|RL22L_HUMAN 60S ribosomal protein L22-like 1 O	NaN	NaN	NaN	9.9	9.9	19.8	14.478	16.913	121	0	0	0	46792000	38224300	25012300	588560000	424200000	463960000	NaN	NaN	NaN	NaN	NaN	NaN	1.4026	1.4957	1.0842	0.488104	0.580821	0.116631	NaN		8.32	8.19589	8.36545	7.39815
311	C9JYS6;Q504U8;E9PFD7;P00533-2;P00533-4;P00533-3;P00533	Epidermal growth factor receptor	EGFR	>tr|C9JYS6|C9JYS6_HUMAN Epidermal growth factor receptor (Fragment) OS=Homo sapiens GN=EGFR PE=1 SV=1;>tr|Q504U8|Q504U8_HUMAN Receptor protein-tyrosine kinase OS=Homo sapiens GN=EGFR PE=1 SV=1;>tr|E9PFD7|E9PFD7_HUMAN Receptor protein-tyrosine kinase OS=Hom	NaN	NaN	NaN	0	0	0	14.704	7.3391	128	0	0	0	0	0	0	0	0	0	NaN	NaN	NaN	NaN	NaN	NaN	NaN	NaN	NaN	NaN	NaN	NaN	NaN		NaN	NaN	NaN	NaN
312	C9JZR2;O60716-21;O60716-19;O60716-18;O60716-17;O60716-13;O60716-11;O60716-10;O60716-9;O60716-5;O60716-3;O60716-2;O60716;O60716-29;O60716-27;O60716-26;O60716-25;O60716-24;O60716-23;O60716-22;O60716-20;O60716-16;O60716-15;O60716-14;O60716-12;O60716-8;O60716-7;O60716-6;O60716-4;O60716-32;O60716-31;O60716-30;O60716-28;H0YC95;E9PRE2	Catenin delta-1	CTNND1	>tr|C9JZR2|C9JZR2_HUMAN Catenin delta-1 OS=Homo sapiens GN=CTNND1 PE=1 SV=2;>sp|O60716-21|CTND1_HUMAN Isoform 3A of Catenin delta-1 OS=Homo sapiens GN=CTNND1;>sp|O60716-19|CTND1_HUMAN Isoform 3AC of Catenin delta-1 OS=Homo sapiens GN=CTNND1;>sp|O60716-18|C	NaN	NaN	NaN	0	0	0	104.85	35.684	938	0	0	0	0	0	0	0	0	0	NaN	NaN	NaN	NaN	NaN	NaN	NaN	NaN	NaN	NaN	NaN	NaN	NaN		NaN	NaN	NaN	NaN
410	D3DQV9;P78344;H0Y3P2;P78344-2;H0YCH5;E9PKF8;H0YE22;H0YEC5;H0YD77	Eukaryotic translation initiation factor 4 gamma 2	EIF4G2	>tr|D3DQV9|D3DQV9_HUMAN Eukaryotic translation initiation factor 4 gamma 2 (Fragment) OS=Homo sapiens GN=EIF4G2 PE=1 SV=1;>sp|P78344|IF4G2_HUMAN Eukaryotic translation initiation factor 4 gamma 2 OS=Homo sapiens GN=EIF4G2 PE=1 SV=1;>tr|H0Y3P2|H0Y3P2_HUMAN	NaN	NaN	NaN	0	0	0	102.33	65.353	907	0	0	0	0	0	0	0	0	0	NaN	NaN	NaN	NaN	NaN	NaN	NaN	NaN	NaN	NaN	NaN	NaN	NaN		NaN	NaN	NaN	NaN
411	F6U1T9;D3YTA9;H7BYZ3;P63098	Calcineurin subunit B type 1	PPP3R1;WDR92	>tr|F6U1T9|F6U1T9_HUMAN Calcineurin subunit B type 1 OS=Homo sapiens GN=PPP3R1 PE=1 SV=1;>tr|D3YTA9|D3YTA9_HUMAN Calcineurin subunit B type 1 OS=Homo sapiens GN=PPP3R1 PE=1 SV=1;>tr|H7BYZ3|H7BYZ3_HUMAN Uncharacterized protein OS=Homo sapiens PE=4 SV=1;>sp|	NaN	NaN	NaN	0	0	0	18.208	6.3834	160	0	0	0	0	0	0	0	0	0	NaN	NaN	NaN	NaN	NaN	NaN	NaN	NaN	NaN	NaN	NaN	NaN	NaN		NaN	NaN	NaN	NaN
412	D3YTB1;F8W727;P62910;D3YTI8	60S ribosomal protein L32	RPL32	>tr|D3YTB1|D3YTB1_HUMAN 60S ribosomal protein L32 (Fragment) OS=Homo sapiens GN=RPL32 PE=1 SV=1;>tr|F8W727|F8W727_HUMAN 60S ribosomal protein L32 OS=Homo sapiens GN=RPL32 PE=1 SV=1;>sp|P62910|RL32_HUMAN 60S ribosomal protein L32 OS=Homo sapiens GN=RPL32 PE	NaN	NaN	NaN	56.4	56.4	0	15.616	140.77	133	9378000000	10264200000	8369800000	4874200000	5218600000	4232600000	0	0	0	1.0544	1.0553	1.0537	1.0313	1.1041	1.0796	NaN	NaN	NaN	0.110029	0.0611539	0.0754641	0.110497		9.68713	9.70296	9.62169	9.62661
413	D6R938;E9PBG7;E9PF82;Q13557-8;Q13557-12;Q13557-9;Q13557-10;Q13557-5;Q13557;Q13557-3;Q13557-6;Q13557-4;Q13557-11	Calcium/calmodulin-dependent protein kinase type II subunit delta	CAMK2D	>tr|D6R938|D6R938_HUMAN Calcium/calmodulin-dependent protein kinase (CaM kinase) II delta, isoform CRA_e OS=Homo sapiens GN=CAMK2D PE=1 SV=1;>tr|E9PBG7|E9PBG7_HUMAN Calcium/calmodulin-dependent protein kinase type II subunit delta OS=Homo sapiens GN=CAMK2D	NaN	NaN	NaN	0	0	0	56.298	8.2032	498	0	0	0	0	0	0	0	0	0	NaN	NaN	NaN	NaN	NaN	NaN	NaN	NaN	NaN	NaN	NaN	NaN	NaN		NaN	NaN	NaN	NaN
414	D6R9A6;P26583	High mobility group protein B2	HMGB2	>tr|D6R9A6|D6R9A6_HUMAN High mobility group protein B2 (Fragment) OS=Homo sapiens GN=HMGB2 PE=1 SV=1;>sp|P26583|HMGB2_HUMAN High mobility group protein B2 OS=Homo sapiens GN=HMGB2 PE=1 SV=2	NaN	NaN	NaN	0	0	0	15.404	23.475	134	0	0	0	0	0	0	0	0	0	NaN	NaN	NaN	NaN	NaN	NaN	NaN	NaN	NaN	NaN	NaN	NaN	NaN		NaN	NaN	NaN	NaN
415	D6REC6;D6R9G1;D6RAD4;P50613	Cyclin-dependent kinase 7	CDK7	>tr|D6REC6|D6REC6_HUMAN Cyclin-dependent kinase 7 (Fragment) OS=Homo sapiens GN=CDK7 PE=1 SV=1;>tr|D6R9G1|D6R9G1_HUMAN Cyclin-dependent kinase 7 OS=Homo sapiens GN=CDK7 PE=1 SV=1;>tr|D6RAD4|D6RAD4_HUMAN Cyclin-dependent kinase 7 OS=Homo sapiens GN=CDK7 PE=	NaN	NaN	NaN	0	0	0	17	7.0739	149	0	0	0	0	0	0	0	0	0	NaN	NaN	NaN	NaN	NaN	NaN	NaN	NaN	NaN	NaN	NaN	NaN	NaN		NaN	NaN	NaN	NaN
416	D6R9P3;D6RD18;D6RBZ0;Q99729-3;Q99729-2;Q99729-4;Q99729	Heterogeneous nuclear ribonucleoprotein A/B	HNRNPAB	>tr|D6R9P3|D6R9P3_HUMAN Heterogeneous nuclear ribonucleoprotein A/B OS=Homo sapiens GN=HNRNPAB PE=1 SV=1;>tr|D6RD18|D6RD18_HUMAN Heterogeneous nuclear ribonucleoprotein A/B OS=Homo sapiens GN=HNRNPAB PE=1 SV=1;>tr|D6RBZ0|D6RBZ0_HUMAN Heterogeneous nuclear	NaN	NaN	NaN	9.6	9.6	9.6	30.302	49.685	280	49393000	69553000	63112000	256060000	262470000	247670000	442010000	346930000	341560000	1.1153	2.779	2.608	1.1461	1.4267	1.3765	1.1704	1.1171	0.88326	0.30739	0.749091	0.803748	0.461005		8.40018	8.3506	8.30607	8.39387
417	D6R9P4;P46926-2;P46926;D6RAY7;D6RFF8;Q8TDQ7-3;Q8TDQ7-2;Q8TDQ7;V9GYK3;D6R917;D6RB13;Q8TDQ7-4;Q8TDQ7-5	Glucosamine-6-phosphate isomerase 1;Glucosamine-6-phosphate isomerase 2	GNPDA1;GNPDA2	>tr|D6R9P4|D6R9P4_HUMAN Glucosamine-6-phosphate isomerase OS=Homo sapiens GN=GNPDA1 PE=1 SV=1;>sp|P46926-2|GNPI1_HUMAN Isoform 2 of Glucosamine-6-phosphate isomerase 1 OS=Homo sapiens GN=GNPDA1;>sp|P46926|GNPI1_HUMAN Glucosamine-6-phosphate isomerase 1 OS=	NaN	NaN	NaN	0	0	0	30.9	27.901	274	0	0	0	0	0	0	0	0	0	NaN	NaN	NaN	NaN	NaN	NaN	NaN	NaN	NaN	NaN	NaN	NaN	NaN		NaN	NaN	NaN	NaN
418	D6RAX7;D6RFN0;Q9BT78-2;Q9BT78	COP9 signalosome complex subunit 4	COPS4	>tr|D6RAX7|D6RAX7_HUMAN COP9 constitutive photomorphogenic-like protein subunit 4 isoform 2 OS=Homo sapiens GN=COPS4 PE=1 SV=1;>tr|D6RFN0|D6RFN0_HUMAN COP9 signalosome complex subunit 4 OS=Homo sapiens GN=COPS4 PE=1 SV=1;>sp|Q9BT78-2|CSN4_HUMAN Isoform 2 o	NaN	NaN	NaN	0	0	0	47.726	28.866	420	0	0	0	0	0	0	0	0	0	NaN	NaN	NaN	NaN	NaN	NaN	NaN	NaN	NaN	NaN	NaN	NaN	NaN		NaN	NaN	NaN	NaN
419	D6RBW1;P06730;P06730-3;P06730-2	Eukaryotic translation initiation factor 4E	EIF4E	>tr|D6RBW1|D6RBW1_HUMAN Eukaryotic translation initiation factor 4E OS=Homo sapiens GN=EIF4E PE=1 SV=1;>sp|P06730|IF4E_HUMAN Eukaryotic translation initiation factor 4E OS=Homo sapiens GN=EIF4E PE=1 SV=2;>sp|P06730-3|IF4E_HUMAN Isoform 3 of Eukaryotic tran	NaN	NaN	NaN	0	0	0	28.512	19.391	245	0	0	0	0	0	0	0	0	0	NaN	NaN	NaN	NaN	NaN	NaN	NaN	NaN	NaN	NaN	NaN	NaN	NaN		NaN	NaN	NaN	NaN
420	D6RC46;E9PKK7;Q96EM0	Trans-L-3-hydroxyproline dehydratase	L3HYPDH	>tr|D6RC46|D6RC46_HUMAN Trans-3-hydroxy-L-proline dehydratase (Fragment) OS=Homo sapiens GN=L3HYPDH PE=1 SV=1;>tr|E9PKK7|E9PKK7_HUMAN Trans-3-hydroxy-L-proline dehydratase OS=Homo sapiens GN=L3HYPDH PE=1 SV=1;>sp|Q96EM0|T3HPD_HUMAN Trans-3-hydroxy-L-prolin	NaN	NaN	NaN	0	0	0	15.195	6.9319	142	0	0	0	0	0	0	0	0	0	NaN	NaN	NaN	NaN	NaN	NaN	NaN	NaN	NaN	NaN	NaN	NaN	NaN		NaN	NaN	NaN	NaN
421	D6RCD0;Q8NBQ5	Estradiol 17-beta-dehydrogenase 11	HSD17B11	>tr|D6RCD0|D6RCD0_HUMAN Estradiol 17-beta-dehydrogenase 11 OS=Homo sapiens GN=HSD17B11 PE=1 SV=2;>sp|Q8NBQ5|DHB11_HUMAN Estradiol 17-beta-dehydrogenase 11 OS=Homo sapiens GN=HSD17B11 PE=1 SV=3	NaN	NaN	NaN	0	0	0	28.102	8.3286	256	0	0	0	0	0	0	0	0	0	NaN	NaN	NaN	NaN	NaN	NaN	NaN	NaN	NaN	NaN	NaN	NaN	NaN		NaN	NaN	NaN	NaN
422	D6RDJ3;E7EQB9;O15160-2;O15160;H0Y723	DNA-directed RNA polymerases I and III subunit RPAC1	POLR1C	>tr|D6RDJ3|D6RDJ3_HUMAN DNA-directed RNA polymerases I and III subunit RPAC1 (Fragment) OS=Homo sapiens GN=POLR1C PE=1 SV=1;>tr|E7EQB9|E7EQB9_HUMAN DNA-directed RNA polymerases I and III subunit RPAC1 OS=Homo sapiens GN=POLR1C PE=1 SV=1;>sp|O15160-2|RPAC1_	NaN	NaN	NaN	0	0	0	14.205	31.247	124	0	0	0	0	0	0	0	0	0	NaN	NaN	NaN	NaN	NaN	NaN	NaN	NaN	NaN	NaN	NaN	NaN	NaN		NaN	NaN	NaN	NaN
423	D6RDM7;P61086-3;P61086;D6RFX1;P61086-2	Ubiquitin-conjugating enzyme E2 K	UBE2K	>tr|D6RDM7|D6RDM7_HUMAN Ubiquitin-conjugating enzyme E2 K (Fragment) OS=Homo sapiens GN=UBE2K PE=1 SV=1;>sp|P61086-3|UBE2K_HUMAN Isoform 3 of Ubiquitin-conjugating enzyme E2 K OS=Homo sapiens GN=UBE2K;>sp|P61086|UBE2K_HUMAN Ubiquitin-conjugating enzyme E2	NaN	NaN	NaN	0	0	0	14.035	22.768	123	0	0	0	0	0	0	0	0	0	NaN	NaN	NaN	NaN	NaN	NaN	NaN	NaN	NaN	NaN	NaN	NaN	NaN		NaN	NaN	NaN	NaN
424	H0Y8H1;D6RDW7;Q9UKJ5	Cysteine-rich hydrophobic domain-containing protein 2	CHIC2	>tr|H0Y8H1|H0Y8H1_HUMAN Cysteine-rich hydrophobic domain-containing protein 2 (Fragment) OS=Homo sapiens GN=CHIC2 PE=1 SV=1;>tr|D6RDW7|D6RDW7_HUMAN Cysteine-rich hydrophobic domain-containing protein 2 OS=Homo sapiens GN=CHIC2 PE=1 SV=1;>sp|Q9UKJ5|CHIC2_HU	NaN	NaN	NaN	0	0	5.8	15.99	6.8549	137	0	0	0	0	0	0	27707000	17374300	20589300	NaN	NaN	NaN	NaN	NaN	NaN	NaN	NaN	NaN	NaN	NaN	NaN	NaN		6.96547	6.76279	7.01261	NaN
425	D6REB4;Q9H074-3;Q9H074-2;Q9H074;D6RJF2	Polyadenylate-binding protein-interacting protein 1	PAIP1	>tr|D6REB4|D6REB4_HUMAN Polyadenylate-binding protein-interacting protein 1 OS=Homo sapiens GN=PAIP1 PE=1 SV=1;>sp|Q9H074-3|PAIP1_HUMAN Isoform 3 of Polyadenylate-binding protein-interacting protein 1 OS=Homo sapiens GN=PAIP1;>sp|Q9H074-2|PAIP1_HUMAN Isofo	NaN	NaN	NaN	0	0	0	39.908	14.579	351	0	0	0	0	0	0	0	0	0	NaN	NaN	NaN	NaN	NaN	NaN	NaN	NaN	NaN	NaN	NaN	NaN	NaN		NaN	NaN	NaN	NaN
427	D6RGI3;D6RER5;Q9NVA2;Q9NVA2-2;D6RDU5;D6RDP1;D6R9Y6;B1AMS2;Q14141-3;Q14141-2;Q14141-4;Q14141;H0Y9G8;C9JV02;H0Y961;A0A087X142;A6NMH6;A6NFQ9;F8W8I8;Q92599-3;Q92599-2;Q92599-4;Q92599	Septin-11	2011-09-01	>tr|D6RGI3|D6RGI3_HUMAN Septin 11, isoform CRA_b OS=Homo sapiens GN=SEPT11 PE=1 SV=1;>tr|D6RER5|D6RER5_HUMAN Septin-11 OS=Homo sapiens GN=SEPT11 PE=1 SV=1;>sp|Q9NVA2|SEP11_HUMAN Septin-11 OS=Homo sapiens GN=SEPT11 PE=1 SV=3;>sp|Q9NVA2-2|SEP11_HUMAN Isoform	NaN	NaN	NaN	0	0	0	49.005	110.67	425	0	0	0	0	0	0	0	0	0	NaN	NaN	NaN	NaN	NaN	NaN	NaN	NaN	NaN	NaN	NaN	NaN	NaN		NaN	NaN	NaN	NaN
428	H7BXG7;D6REX3;O94979-7;O94979-6;O94979-3;O94979-10;O94979-4;O94979-9;O94979-2;O94979;O94979-8;D6RHZ5;H0Y9K1;H0YAB3;O94979-5;H0YAF5;H0Y8V7;H0Y8W8	Protein transport protein Sec31A	SEC31A	>tr|H7BXG7|H7BXG7_HUMAN Protein transport protein Sec31A OS=Homo sapiens GN=SEC31A PE=1 SV=1;>tr|D6REX3|D6REX3_HUMAN Protein transport protein Sec31A OS=Homo sapiens GN=SEC31A PE=1 SV=1;>sp|O94979-7|SC31A_HUMAN Isoform 7 of Protein transport protein Sec31A	NaN	NaN	NaN	0	0	0	105.7	27.331	969	0	0	0	0	0	0	0	0	0	NaN	NaN	NaN	NaN	NaN	NaN	NaN	NaN	NaN	NaN	NaN	NaN	NaN		NaN	NaN	NaN	NaN
429	D6RFH4;H3BUX2;J3KNF8;O43169	Cytochrome b5 type B	CYB5B	>tr|D6RFH4|D6RFH4_HUMAN Cytochrome b5 type B OS=Homo sapiens GN=CYB5B PE=1 SV=1;>tr|H3BUX2|H3BUX2_HUMAN Cytochrome b5 type B OS=Homo sapiens GN=CYB5B PE=1 SV=1;>tr|J3KNF8|J3KNF8_HUMAN Cytochrome b5 type B OS=Homo sapiens GN=CYB5B PE=1 SV=1;>sp|O43169|CYB5B	NaN	NaN	NaN	0	0	0	14.846	28.785	131	0	0	0	0	0	0	0	0	0	NaN	NaN	NaN	NaN	NaN	NaN	NaN	NaN	NaN	NaN	NaN	NaN	NaN		NaN	NaN	NaN	NaN
430	D6RFM5;P31040-2;P31040;A0A087X1I3;P31040-3	Succinate dehydrogenase [ubiquinone] flavoprotein subunit, mitochondrial	SDHA	>tr|D6RFM5|D6RFM5_HUMAN Succinate dehydrogenase [ubiquinone] flavoprotein subunit, mitochondrial OS=Homo sapiens GN=SDHA PE=1 SV=1;>sp|P31040-2|SDHA_HUMAN Isoform 2 of Succinate dehydrogenase [ubiquinone] flavoprotein subunit, mitochondrial OS=Homo sapiens	NaN	NaN	NaN	0	0	0	63.566	14.574	583	0	0	0	0	0	0	0	0	0	NaN	NaN	NaN	NaN	NaN	NaN	NaN	NaN	NaN	NaN	NaN	NaN	NaN		NaN	NaN	NaN	NaN
431	D6RG15;Q6IBS0;H0Y858	Twinfilin-2	TWF2	>tr|D6RG15|D6RG15_HUMAN Twinfilin-2 OS=Homo sapiens GN=TWF2 PE=1 SV=1;>sp|Q6IBS0|TWF2_HUMAN Twinfilin-2 OS=Homo sapiens GN=TWF2 PE=1 SV=2;>tr|H0Y858|H0Y858_HUMAN Uncharacterized protein (Fragment) OS=Homo sapiens PE=4 SV=1	NaN	NaN	NaN	2.8	2.8	0	28.882	138.01	254	13161700	12392000	8911900	42334000	41614000	29740000	0	0	0	NaN	NaN	NaN	0.90432	0.77819	0.83822	NaN	NaN	NaN	-0.361806	-0.145095	NaN	-0.254599		7.26147	7.26107	6.64894	7.47334
432	D6RHI7;D6RG18;P51946	Cyclin-H	CCNH	>tr|D6RHI7|D6RHI7_HUMAN Cyclin-H OS=Homo sapiens GN=CCNH PE=1 SV=1;>tr|D6RG18|D6RG18_HUMAN Cyclin-H OS=Homo sapiens GN=CCNH PE=1 SV=1;>sp|P51946|CCNH_HUMAN Cyclin-H OS=Homo sapiens GN=CCNH PE=1 SV=1	NaN	NaN	NaN	0	0	0	28.869	7.1217	249	0	0	0	0	0	0	0	0	0	NaN	NaN	NaN	NaN	NaN	NaN	NaN	NaN	NaN	NaN	NaN	NaN	NaN		NaN	NaN	NaN	NaN
433	D6RG19;P61927	Ribosomal protein L37;60S ribosomal protein L37	RPL37	>tr|D6RG19|D6RG19_HUMAN Ribosomal protein L37 OS=Homo sapiens GN=RPL37 PE=1 SV=1;>sp|P61927|RL37_HUMAN 60S ribosomal protein L37 OS=Homo sapiens GN=RPL37 PE=1 SV=2	NaN	NaN	NaN	8.5	8.5	0	9.7223	6.5122	82	47503000	60468000	36805000	21380500	22050000	20056500	0	0	0	NaN	NaN	NaN	NaN	NaN	NaN	NaN	NaN	NaN	NaN	NaN	NaN	NaN		7.36519	7.43589	7.26488	7.30226
434	D6RGZ2;Q96J01-2;Q96J01	THO complex subunit 3	THOC3	>tr|D6RGZ2|D6RGZ2_HUMAN THO complex subunit 3 OS=Homo sapiens GN=THOC3 PE=1 SV=1;>sp|Q96J01-2|THOC3_HUMAN Isoform 2 of THO complex subunit 3 OS=Homo sapiens GN=THOC3;>sp|Q96J01|THOC3_HUMAN THO complex subunit 3 OS=Homo sapiens GN=THOC3 PE=1 SV=1	NaN	NaN	NaN	0	0	0	11.062	6.3657	105	0	0	0	0	0	0	0	0	0	NaN	NaN	NaN	NaN	NaN	NaN	NaN	NaN	NaN	NaN	NaN	NaN	NaN		NaN	NaN	NaN	NaN
435	D6RIY6;Q06265-3;Q06265-4;Q06265;Q06265-2	Exosome complex component RRP45	EXOSC9	>tr|D6RIY6|D6RIY6_HUMAN Exosome complex component RRP45 OS=Homo sapiens GN=EXOSC9 PE=1 SV=1;>sp|Q06265-3|EXOS9_HUMAN Isoform 3 of Exosome complex component RRP45 OS=Homo sapiens GN=EXOSC9;>sp|Q06265-4|EXOS9_HUMAN Isoform 4 of Exosome complex component RRP4	NaN	NaN	NaN	0	0	0	46.977	7.6781	423	0	0	0	0	0	0	0	0	0	NaN	NaN	NaN	NaN	NaN	NaN	NaN	NaN	NaN	NaN	NaN	NaN	NaN		NaN	NaN	NaN	NaN
437	E5RFX4;Q96KB5;Q96KB5-2	Lymphokine-activated killer T-cell-originated protein kinase	PBK	>tr|E5RFX4|E5RFX4_HUMAN Lymphokine-activated killer T-cell-originated protein kinase (Fragment) OS=Homo sapiens GN=PBK PE=1 SV=2;>sp|Q96KB5|TOPK_HUMAN Lymphokine-activated killer T-cell-originated protein kinase OS=Homo sapiens GN=PBK PE=1 SV=3;>sp|Q96KB5-	NaN	NaN	NaN	0	0	0	17.075	6.3173	151	0	0	0	0	0	0	0	0	0	NaN	NaN	NaN	NaN	NaN	NaN	NaN	NaN	NaN	NaN	NaN	NaN	NaN		NaN	NaN	NaN	NaN
438	E5RGM3;E7ERH2;F8W8N3;E5RJR5;P63208-2;P63208	S-phase kinase-associated protein 1	SKP1	>tr|E5RGM3|E5RGM3_HUMAN S-phase kinase-associated protein 1 (Fragment) OS=Homo sapiens GN=SKP1 PE=1 SV=1;>tr|E7ERH2|E7ERH2_HUMAN S-phase kinase-associated protein 1 (Fragment) OS=Homo sapiens GN=SKP1 PE=1 SV=1;>tr|F8W8N3|F8W8N3_HUMAN S-phase kinase-associa	NaN	NaN	NaN	0	0	0	11.575	12.607	102	0	0	0	0	0	0	0	0	0	NaN	NaN	NaN	NaN	NaN	NaN	NaN	NaN	NaN	NaN	NaN	NaN	NaN		NaN	NaN	NaN	NaN
439	E5RJ98;E5RI76;E5RH82;E5RIR1;E5RGM5;E5RK17;E5RIV1;E5RIM2;Q92597	Protein NDRG1	NDRG1	>tr|E5RJ98|E5RJ98_HUMAN Protein NDRG1 OS=Homo sapiens GN=NDRG1 PE=1 SV=1;>tr|E5RI76|E5RI76_HUMAN Protein NDRG1 (Fragment) OS=Homo sapiens GN=NDRG1 PE=1 SV=1;>tr|E5RH82|E5RH82_HUMAN Protein NDRG1 (Fragment) OS=Homo sapiens GN=NDRG1 PE=1 SV=8;>tr|E5RIR1|E5RI	NaN	NaN	NaN	0	0	0	10.425	6.25	95	0	0	0	0	0	0	0	0	0	NaN	NaN	NaN	NaN	NaN	NaN	NaN	NaN	NaN	NaN	NaN	NaN	NaN		NaN	NaN	NaN	NaN
440	E5RGX5;Q93045;Q93045-2	Stathmin;Stathmin-2	STMN2	>tr|E5RGX5|E5RGX5_HUMAN Stathmin OS=Homo sapiens GN=STMN2 PE=1 SV=1;>sp|Q93045|STMN2_HUMAN Stathmin-2 OS=Homo sapiens GN=STMN2 PE=1 SV=3;>sp|Q93045-2|STMN2_HUMAN Isoform 2 of Stathmin-2 OS=Homo sapiens GN=STMN2	NaN	NaN	NaN	0	0	0	19.574	7.4328	168	0	0	0	0	0	0	0	0	0	NaN	NaN	NaN	NaN	NaN	NaN	NaN	NaN	NaN	NaN	NaN	NaN	NaN		NaN	NaN	NaN	NaN
441	E5RHF4;E5RIZ4;Q9P015	39S ribosomal protein L15, mitochondrial	MRPL15	>tr|E5RHF4|E5RHF4_HUMAN 39S ribosomal protein L15, mitochondrial (Fragment) OS=Homo sapiens GN=MRPL15 PE=1 SV=1;>tr|E5RIZ4|E5RIZ4_HUMAN 39S ribosomal protein L15, mitochondrial (Fragment) OS=Homo sapiens GN=MRPL15 PE=1 SV=2;>sp|Q9P015|RM15_HUMAN 39S riboso	NaN	NaN	NaN	0	0	0	21.943	7.7088	198	0	0	0	0	0	0	0	0	0	NaN	NaN	NaN	NaN	NaN	NaN	NaN	NaN	NaN	NaN	NaN	NaN	NaN		NaN	NaN	NaN	NaN
442	E5RIW3;E5RJD8;E5RHG6;O75347;E5RIX8;O75347-2	Tubulin-specific chaperone A	TBCA	>tr|E5RIW3|E5RIW3_HUMAN Tubulin-specific chaperone A OS=Homo sapiens GN=TBCA PE=1 SV=1;>tr|E5RJD8|E5RJD8_HUMAN Tubulin-specific chaperone A OS=Homo sapiens GN=TBCA PE=1 SV=1;>tr|E5RHG6|E5RHG6_HUMAN Tubulin-specific chaperone A OS=Homo sapiens GN=TBCA PE=1	NaN	NaN	NaN	0	0	0	10.08	27.6	84	0	0	0	0	0	0	0	0	0	NaN	NaN	NaN	NaN	NaN	NaN	NaN	NaN	NaN	NaN	NaN	NaN	NaN		NaN	NaN	NaN	NaN
443	E5RHG8;Q15369-2;Q15369;R4GMY8	Transcription elongation factor B polypeptide 1	TCEB1	>tr|E5RHG8|E5RHG8_HUMAN Elongin-C (Fragment) OS=Homo sapiens GN=ELOC PE=1 SV=1;>sp|Q15369-2|ELOC_HUMAN Isoform 2 of Elongin-C OS=Homo sapiens GN=ELOC;>sp|Q15369|ELOC_HUMAN Elongin-C OS=Homo sapiens GN=ELOC PE=1 SV=1;>tr|R4GMY8|R4GMY8_HUMAN Elongin-C OS=Hom	NaN	NaN	NaN	0	0	0	9.9601	56.719	89	0	0	0	0	0	0	0	0	0	NaN	NaN	NaN	NaN	NaN	NaN	NaN	NaN	NaN	NaN	NaN	NaN	NaN		NaN	NaN	NaN	NaN
444	E5RI99;P62888;A0A0B4J213;E5RJH3;A0A0C4DH44	60S ribosomal protein L30	RPL30	>tr|E5RI99|E5RI99_HUMAN 60S ribosomal protein L30 (Fragment) OS=Homo sapiens GN=RPL30 PE=1 SV=1;>sp|P62888|RL30_HUMAN 60S ribosomal protein L30 OS=Homo sapiens GN=RPL30 PE=1 SV=2	NaN	NaN	NaN	58.8	51.8	10.5	12.656	78.339	114	660720000	716990000	558270000	860730000	848810000	713520000	78452000	81360000	71010000	0.88824	0.95024	1.1921	1.0438	1.0967	1.03	0.8228	1.5335	1.9129	-0.0955532	0.2337	0.634593	0.0426443		8.72372	8.74275	8.49781	8.85341
445	H0YBM0;E5RJ52;Q9Y2T2;P53677	AP-3 complex subunit mu-1;AP-3 complex subunit mu-2	AP3M2;AP3M1	>tr|H0YBM0|H0YBM0_HUMAN AP-3 complex subunit mu-2 (Fragment) OS=Homo sapiens GN=AP3M2 PE=4 SV=1;>tr|E5RJ52|E5RJ52_HUMAN AP-3 complex subunit mu-2 (Fragment) OS=Homo sapiens GN=AP3M2 PE=1 SV=1;>sp|Q9Y2T2|AP3M1_HUMAN AP-3 complex subunit mu-1 OS=Homo sapiens	NaN	NaN	NaN	0	0	0	5.5926	6.3837	48	0	0	0	0	0	0	0	0	0	NaN	NaN	NaN	NaN	NaN	NaN	NaN	NaN	NaN	NaN	NaN	NaN	NaN		NaN	NaN	NaN	NaN
447	E5RJU9;Q86UE4;H0YB56	Protein LYRIC	MTDH	>tr|E5RJU9|E5RJU9_HUMAN Protein LYRIC OS=Homo sapiens GN=MTDH PE=1 SV=1;>sp|Q86UE4|LYRIC_HUMAN Protein LYRIC OS=Homo sapiens GN=MTDH PE=1 SV=2	NaN	NaN	NaN	0	0	8	57.521	39.028	526	0	0	0	0	0	0	273600000	226951000	201251000	NaN	NaN	NaN	NaN	NaN	NaN	0.87451	1.0714	1.2953	-0.193453	0.0994973	0.373286	NaN		7.95999	7.87881	8.00271	NaN
448	E7EM64;Q7L5N1;H7C3T0	COP9 signalosome complex subunit 6	COPS6	>tr|E7EM64|E7EM64_HUMAN COP9 signalosome complex subunit 6 OS=Homo sapiens GN=COPS6 PE=1 SV=1;>sp|Q7L5N1|CSN6_HUMAN COP9 signalosome complex subunit 6 OS=Homo sapiens GN=COPS6 PE=1 SV=1;>tr|H7C3T0|H7C3T0_HUMAN COP9 signalosome complex subunit 6 (Fragment)	NaN	NaN	NaN	0	0	0	36.064	14.515	326	0	0	0	0	0	0	0	0	0	NaN	NaN	NaN	NaN	NaN	NaN	NaN	NaN	NaN	NaN	NaN	NaN	NaN		NaN	NaN	NaN	NaN
449	E7EMB6;E7ETB3;Q9ULA0;B9ZVU2;F8WAN0	Aspartyl aminopeptidase	DNPEP	>tr|E7EMB6|E7EMB6_HUMAN Aspartyl aminopeptidase OS=Homo sapiens GN=DNPEP PE=1 SV=2;>tr|E7ETB3|E7ETB3_HUMAN Aspartyl aminopeptidase OS=Homo sapiens GN=DNPEP PE=1 SV=2;>sp|Q9ULA0|DNPEP_HUMAN Aspartyl aminopeptidase OS=Homo sapiens GN=DNPEP PE=1 SV=1;>tr|B9ZV	NaN	NaN	NaN	0	0	0	44.992	11.726	410	0	0	0	0	0	0	0	0	0	NaN	NaN	NaN	NaN	NaN	NaN	NaN	NaN	NaN	NaN	NaN	NaN	NaN		NaN	NaN	NaN	NaN
450	H7BZ45;E7EMS6;E7EUU8;P21964-2;P21964	Catechol O-methyltransferase	COMT	>tr|H7BZ45|H7BZ45_HUMAN Catechol O-methyltransferase (Fragment) OS=Homo sapiens GN=COMT PE=1 SV=1;>tr|E7EMS6|E7EMS6_HUMAN Catechol O-methyltransferase (Fragment) OS=Homo sapiens GN=COMT PE=1 SV=1;>tr|E7EUU8|E7EUU8_HUMAN Catechol O-methyltransferase OS=Homo	NaN	NaN	NaN	0	0	0	16.811	6.6853	152	0	0	0	0	0	0	0	0	0	NaN	NaN	NaN	NaN	NaN	NaN	NaN	NaN	NaN	NaN	NaN	NaN	NaN		NaN	NaN	NaN	NaN
451	E7EMW7;O95071-2;O95071	E3 ubiquitin-protein ligase UBR5	UBR5	>tr|E7EMW7|E7EMW7_HUMAN E3 ubiquitin-protein ligase UBR5 OS=Homo sapiens GN=UBR5 PE=1 SV=1;>sp|O95071-2|UBR5_HUMAN Isoform 2 of E3 ubiquitin-protein ligase UBR5 OS=Homo sapiens GN=UBR5;>sp|O95071|UBR5_HUMAN E3 ubiquitin-protein ligase UBR5 OS=Homo sapiens	NaN	NaN	NaN	0	0	0	308.57	7.0933	2792	0	0	0	0	0	0	0	0	0	NaN	NaN	NaN	NaN	NaN	NaN	NaN	NaN	NaN	NaN	NaN	NaN	NaN		NaN	NaN	NaN	NaN
452	E7ENJ6;Q9BXS5;Q9BXS5-2;K7EJL1;K7EPJ8;A0A087WZX7;K7ENA7;K7ER75;K7EPR4;K7EJJ1;K7EMG5;Q9Y6Q5;Q9Y6Q5-2	AP-1 complex subunit mu-1	AP1M1	>tr|E7ENJ6|E7ENJ6_HUMAN AP-1 complex subunit mu-1 OS=Homo sapiens GN=AP1M1 PE=1 SV=1;>sp|Q9BXS5|AP1M1_HUMAN AP-1 complex subunit mu-1 OS=Homo sapiens GN=AP1M1 PE=1 SV=3;>sp|Q9BXS5-2|AP1M1_HUMAN Isoform 2 of AP-1 complex subunit mu-1 OS=Homo sapiens GN=AP1M	NaN	NaN	NaN	0	0	0	42.636	32.13	370	0	0	0	0	0	0	0	0	0	NaN	NaN	NaN	NaN	NaN	NaN	NaN	NaN	NaN	NaN	NaN	NaN	NaN		NaN	NaN	NaN	NaN
453	H0Y9H2;E7EV99;E7ENY0;P35611-2;P35611-6;P35611;P35611-3;P35611-4;A0A0A0MSR2;P35611-5	Alpha-adducin	ADD1	>tr|H0Y9H2|H0Y9H2_HUMAN Alpha-adducin (Fragment) OS=Homo sapiens GN=ADD1 PE=1 SV=1;>tr|E7EV99|E7EV99_HUMAN Alpha-adducin OS=Homo sapiens GN=ADD1 PE=1 SV=1;>tr|E7ENY0|E7ENY0_HUMAN Alpha-adducin OS=Homo sapiens GN=ADD1 PE=1 SV=1;>sp|P35611-2|ADDA_HUMAN Isofo	NaN	NaN	NaN	0	0	4.1	48.407	25.795	444	0	0	0	0	0	0	72162000	14615500	65053500	NaN	NaN	NaN	NaN	NaN	NaN	NaN	NaN	NaN	NaN	NaN	NaN	NaN		7.38119	6.68769	7.51224	NaN
454	E7ES33;E7EPK1;Q16181-2;Q16181;G3V1Q4;A0A0U1RRE1;Q5JXL7;A0A0U1RRM2;A0A0U1RRH9;A0A0U1RQK0;A0A0U1RRD1;Q6ZU15	Septin-7	2007-09-01	>tr|E7ES33|E7ES33_HUMAN Septin-7 OS=Homo sapiens GN=SEPT7 PE=1 SV=3;>tr|E7EPK1|E7EPK1_HUMAN Septin-7 OS=Homo sapiens GN=SEPT7 PE=1 SV=2;>sp|Q16181-2|SEPT7_HUMAN Isoform 2 of Septin-7 OS=Homo sapiens GN=SEPT7;>sp|Q16181|SEPT7_HUMAN Septin-7 OS=Homo sapiens	NaN	NaN	NaN	0	0	0	48.715	89.183	417	0	0	0	0	0	0	0	0	0	NaN	NaN	NaN	NaN	NaN	NaN	NaN	NaN	NaN	NaN	NaN	NaN	NaN		NaN	NaN	NaN	NaN
455	E7EPN9;Q9Y520-2;Q9Y520-3;Q9Y520-6;Q9Y520-4;Q9Y520-5;Q9Y520;Q9Y520-7;H7C5N8;A0A0A0MS30	Protein PRRC2C	PRRC2C	>tr|E7EPN9|E7EPN9_HUMAN Protein PRRC2C OS=Homo sapiens GN=PRRC2C PE=1 SV=1;>sp|Q9Y520-2|PRC2C_HUMAN Isoform 2 of Protein PRRC2C OS=Homo sapiens GN=PRRC2C;>sp|Q9Y520-3|PRC2C_HUMAN Isoform 3 of Protein PRRC2C OS=Homo sapiens GN=PRRC2C;>sp|Q9Y520-6|PRC2C_HUMA	NaN	NaN	NaN	0	0	0	308.77	35.163	2819	0	0	0	0	0	0	0	0	0	NaN	NaN	NaN	NaN	NaN	NaN	NaN	NaN	NaN	NaN	NaN	NaN	NaN		NaN	NaN	NaN	NaN
456	E7EPT4;P19404	NADH dehydrogenase [ubiquinone] flavoprotein 2, mitochondrial	NDUFV2	>tr|E7EPT4|E7EPT4_HUMAN NADH dehydrogenase [ubiquinone] flavoprotein 2, mitochondrial OS=Homo sapiens GN=NDUFV2 PE=1 SV=1;>sp|P19404|NDUV2_HUMAN NADH dehydrogenase [ubiquinone] flavoprotein 2, mitochondrial OS=Homo sapiens GN=NDUFV2 PE=1 SV=2	NaN	NaN	NaN	0	0	0	27.907	13.303	252	0	0	0	0	0	0	0	0	0	NaN	NaN	NaN	NaN	NaN	NaN	NaN	NaN	NaN	NaN	NaN	NaN	NaN		NaN	NaN	NaN	NaN
457	E7EQ29;P16278-2;P16278-3;P16278;C9J4G9	Beta-galactosidase	GLB1	>tr|E7EQ29|E7EQ29_HUMAN Beta-galactosidase OS=Homo sapiens GN=GLB1 PE=1 SV=1;>sp|P16278-2|BGAL_HUMAN Isoform 2 of Beta-galactosidase OS=Homo sapiens GN=GLB1;>sp|P16278-3|BGAL_HUMAN Isoform 3 of Beta-galactosidase OS=Homo sapiens GN=GLB1;>sp|P16278|BGAL_HUM	NaN	NaN	NaN	0	0	0	60.482	18.429	546	0	0	0	0	0	0	0	0	0	NaN	NaN	NaN	NaN	NaN	NaN	NaN	NaN	NaN	NaN	NaN	NaN	NaN		NaN	NaN	NaN	NaN
458	E7EWE1;E7EQ61;Q9GZZ9	Ubiquitin-like modifier-activating enzyme 5	UBA5	>tr|E7EWE1|E7EWE1_HUMAN Ubiquitin-like modifier-activating enzyme 5 OS=Homo sapiens GN=UBA5 PE=1 SV=1;>tr|E7EQ61|E7EQ61_HUMAN Ubiquitin-like modifier-activating enzyme 5 OS=Homo sapiens GN=UBA5 PE=1 SV=1;>sp|Q9GZZ9|UBA5_HUMAN Ubiquitin-like modifier-activa	NaN	NaN	NaN	0	0	0	38.753	10.616	347	0	0	0	0	0	0	0	0	0	NaN	NaN	NaN	NaN	NaN	NaN	NaN	NaN	NaN	NaN	NaN	NaN	NaN		NaN	NaN	NaN	NaN
459	E7EQ72;Q15363;F5GX39	Transmembrane emp24 domain-containing protein 2	TMED2	>tr|E7EQ72|E7EQ72_HUMAN Transmembrane emp24 domain-containing protein 2 (Fragment) OS=Homo sapiens GN=TMED2 PE=1 SV=2;>sp|Q15363|TMED2_HUMAN Transmembrane emp24 domain-containing protein 2 OS=Homo sapiens GN=TMED2 PE=1 SV=1;>tr|F5GX39|F5GX39_HUMAN Transmem	NaN	NaN	NaN	0	0	0	18.488	11.208	166	0	0	0	0	0	0	0	0	0	NaN	NaN	NaN	NaN	NaN	NaN	NaN	NaN	NaN	NaN	NaN	NaN	NaN		NaN	NaN	NaN	NaN
460	E7EQJ3;H0YBZ8;E7ESL3;H0YBZ2;P04233-3;P04233-2;P04233;E7ER71	HLA class II histocompatibility antigen gamma chain	CD74	>tr|E7EQJ3|E7EQJ3_HUMAN HLA class II histocompatibility antigen gamma chain OS=Homo sapiens GN=CD74 PE=1 SV=1;>tr|H0YBZ8|H0YBZ8_HUMAN HLA class II histocompatibility antigen gamma chain (Fragment) OS=Homo sapiens GN=CD74 PE=1 SV=1;>tr|E7ESL3|E7ESL3_HUMAN H	NaN	NaN	NaN	0	0	0	13.917	30.189	122	0	0	0	0	0	0	0	0	0	NaN	NaN	NaN	NaN	NaN	NaN	NaN	NaN	NaN	NaN	NaN	NaN	NaN		NaN	NaN	NaN	NaN
461	E7EQR4;P15311;E9PQ82;E9PNP4	Ezrin	EZR	>tr|E7EQR4|E7EQR4_HUMAN Ezrin OS=Homo sapiens GN=EZR PE=1 SV=3;>sp|P15311|EZRI_HUMAN Ezrin OS=Homo sapiens GN=EZR PE=1 SV=4	NaN	NaN	NaN	6.7	10.4	7.8	69.371	95.153	586	0	0	0	29047900	33754000	23191900	0	0	0	NaN	NaN	NaN	NaN	NaN	NaN	NaN	NaN	NaN	NaN	NaN	NaN	NaN		7.0512	6.98599	NaN	7.36534
462	G3V3B0;S4R3H4;E7EQT4;Q9UKV3-3;Q9UKV3-2;Q9UKV3-5;Q9UKV3;G3V3T3	Apoptotic chromatin condensation inducer in the nucleus	ACIN1	>tr|G3V3B0|G3V3B0_HUMAN Apoptotic chromatin condensation inducer in the nucleus OS=Homo sapiens GN=ACIN1 PE=1 SV=1;>tr|S4R3H4|S4R3H4_HUMAN Apoptotic chromatin condensation inducer in the nucleus OS=Homo sapiens GN=ACIN1 PE=1 SV=1;>tr|E7EQT4|E7EQT4_HUMAN Ap	NaN	NaN	NaN	0	0	0	67.494	17.529	582	0	0	0	0	0	0	0	0	0	NaN	NaN	NaN	NaN	NaN	NaN	NaN	NaN	NaN	NaN	NaN	NaN	NaN		NaN	NaN	NaN	NaN
463	E9PES6;E7ES08;E7EQU1;O15347	High mobility group protein B3	HMGB3	>tr|E9PES6|E9PES6_HUMAN High mobility group protein B3 (Fragment) OS=Homo sapiens GN=HMGB3 PE=1 SV=1;>tr|E7ES08|E7ES08_HUMAN High mobility group protein B3 (Fragment) OS=Homo sapiens GN=HMGB3 PE=1 SV=1;>tr|E7EQU1|E7EQU1_HUMAN High mobility group protein B3	NaN	NaN	NaN	0	0	0	17.522	7.4172	153	0	0	0	0	0	0	0	0	0	NaN	NaN	NaN	NaN	NaN	NaN	NaN	NaN	NaN	NaN	NaN	NaN	NaN		NaN	NaN	NaN	NaN
464	E7ESC6;Q9UIA9;E5RIW1	Exportin-7	XPO7	>tr|E7ESC6|E7ESC6_HUMAN Exportin-7 OS=Homo sapiens GN=XPO7 PE=1 SV=1;>sp|Q9UIA9|XPO7_HUMAN Exportin-7 OS=Homo sapiens GN=XPO7 PE=1 SV=3;>tr|E5RIW1|E5RIW1_HUMAN Exportin-7 (Fragment) OS=Homo sapiens GN=XPO7 PE=1 SV=2	NaN	NaN	NaN	0	0	0	124.07	11.156	1088	0	0	0	0	0	0	0	0	0	NaN	NaN	NaN	NaN	NaN	NaN	NaN	NaN	NaN	NaN	NaN	NaN	NaN		NaN	NaN	NaN	NaN
465	E7ESI2;G3V5T9;P24941-2;P24941;Q00526;K7ELV5;K7EJ83;G3V317;F8VXD2;F8VYH9;F8VZZ0;F8VTV8;F8VWX7;F8VZ51;H0YAZ9;Q9BVE2;E7EUK8;E5RGN0;A0A087X209;A0A087WZU2;F5H6Z0;J3QSD7;P11802-2;P11802;Q96Q40-2;P50750;Q96Q40-4;Q96Q40-3;O94921-3;Q96Q40-5;Q96Q40;O94921-2;O94921;Q07002;Q07002-2;P50750-2;Q00536;Q00536-3;Q07002-3;Q00537-2;Q00537;Q00536-2;Q9NYV4-3;Q14004-2;Q9NYV4-2;Q9NYV4;Q14004	Cyclin-dependent kinase 2;Cyclin-dependent kinase 3	CDK2;CDK3	>tr|E7ESI2|E7ESI2_HUMAN Cyclin-dependent kinase 2 OS=Homo sapiens GN=CDK2 PE=1 SV=1;>tr|G3V5T9|G3V5T9_HUMAN Cyclin-dependent kinase 2 OS=Homo sapiens GN=CDK2 PE=1 SV=1;>sp|P24941-2|CDK2_HUMAN Isoform 2 of Cyclin-dependent kinase 2 OS=Homo sapiens GN=CDK2;>	NaN	NaN	NaN	0	3.4	3.4	27.164	14.064	238	0	0	0	0	0	0	0	0	0	NaN	NaN	NaN	NaN	NaN	NaN	NaN	NaN	NaN	NaN	NaN	NaN	NaN		NaN	NaN	NaN	NaN
466	E7ESL0;J3KQY1;Q9NWU5-2;Q9NWU5-3;Q9NWU5	39S ribosomal protein L22, mitochondrial	MRPL22	>tr|E7ESL0|E7ESL0_HUMAN 39S ribosomal protein L22, mitochondrial OS=Homo sapiens GN=MRPL22 PE=1 SV=1;>tr|J3KQY1|J3KQY1_HUMAN 39S ribosomal protein L22, mitochondrial OS=Homo sapiens GN=MRPL22 PE=1 SV=1;>sp|Q9NWU5-2|RM22_HUMAN Isoform 2 of 39S ribosomal pro	NaN	NaN	NaN	0	0	0	24.325	12.454	212	0	0	0	0	0	0	0	0	0	NaN	NaN	NaN	NaN	NaN	NaN	NaN	NaN	NaN	NaN	NaN	NaN	NaN		NaN	NaN	NaN	NaN
467	F5GX62;E7ESV4;F5H7Y6;P61224-2;P61224-3;P62834;P61224;F5H4H0;F5GYH7;F5H077;F5GWU8;F5H491;F5H0B7;F5H500;F5H6R7;F5H004;A0A075B6Q0;F5GYB5;P61224-4;A6NIZ1;F8WBC0;F5H823;B7ZB78;F5GZG1	Ras-related protein Rap-1b;Ras-related protein Rap-1A;Ras-related protein Rap-1b-like protein	RAP1B;RAP1A	>tr|F5GX62|F5GX62_HUMAN Ras-related protein Rap-1b (Fragment) OS=Homo sapiens GN=RAP1B PE=1 SV=1;>tr|E7ESV4|E7ESV4_HUMAN Ras-related protein Rap-1b (Fragment) OS=Homo sapiens GN=RAP1B PE=1 SV=1;>tr|F5H7Y6|F5H7Y6_HUMAN Ras-related protein Rap-1b OS=Homo sap	NaN	NaN	NaN	0	0	15.1	15.747	20.21	139	0	0	0	0	0	0	951220000	739400000	610360000	NaN	NaN	NaN	NaN	NaN	NaN	0.88309	0.79369	0.95771	-0.179368	-0.333352	-0.0623392	NaN		8.50116	8.39176	8.48456	NaN
468	F8W9Y9;H0Y4T7;E7ESY4;Q13330-3;Q13330	Metastasis-associated protein MTA1	MTA1	>tr|F8W9Y9|F8W9Y9_HUMAN Metastasis-associated protein MTA1 OS=Homo sapiens GN=MTA1 PE=1 SV=1;>tr|H0Y4T7|H0Y4T7_HUMAN Metastasis-associated protein MTA1 (Fragment) OS=Homo sapiens GN=MTA1 PE=1 SV=1;>tr|E7ESY4|E7ESY4_HUMAN Metastasis-associated protein MTA1	NaN	NaN	NaN	0	0	0	28.675	7.4288	255	0	0	0	0	0	0	0	0	0	NaN	NaN	NaN	NaN	NaN	NaN	NaN	NaN	NaN	NaN	NaN	NaN	NaN		NaN	NaN	NaN	NaN
469	E7ET15;O15042-3;O15042-2;O15042	U2 snRNP-associated SURP motif-containing protein	U2SURP	>tr|E7ET15|E7ET15_HUMAN U2 snRNP-associated SURP motif-containing protein OS=Homo sapiens GN=U2SURP PE=1 SV=1;>sp|O15042-3|SR140_HUMAN Isoform 3 of U2 snRNP-associated SURP motif-containing protein OS=Homo sapiens GN=U2SURP;>sp|O15042-2|SR140_HUMAN Isoform	NaN	NaN	NaN	0	0	0	118.25	6.6531	1028	0	0	0	0	0	0	0	0	0	NaN	NaN	NaN	NaN	NaN	NaN	NaN	NaN	NaN	NaN	NaN	NaN	NaN		NaN	NaN	NaN	NaN
470	E7ETU9;O00469;O00469-2;O00469-3	Procollagen-lysine,2-oxoglutarate 5-dioxygenase 2	PLOD2	>tr|E7ETU9|E7ETU9_HUMAN Procollagen-lysine,2-oxoglutarate 5-dioxygenase 2 OS=Homo sapiens GN=PLOD2 PE=1 SV=1;>sp|O00469|PLOD2_HUMAN Procollagen-lysine,2-oxoglutarate 5-dioxygenase 2 OS=Homo sapiens GN=PLOD2 PE=1 SV=2;>sp|O00469-2|PLOD2_HUMAN Isoform 2 of P	NaN	NaN	NaN	0	0	0	81.169	21.926	703	0	0	0	0	0	0	0	0	0	NaN	NaN	NaN	NaN	NaN	NaN	NaN	NaN	NaN	NaN	NaN	NaN	NaN		NaN	NaN	NaN	NaN
471	J3KQ96;E7ETY2;Q13428-2;Q13428-8;Q13428-6;Q13428-7;Q13428;Q13428-3;Q13428-4;Q13428-5	Treacle protein	TCOF1	>tr|J3KQ96|J3KQ96_HUMAN Treacle protein (Fragment) OS=Homo sapiens GN=TCOF1 PE=1 SV=1;>tr|E7ETY2|E7ETY2_HUMAN Treacle protein OS=Homo sapiens GN=TCOF1 PE=1 SV=1;>sp|Q13428-2|TCOF_HUMAN Isoform 2 of Treacle protein OS=Homo sapiens GN=TCOF1;>sp|Q13428-8|TCOF	NaN	NaN	NaN	0	0	0.7	144.12	37.253	1414	0	0	0	0	0	0	1525860	1205050	1103010	NaN	NaN	NaN	NaN	NaN	NaN	NaN	NaN	NaN	NaN	NaN	NaN	NaN		5.70639	5.60388	5.74155	NaN
472	E7ETZ4;Q9Y6E2;Q75MG1;B5MCH7;B5MCE7;E9PFD4;E7EMS9;E9PFE3;C9JF98;F8WDX8;Q9Y6E2-2	Basic leucine zipper and W2 domain-containing protein 2	BZW2	>tr|E7ETZ4|E7ETZ4_HUMAN Basic leucine zipper and W2 domain-containing protein 2 (Fragment) OS=Homo sapiens GN=BZW2 PE=1 SV=1;>sp|Q9Y6E2|BZW2_HUMAN Basic leucine zipper and W2 domain-containing protein 2 OS=Homo sapiens GN=BZW2 PE=1 SV=1;>tr|Q75MG1|Q75MG1_H	NaN	NaN	NaN	0	1.7	0	46.913	74.542	408	0	0	0	20375400	22331600	16985000	0	0	0	NaN	NaN	NaN	NaN	NaN	NaN	NaN	NaN	NaN	NaN	NaN	NaN	NaN		6.8718	6.83198	NaN	7.23007
473	E7EU96;P68400;Q8NEV1;P68400-2;A0A087WY74;V9GYA2;V9GY80	Casein kinase II subunit alpha;Casein kinase II subunit alpha 3	CSNK2A1;CSNK2A3	>tr|E7EU96|E7EU96_HUMAN Casein kinase II subunit alpha OS=Homo sapiens GN=CSNK2A1 PE=1 SV=1;>sp|P68400|CSK21_HUMAN Casein kinase II subunit alpha OS=Homo sapiens GN=CSNK2A1 PE=1 SV=1;>sp|Q8NEV1|CSK23_HUMAN Casein kinase II subunit alpha 3 OS=Homo sapiens G	NaN	NaN	NaN	0	2.9	10.1	45.31	132.27	385	0	0	0	17747300	19096900	11970200	151829000	122195000	107976000	NaN	NaN	NaN	0.60725	0.7637	1.2539	1.7374	0.88476	1.0343	0.322563	-0.422743	0.0486547	0.326422		7.75569	7.66883	7.7323	7.0781
475	E7EV59;P21283	V-type proton ATPase subunit C 1	ATP6V1C1	>tr|E7EV59|E7EV59_HUMAN V-type proton ATPase subunit C OS=Homo sapiens GN=ATP6V1C1 PE=1 SV=1;>sp|P21283|VATC1_HUMAN V-type proton ATPase subunit C 1 OS=Homo sapiens GN=ATP6V1C1 PE=1 SV=4	NaN	NaN	NaN	0	0	0	35.708	11.671	307	0	0	0	0	0	0	0	0	0	NaN	NaN	NaN	NaN	NaN	NaN	NaN	NaN	NaN	NaN	NaN	NaN	NaN		NaN	NaN	NaN	NaN
476	E7EVA0;P27816-6;P27816;P27816-2;P27816-5;P27816-4;H0Y2V1;H7C4C5;F8W9U4;B5MEG9;H7C456;A0A0J9YVV8;A0A0J9YW37;P27816-7	Microtubule-associated protein;Microtubule-associated protein 4	MAP4	>tr|E7EVA0|E7EVA0_HUMAN Microtubule-associated protein OS=Homo sapiens GN=MAP4 PE=1 SV=1;>sp|P27816-6|MAP4_HUMAN Isoform 6 of Microtubule-associated protein 4 OS=Homo sapiens GN=MAP4;>sp|P27816|MAP4_HUMAN Microtubule-associated protein 4 OS=Homo sapiens GN	NaN	NaN	NaN	0	0.7	1.9	245.44	218.68	2297	0	0	0	35181000	35530000	25717000	206332000	173257000	131869000	NaN	NaN	NaN	0.83628	0.83871	0.97971	1.0632	1.1717	1.1122	-0.072551	0.00574481	0.153416	-0.0295734		7.90645	7.84186	7.81911	7.41022
477	G5E9S8;G3V2E7;F8W6L3;G3V3H3;G3V5R9;E7EVH7;Q07866-8;Q07866-2;Q07866-3;Q07866;Q07866-7;Q07866-5;Q07866-10;Q07866-6;Q07866-4;Q07866-9;A8MZ87;C9JZE5;C9J8T5;Q9NSK0-4;Q9NSK0-5;Q9NSK0;Q9NSK0-3	Kinesin light chain 1	KLC1;KLC2	>tr|G5E9S8|G5E9S8_HUMAN Kinesin light chain 1 OS=Homo sapiens GN=KLC1 PE=1 SV=1;>tr|G3V2E7|G3V2E7_HUMAN Kinesin light chain 1 OS=Homo sapiens GN=KLC1 PE=1 SV=1;>tr|F8W6L3|F8W6L3_HUMAN Kinesin light chain 1 OS=Homo sapiens GN=KLC1 PE=1 SV=1;>tr|G3V3H3|G3V3H	NaN	NaN	NaN	0	0	0	62.506	30.695	549	0	0	0	0	0	0	0	0	0	NaN	NaN	NaN	NaN	NaN	NaN	NaN	NaN	NaN	NaN	NaN	NaN	NaN		NaN	NaN	NaN	NaN
479	E7EWK3;Q9H2U1-3;Q9H2U1-2;Q9H2U1;H7C5F5	ATP-dependent RNA helicase DHX36	DHX36	>tr|E7EWK3|E7EWK3_HUMAN ATP-dependent RNA helicase DHX36 (Fragment) OS=Homo sapiens GN=DHX36 PE=1 SV=1;>sp|Q9H2U1-3|DHX36_HUMAN Isoform 3 of ATP-dependent RNA helicase DHX36 OS=Homo sapiens GN=DHX36;>sp|Q9H2U1-2|DHX36_HUMAN Isoform 2 of ATP-dependent RNA h	NaN	NaN	NaN	0	0	0	91.43	13.48	797	0	0	0	0	0	0	0	0	0	NaN	NaN	NaN	NaN	NaN	NaN	NaN	NaN	NaN	NaN	NaN	NaN	NaN		NaN	NaN	NaN	NaN
480	E7EX17;P23588;P23588-2;F8VX11;F8VP89;F8VSC7;F8W0K0;F8VRU1;F8VYE9	Eukaryotic translation initiation factor 4B	EIF4B	>tr|E7EX17|E7EX17_HUMAN Eukaryotic translation initiation factor 4B OS=Homo sapiens GN=EIF4B PE=1 SV=1;>sp|P23588|IF4B_HUMAN Eukaryotic translation initiation factor 4B OS=Homo sapiens GN=EIF4B PE=1 SV=2;>sp|P23588-2|IF4B_HUMAN Isoform 2 of Eukaryotic tran	NaN	NaN	NaN	2.4	4.5	2.1	69.697	159.46	616	7411700	7445800	5184500	38718000	37586000	26118000	41683000	41205000	38498000	NaN	NaN	NaN	0.72059	0.6456	0.87333	NaN	NaN	NaN	-0.631287	-0.472749	NaN	-0.195401		7.4608	7.46424	7.33928	7.41694
481	E7EX90;Q14203-5;Q14203-2;Q14203-3;Q14203-4;Q14203-6;Q14203;Q6AWB1;E7EWF7	Dynactin subunit 1	DCTN1;DKFZp686E0752	>tr|E7EX90|E7EX90_HUMAN Dynactin subunit 1 OS=Homo sapiens GN=DCTN1 PE=1 SV=1;>sp|Q14203-5|DCTN1_HUMAN Isoform 5 of Dynactin subunit 1 OS=Homo sapiens GN=DCTN1;>sp|Q14203-2|DCTN1_HUMAN Isoform p135 of Dynactin subunit 1 OS=Homo sapiens GN=DCTN1;>sp|Q14203-	NaN	NaN	NaN	0	0	0	139.09	67.542	1256	0	0	0	0	0	0	0	0	0	NaN	NaN	NaN	NaN	NaN	NaN	NaN	NaN	NaN	NaN	NaN	NaN	NaN		NaN	NaN	NaN	NaN
482	E9PAV3;F8VZJ2;H0YHX9;Q13765;E9PAV3-2;F8W0W4;F8W1N5;F8VNW4;F8VZ58	Nascent polypeptide-associated complex subunit alpha, muscle-specific form;Nascent polypeptide-associated complex subunit alpha	NACA	>sp|E9PAV3|NACAM_HUMAN Nascent polypeptide-associated complex subunit alpha, muscle-specific form OS=Homo sapiens GN=NACA PE=1 SV=1;>tr|F8VZJ2|F8VZJ2_HUMAN Nascent polypeptide-associated complex subunit alpha OS=Homo sapiens GN=NACA PE=1 SV=1;>tr|H0YHX9|H0	NaN	NaN	NaN	1.8	2	2.6	205.42	109.5	2078	538664000	538822000	130506000	688290000	688870000	576840000	274090000	221768000	180538000	0.95962	0.96939	0.93062	0.89392	0.95376	0.98153	0.91414	0.82512	0.97959	-0.0854253	-0.158199	-0.0662687	-0.0268957		8.69944	8.68391	8.19179	8.76105
483	E9PB90;P52789	Hexokinase-2	HK2	>tr|E9PB90|E9PB90_HUMAN Hexokinase-2 OS=Homo sapiens GN=HK2 PE=1 SV=1;>sp|P52789|HXK2_HUMAN Hexokinase-2 OS=Homo sapiens GN=HK2 PE=1 SV=2	NaN	NaN	NaN	0	0	0	98.972	54.66	889	0	0	0	0	0	0	0	0	0	NaN	NaN	NaN	NaN	NaN	NaN	NaN	NaN	NaN	NaN	NaN	NaN	NaN		NaN	NaN	NaN	NaN
484	E9PBY7;E9PQ61;O75152;A0A1B0GTU1;A0A1B0GUI2	Zinc finger CCCH domain-containing protein 11A	ZC3H11A	>tr|E9PBY7|E9PBY7_HUMAN Zinc finger CCCH domain-containing protein 11A (Fragment) OS=Homo sapiens GN=ZC3H11A PE=1 SV=1;>tr|E9PQ61|E9PQ61_HUMAN Zinc finger CCCH domain-containing protein 11A OS=Homo sapiens GN=ZC3H11A PE=1 SV=1;>sp|O75152|ZC11A_HUMAN Zinc f	NaN	NaN	NaN	0	0	0	57.427	30.232	515	0	0	0	0	0	0	0	0	0	NaN	NaN	NaN	NaN	NaN	NaN	NaN	NaN	NaN	NaN	NaN	NaN	NaN		NaN	NaN	NaN	NaN
485	E9PG39;E9PC15;Q53H12;A0A0G2JLD0;A0A0G2JLG5	Acylglycerol kinase, mitochondrial	AGK	>tr|E9PG39|E9PG39_HUMAN Acylglycerol kinase, mitochondrial OS=Homo sapiens GN=AGK PE=1 SV=1;>tr|E9PC15|E9PC15_HUMAN Acylglycerol kinase, mitochondrial OS=Homo sapiens GN=AGK PE=1 SV=1;>sp|Q53H12|AGK_HUMAN Acylglycerol kinase, mitochondrial OS=Homo sapiens	NaN	NaN	NaN	0	0	20.9	26.925	31.455	244	0	0	0	0	0	0	264344000	242897000	167101000	NaN	NaN	NaN	NaN	NaN	NaN	0.73822	0.85632	1.1396	-0.437877	-0.223778	0.188528	NaN		7.94505	7.9083	7.92195	NaN
486	E9PC52;Q16576;Q16576-2;Q5JP01;H0YF10;Q5JP02;H0YCT5;H0YDK2;H0YEU5;C9JAJ9;C9J7L0;Q5JNZ6	Histone-binding protein RBBP7	RBBP7	>tr|E9PC52|E9PC52_HUMAN Histone-binding protein RBBP7 OS=Homo sapiens GN=RBBP7 PE=1 SV=1;>sp|Q16576|RBBP7_HUMAN Histone-binding protein RBBP7 OS=Homo sapiens GN=RBBP7 PE=1 SV=1;>sp|Q16576-2|RBBP7_HUMAN Isoform 2 of Histone-binding protein RBBP7 OS=Homo sap	NaN	NaN	NaN	5	8.9	0	46.938	123.88	416	0	0	0	18841400	20615200	10768600	0	0	0	NaN	NaN	NaN	NaN	NaN	NaN	NaN	NaN	NaN	NaN	NaN	NaN	NaN		6.83707	6.79799	NaN	7.03216
487	F5H7V9;E9PC84;J3QSU6;P24821-6;P24821-5;P24821-2;P24821-3;P24821-4;P24821;H0YGZ3	Tenascin	TNC	>tr|F5H7V9|F5H7V9_HUMAN Tenascin OS=Homo sapiens GN=TNC PE=1 SV=1;>tr|E9PC84|E9PC84_HUMAN Tenascin OS=Homo sapiens GN=TNC PE=1 SV=1;>tr|J3QSU6|J3QSU6_HUMAN Tenascin OS=Homo sapiens GN=TNC PE=1 SV=1;>sp|P24821-6|TENA_HUMAN Isoform 6 of Tenascin OS=Homo sapi	NaN	NaN	NaN	0	0	0.5	201.14	11.791	1838	0	0	0	0	0	0	86271000	688640000	654091000	NaN	NaN	NaN	NaN	NaN	NaN	NaN	NaN	NaN	NaN	NaN	NaN	NaN		7.45874	8.36087	8.51461	NaN
489	E9PD53;Q9NTJ3;Q9NTJ3-2	Structural maintenance of chromosomes protein;Structural maintenance of chromosomes protein 4	SMC4	>tr|E9PD53|E9PD53_HUMAN Structural maintenance of chromosomes protein OS=Homo sapiens GN=SMC4 PE=1 SV=1;>sp|Q9NTJ3|SMC4_HUMAN Structural maintenance of chromosomes protein 4 OS=Homo sapiens GN=SMC4 PE=1 SV=2;>sp|Q9NTJ3-2|SMC4_HUMAN Isoform 2 of Structural	NaN	NaN	NaN	0	0	0	144.45	23.542	1263	0	0	0	0	0	0	0	0	0	NaN	NaN	NaN	NaN	NaN	NaN	NaN	NaN	NaN	NaN	NaN	NaN	NaN		NaN	NaN	NaN	NaN
490	E9PDF6;O43795-2;O43795;E7EQD9;H7C2Y7;C9JYW1;C9JUP5;A0A0U1RRI3;C9K0I9	Unconventional myosin-Ib	MYO1B	>tr|E9PDF6|E9PDF6_HUMAN Unconventional myosin-Ib OS=Homo sapiens GN=MYO1B PE=1 SV=1;>sp|O43795-2|MYO1B_HUMAN Isoform 2 of Unconventional myosin-Ib OS=Homo sapiens GN=MYO1B;>sp|O43795|MYO1B_HUMAN Unconventional myosin-Ib OS=Homo sapiens GN=MYO1B PE=1 SV=3	NaN	NaN	NaN	11.1	6.7	0	128.48	117.48	1107	418760000	425110000	405210000	308020000	286410000	211370000	0	0	0	1.4244	1.6453	1.1209	0.8636	0.67383	1.0788	NaN	NaN	NaN	0.0691727	0.327055	0.164658	0.109427		8.37117	8.38806	8.30665	8.32504
491	E9PDP5;H0YM23;O75179-6;O75179-7;Q8IWZ3;Q8IWZ3-4;O75179-2;O75179;Q8IWZ3-6;H7C2F5;H3BLS9;H0YLQ3;A0A1W2PQ15;Q8IWZ3-5;Q8IWZ3-2;O75179-5;O75179-3;O75179-4	Ankyrin repeat domain-containing protein 17;Ankyrin repeat and KH domain-containing protein 1	ANKHD1;ANKRD17	>tr|E9PDP5|E9PDP5_HUMAN Ankyrin repeat and KH domain-containing protein 1 (Fragment) OS=Homo sapiens GN=ANKHD1 PE=1 SV=1;>tr|H0YM23|H0YM23_HUMAN Ankyrin repeat domain-containing protein 17 (Fragment) OS=Homo sapiens GN=ANKRD17 PE=1 SV=1;>sp|O75179-6|ANR17_	NaN	NaN	NaN	0	0	0	166.74	13.53	1565	0	0	0	0	0	0	0	0	0	NaN	NaN	NaN	NaN	NaN	NaN	NaN	NaN	NaN	NaN	NaN	NaN	NaN		NaN	NaN	NaN	NaN
492	E9PEB5;Q96AE4;Q96AE4-2;C9JSZ1	Far upstream element-binding protein 1	FUBP1	>tr|E9PEB5|E9PEB5_HUMAN Far upstream element-binding protein 1 OS=Homo sapiens GN=FUBP1 PE=1 SV=1;>sp|Q96AE4|FUBP1_HUMAN Far upstream element-binding protein 1 OS=Homo sapiens GN=FUBP1 PE=1 SV=3;>sp|Q96AE4-2|FUBP1_HUMAN Isoform 2 of Far upstream element-bi	NaN	NaN	NaN	0	2	0	68.903	133.66	655	0	0	0	97590000	51619000	85375000	0	0	0	NaN	NaN	NaN	3.2954	1.1014	0.34552	NaN	NaN	NaN	0.139339	1.72045	NaN	-1.53316		7.23569	7.51228	NaN	7.93133
493	E9PF19;Q9Y4P3;Q96E41	Transducin beta-like protein 2	TBL2	>tr|E9PF19|E9PF19_HUMAN Transducin beta-like protein 2 OS=Homo sapiens GN=TBL2 PE=1 SV=1;>sp|Q9Y4P3|TBL2_HUMAN Transducin beta-like protein 2 OS=Homo sapiens GN=TBL2 PE=1 SV=1;>tr|Q96E41|Q96E41_HUMAN TBL2 protein OS=Homo sapiens GN=TBL2 PE=1 SV=1	NaN	NaN	NaN	0	0	0	45.935	19.662	411	0	0	0	0	0	0	0	0	0	NaN	NaN	NaN	NaN	NaN	NaN	NaN	NaN	NaN	NaN	NaN	NaN	NaN		NaN	NaN	NaN	NaN
494	E9PFN5;Q9Y2Q3-4;Q9Y2Q3;Q9Y2Q3-3;Q9Y2Q3-2;C9JNT3	Glutathione S-transferase kappa 1	GSTK1	>tr|E9PFN5|E9PFN5_HUMAN Glutathione S-transferase kappa OS=Homo sapiens GN=GSTK1 PE=1 SV=1;>sp|Q9Y2Q3-4|GSTK1_HUMAN Isoform 4 of Glutathione S-transferase kappa 1 OS=Homo sapiens GN=GSTK1;>sp|Q9Y2Q3|GSTK1_HUMAN Glutathione S-transferase kappa 1 OS=Homo sap	NaN	NaN	NaN	0	0	0	21.707	31.675	190	0	0	0	0	0	0	0	0	0	NaN	NaN	NaN	NaN	NaN	NaN	NaN	NaN	NaN	NaN	NaN	NaN	NaN		NaN	NaN	NaN	NaN
495	E9PFR3;Q14738-3;Q14738-2;Q14738;H0YJ35;Q96B13;H0Y8C4;H0YJ75;Q13362-2;Q13362-3;Q13362;Q13362-4;Q13362-5	Serine/threonine-protein phosphatase 2A 56 kDa regulatory subunit delta isoform;Serine/threonine-protein phosphatase 2A 56 kDa regulatory subunit gamma isoform	PPP2R5D;PPP2R5C	>tr|E9PFR3|E9PFR3_HUMAN Serine/threonine-protein phosphatase 2A 56 kDa regulatory subunit OS=Homo sapiens GN=PPP2R5D PE=1 SV=1;>sp|Q14738-3|2A5D_HUMAN Isoform Delta-3 of Serine/threonine-protein phosphatase 2A 56 kDa regulatory subunit delta isoform OS=Hom	NaN	NaN	NaN	0	0	0	69.116	12.34	594	0	0	0	0	0	0	0	0	0	NaN	NaN	NaN	NaN	NaN	NaN	NaN	NaN	NaN	NaN	NaN	NaN	NaN		NaN	NaN	NaN	NaN
496	H7C1D4;E9PGT1;Q15631;Q15631-2;A0A0J9YVW2	Translin	TSN	>tr|H7C1D4|H7C1D4_HUMAN Translin (Fragment) OS=Homo sapiens GN=TSN PE=1 SV=1;>tr|E9PGT1|E9PGT1_HUMAN Translin OS=Homo sapiens GN=TSN PE=1 SV=1;>sp|Q15631|TSN_HUMAN Translin OS=Homo sapiens GN=TSN PE=1 SV=1;>sp|Q15631-2|TSN_HUMAN Isoform 2 of Translin OS=Ho	NaN	NaN	NaN	0	0	0	21.01	21.501	185	0	0	0	0	0	0	0	0	0	NaN	NaN	NaN	NaN	NaN	NaN	NaN	NaN	NaN	NaN	NaN	NaN	NaN		NaN	NaN	NaN	NaN
497	E9PGT3;Q15418-3;Q15418-4;Q15418;Q15418-2;Q5SVM6;B7Z3B5;F2Z2J1;Q15349;Q15349-3;Q15349-2;E9PMM7;D6R910;B1AXG1;Q9UK32-2;Q9UK32	Ribosomal protein S6 kinase;Ribosomal protein S6 kinase alpha-1;Ribosomal protein S6 kinase alpha-2	RPS6KA1;RPS6KA2	>tr|E9PGT3|E9PGT3_HUMAN Ribosomal protein S6 kinase OS=Homo sapiens GN=RPS6KA1 PE=1 SV=1;>sp|Q15418-3|KS6A1_HUMAN Isoform 3 of Ribosomal protein S6 kinase alpha-1 OS=Homo sapiens GN=RPS6KA1;>sp|Q15418-4|KS6A1_HUMAN Isoform 4 of Ribosomal protein S6 kinase	NaN	NaN	NaN	0	0	0	81.471	12.754	724	0	0	0	0	0	0	0	0	0	NaN	NaN	NaN	NaN	NaN	NaN	NaN	NaN	NaN	NaN	NaN	NaN	NaN		NaN	NaN	NaN	NaN
498	E9PH82;Q8NCA5-2;Q8NCA5	Protein FAM98A	FAM98A	>tr|E9PH82|E9PH82_HUMAN Protein FAM98A OS=Homo sapiens GN=FAM98A PE=1 SV=1;>sp|Q8NCA5-2|FA98A_HUMAN Isoform 2 of Protein FAM98A OS=Homo sapiens GN=FAM98A;>sp|Q8NCA5|FA98A_HUMAN Protein FAM98A OS=Homo sapiens GN=FAM98A PE=1 SV=1	NaN	NaN	NaN	0	0	8.7	34.431	21.694	312	0	0	0	0	0	0	26392600	21964000	14600600	NaN	NaN	NaN	NaN	NaN	NaN	NaN	NaN	NaN	NaN	NaN	NaN	NaN		6.94436	6.86459	6.86334	NaN
499	E9PHH9;Q9BUI4	DNA-directed RNA polymerase III subunit RPC3	POLR3C	>tr|E9PHH9|E9PHH9_HUMAN DNA-directed RNA polymerase III subunit RPC3 OS=Homo sapiens GN=POLR3C PE=1 SV=1;>sp|Q9BUI4|RPC3_HUMAN DNA-directed RNA polymerase III subunit RPC3 OS=Homo sapiens GN=POLR3C PE=1 SV=1	NaN	NaN	NaN	0	0	0	46.189	11.373	411	0	0	0	0	0	0	0	0	0	NaN	NaN	NaN	NaN	NaN	NaN	NaN	NaN	NaN	NaN	NaN	NaN	NaN		NaN	NaN	NaN	NaN
500	E9PII3;E9PK52;E9PHY5;O43491-2;O43491-3;O43491-4;O43491	Band 4.1-like protein 2	EPB41L2	>tr|E9PII3|E9PII3_HUMAN Band 4.1-like protein 2 OS=Homo sapiens GN=EPB41L2 PE=1 SV=1;>tr|E9PK52|E9PK52_HUMAN Band 4.1-like protein 2 OS=Homo sapiens GN=EPB41L2 PE=1 SV=1;>tr|E9PHY5|E9PHY5_HUMAN Band 4.1-like protein 2 OS=Homo sapiens GN=EPB41L2 PE=1 SV=1;>	NaN	NaN	NaN	0	0	0	79.256	20.303	706	0	0	0	0	0	0	0	0	0	NaN	NaN	NaN	NaN	NaN	NaN	NaN	NaN	NaN	NaN	NaN	NaN	NaN		NaN	NaN	NaN	NaN
501	E9PIB2;G3V1A6;P57764;E9PQ48;E9PNZ0;E9PQR9	Gasdermin-D	GSDMD	>tr|E9PIB2|E9PIB2_HUMAN Gasdermin-D (Fragment) OS=Homo sapiens GN=GSDMD PE=1 SV=1;>tr|G3V1A6|G3V1A6_HUMAN Gasdermin domain containing 1, isoform CRA_d OS=Homo sapiens GN=GSDMD PE=1 SV=1;>sp|P57764|GSDMD_HUMAN Gasdermin-D OS=Homo sapiens GN=GSDMD PE=1 SV=1;	NaN	NaN	NaN	0	0	0	30.824	12.846	277	0	0	0	0	0	0	0	0	0	NaN	NaN	NaN	NaN	NaN	NaN	NaN	NaN	NaN	NaN	NaN	NaN	NaN		NaN	NaN	NaN	NaN
502	E9PIE3;Q969G5	Protein kinase C delta-binding protein	PRKCDBP	>tr|E9PIE3|E9PIE3_HUMAN Caveolae-associated protein 3 OS=Homo sapiens GN=CAVIN3 PE=1 SV=1;>sp|Q969G5|CAVN3_HUMAN Caveolae-associated protein 3 OS=Homo sapiens GN=CAVIN3 PE=1 SV=3	NaN	NaN	NaN	0	0	0	31.088	12.667	293	0	0	0	0	0	0	0	0	0	NaN	NaN	NaN	NaN	NaN	NaN	NaN	NaN	NaN	NaN	NaN	NaN	NaN		NaN	NaN	NaN	NaN
503	E9PJ54;E9PM00;Q9UBM7	7-dehydrocholesterol reductase	DHCR7	>tr|E9PJ54|E9PJ54_HUMAN 7-dehydrocholesterol reductase (Fragment) OS=Homo sapiens GN=DHCR7 PE=1 SV=1;>tr|E9PM00|E9PM00_HUMAN 7-dehydrocholesterol reductase (Fragment) OS=Homo sapiens GN=DHCR7 PE=1 SV=1;>sp|Q9UBM7|DHCR7_HUMAN 7-dehydrocholesterol reductase	NaN	NaN	NaN	0	0	0	18.265	9.3915	164	0	0	0	0	0	0	0	0	0	NaN	NaN	NaN	NaN	NaN	NaN	NaN	NaN	NaN	NaN	NaN	NaN	NaN		NaN	NaN	NaN	NaN
505	E9PJH7;Q9H936;A0A0D9SFA8;K4DIB0;K4DIA2;A0A0D9SG84;E9PI74;E9PQ36;K4DIB6;K4DIB3;K4DIB8;K4DIA8;E9PS95;A0A0D9SEI9;A0A0D9SFE1;Q9H1K4	Mitochondrial glutamate carrier 1;Mitochondrial glutamate carrier 2	SLC25A22;SLC25A18	>tr|E9PJH7|E9PJH7_HUMAN Mitochondrial glutamate carrier 1 (Fragment) OS=Homo sapiens GN=SLC25A22 PE=1 SV=5;>sp|Q9H936|GHC1_HUMAN Mitochondrial glutamate carrier 1 OS=Homo sapiens GN=SLC25A22 PE=1 SV=1;>tr|A0A0D9SFA8|A0A0D9SFA8_HUMAN Mitochondrial glutamate	NaN	NaN	NaN	0	0	0	33.281	13.09	313	0	0	0	0	0	0	0	0	0	NaN	NaN	NaN	NaN	NaN	NaN	NaN	NaN	NaN	NaN	NaN	NaN	NaN		NaN	NaN	NaN	NaN
506	E9PQR3;E9PKM5;E9PRK8;E9PK45;E9PKY7;P02794	Ferritin;Ferritin heavy chain;Ferritin heavy chain, N-terminally processed	FTH1	>tr|E9PQR3|E9PQR3_HUMAN Ferritin OS=Homo sapiens GN=FTH1 PE=1 SV=1;>tr|E9PKM5|E9PKM5_HUMAN Ferritin heavy chain OS=Homo sapiens GN=FTH1 PE=1 SV=1;>tr|E9PRK8|E9PRK8_HUMAN Ferritin OS=Homo sapiens GN=FTH1 PE=1 SV=1;>tr|E9PK45|E9PK45_HUMAN Ferritin heavy chai	NaN	NaN	NaN	0	0	0	5.6423	6.3477	50	0	0	0	0	0	0	0	0	0	NaN	NaN	NaN	NaN	NaN	NaN	NaN	NaN	NaN	NaN	NaN	NaN	NaN		NaN	NaN	NaN	NaN
507	E9PK47;P06737-2;P06737	Phosphorylase;Glycogen phosphorylase, liver form	PYGL	>tr|E9PK47|E9PK47_HUMAN Alpha-1,4 glucan phosphorylase OS=Homo sapiens GN=PYGL PE=1 SV=1;>sp|P06737-2|PYGL_HUMAN Isoform 2 of Glycogen phosphorylase, liver form OS=Homo sapiens GN=PYGL;>sp|P06737|PYGL_HUMAN Glycogen phosphorylase, liver form OS=Homo sapien	NaN	NaN	NaN	4.4	4.4	1.5	94.069	81.655	819	0	0	0	0	0	0	0	0	0	NaN	NaN	NaN	NaN	NaN	NaN	NaN	NaN	NaN	NaN	NaN	NaN	NaN		NaN	NaN	NaN	NaN
509	E9PQL5;E9PSC8;E9PKA8;Q6ZUT1-3;Q6ZUT1;Q6ZUT1-2	Uncharacterized protein C11orf57	C11orf57	>tr|E9PQL5|E9PQL5_HUMAN Uncharacterized protein NKAPD1 (Fragment) OS=Homo sapiens GN=NKAPD1 PE=1 SV=1;>tr|E9PSC8|E9PSC8_HUMAN Uncharacterized protein NKAPD1 (Fragment) OS=Homo sapiens GN=NKAPD1 PE=1 SV=1;>tr|E9PKA8|E9PKA8_HUMAN Uncharacterized protein NKAP	NaN	NaN	NaN	14.3	14.3	0	10.89	6.9555	91	19281500	32708000	18677500	12229500	18139100	12860400	0	0	0	NaN	NaN	NaN	NaN	NaN	NaN	NaN	NaN	NaN	NaN	NaN	NaN	NaN		7.09599	7.17549	6.97029	7.10925
510	E9PKG1;H7C2I1;Q99873-3;Q99873-2;Q99873-4;Q99873;E9PIX6;E9PQ98;E9PNR9;H0YDE4;A0A087X1W2;Q9NR22-2;Q9NR22;E9PMW9	Protein arginine N-methyltransferase 1	PRMT1	>tr|E9PKG1|E9PKG1_HUMAN Protein arginine N-methyltransferase 1 OS=Homo sapiens GN=PRMT1 PE=1 SV=1;>tr|H7C2I1|H7C2I1_HUMAN Protein arginine N-methyltransferase 1 OS=Homo sapiens GN=PRMT1 PE=1 SV=1;>sp|Q99873-3|ANM1_HUMAN Isoform 3 of Protein arginine N-meth	NaN	NaN	NaN	0	7.1	0	37.709	127.56	325	0	0	0	166136000	166620000	141672000	0	0	0	NaN	NaN	NaN	1.1388	1.2407	1.5363	NaN	NaN	NaN	0.311154	0.187514	NaN	0.61946	PRMT1	7.74461	7.74334	NaN	8.15128
511	E9PKP7;P17480-2;P17480;E9PLT2	Nucleolar transcription factor 1	UBTF	>tr|E9PKP7|E9PKP7_HUMAN Nucleolar transcription factor 1 OS=Homo sapiens GN=UBTF PE=1 SV=1;>sp|P17480-2|UBF1_HUMAN Isoform UBF2 of Nucleolar transcription factor 1 OS=Homo sapiens GN=UBTF;>sp|P17480|UBF1_HUMAN Nucleolar transcription factor 1 OS=Homo sapie	NaN	NaN	NaN	0	0	3.8	87.435	16.094	745	0	0	0	0	0	0	70950000	68527000	38993000	NaN	NaN	NaN	NaN	NaN	NaN	0.54398	0.82292	1.4402	-0.878374	-0.281176	0.526269	NaN		7.37383	7.35874	7.28996	NaN
512	E9PLK3;P55786;P55786-2;A6NEC2;E9PP11;E9PJY4;E9PPD4;A6NEC2-3;H0YDG0;A6NEC2-2;H0YCQ5;E9PJF9;E9PPZ2	Puromycin-sensitive aminopeptidase;Puromycin-sensitive aminopeptidase-like protein	NPEPPS;NPEPPSL1	>tr|E9PLK3|E9PLK3_HUMAN Aminopeptidase OS=Homo sapiens GN=NPEPPS PE=1 SV=1;>sp|P55786|PSA_HUMAN Puromycin-sensitive aminopeptidase OS=Homo sapiens GN=NPEPPS PE=1 SV=2;>sp|P55786-2|PSA_HUMAN Isoform 2 of Puromycin-sensitive aminopeptidase OS=Homo sapiens GN	NaN	NaN	NaN	0	1.3	0	102.99	119.46	915	0	0	0	40459000	38492000	29889000	0	0	0	NaN	NaN	NaN	0.88917	0.83926	1.0586	NaN	NaN	NaN	-0.25281	-0.169469	NaN	0.0821575		7.10825	7.12989	NaN	7.47551
513	E9PLL0;E9PQA6;Q96EY5-2;Q96EY5-3;Q96EY5	Multivesicular body subunit 12A	MVB12A	>tr|E9PLL0|E9PLL0_HUMAN Multivesicular body subunit 12A (Fragment) OS=Homo sapiens GN=MVB12A PE=1 SV=1;>tr|E9PQA6|E9PQA6_HUMAN Multivesicular body subunit 12A OS=Homo sapiens GN=MVB12A PE=1 SV=1;>sp|Q96EY5-2|MB12A_HUMAN Isoform 2 of Multivesicular body sub	NaN	NaN	NaN	0	0	0	12.987	7.1816	121	0	0	0	0	0	0	0	0	0	NaN	NaN	NaN	NaN	NaN	NaN	NaN	NaN	NaN	NaN	NaN	NaN	NaN		NaN	NaN	NaN	NaN
514	E9PLL6;P46776;E9PJD9;E9PLX7	60S ribosomal protein L27a	RPL27A	>tr|E9PLL6|E9PLL6_HUMAN 60S ribosomal protein L27a OS=Homo sapiens GN=RPL27A PE=1 SV=1;>sp|P46776|RL27A_HUMAN 60S ribosomal protein L27a OS=Homo sapiens GN=RPL27A PE=1 SV=2;>tr|E9PJD9|E9PJD9_HUMAN 60S ribosomal protein L27a OS=Homo sapiens GN=RPL27A PE=1 S	NaN	NaN	NaN	42.6	42.6	21.3	12.201	50.722	108	5861800000	6781900000	5857500000	4786000000	5408800000	4562400000	226600000	200724000	189204000	1.1028	1.3419	1.2769	1.0902	1.3336	1.282	0.90357	1.4242	1.6512	0.154873	0.362255	0.549965	0.358396		9.58347	9.5936	9.48049	9.65919
515	I3L3B4;F8W9H0;E9PLN8;Q9BQB6-3;Q9BQB6-2;Q9BQB6	Vitamin K epoxide reductase complex subunit 1	VKORC1	>tr|I3L3B4|I3L3B4_HUMAN Uncharacterized protein (Fragment) OS=Homo sapiens PE=4 SV=1;>tr|F8W9H0|F8W9H0_HUMAN Vitamin K epoxide reductase complex subunit 1 OS=Homo sapiens GN=VKORC1 PE=4 SV=1;>tr|E9PLN8|E9PLN8_HUMAN Uncharacterized protein (Fragment) OS=Hom	NaN	NaN	NaN	0	0	0	11.082	6.3737	104	0	0	0	0	0	0	0	0	0	NaN	NaN	NaN	NaN	NaN	NaN	NaN	NaN	NaN	NaN	NaN	NaN	NaN		NaN	NaN	NaN	NaN
516	E9PM04;H0YCN4;Q9BTE7	DCN1-like protein;DCN1-like protein 5	DCUN1D5	>tr|E9PM04|E9PM04_HUMAN DCN1-like protein OS=Homo sapiens GN=DCUN1D5 PE=1 SV=1;>tr|H0YCN4|H0YCN4_HUMAN DCN1-like protein (Fragment) OS=Homo sapiens GN=DCUN1D5 PE=1 SV=1;>sp|Q9BTE7|DCNL5_HUMAN DCN1-like protein 5 OS=Homo sapiens GN=DCUN1D5 PE=1 SV=1	NaN	NaN	NaN	0	0	0	17.855	6.6844	152	0	0	0	0	0	0	0	0	0	NaN	NaN	NaN	NaN	NaN	NaN	NaN	NaN	NaN	NaN	NaN	NaN	NaN		NaN	NaN	NaN	NaN
517	E9PM91;E9PNC0;E9PRK3;Q15054-3;Q15054-2;Q15054	DNA polymerase delta subunit 3	POLD3	>tr|E9PM91|E9PM91_HUMAN DNA polymerase delta subunit 3 (Fragment) OS=Homo sapiens GN=POLD3 PE=1 SV=1;>tr|E9PNC0|E9PNC0_HUMAN DNA polymerase delta subunit 3 (Fragment) OS=Homo sapiens GN=POLD3 PE=1 SV=1;>tr|E9PRK3|E9PRK3_HUMAN DNA polymerase delta subunit 3	NaN	NaN	NaN	0	0	0	12.171	7.4675	111	0	0	0	0	0	0	0	0	0	NaN	NaN	NaN	NaN	NaN	NaN	NaN	NaN	NaN	NaN	NaN	NaN	NaN		NaN	NaN	NaN	NaN
518	E9PMI6;J3KN38;P54105;E9PQ83;E9PJF4	Methylosome subunit pICln	CLNS1A	>tr|E9PMI6|E9PMI6_HUMAN Methylosome subunit pICln OS=Homo sapiens GN=CLNS1A PE=1 SV=1;>tr|J3KN38|J3KN38_HUMAN Methylosome subunit pICln OS=Homo sapiens GN=CLNS1A PE=1 SV=1;>sp|P54105|ICLN_HUMAN Methylosome subunit pICln OS=Homo sapiens GN=CLNS1A PE=1 SV=1;	NaN	NaN	NaN	0	0	0	18.259	16.624	167	0	0	0	0	0	0	0	0	0	NaN	NaN	NaN	NaN	NaN	NaN	NaN	NaN	NaN	NaN	NaN	NaN	NaN		NaN	NaN	NaN	NaN
519	E9PMR4;P48509;E9PRJ3	CD151 antigen	CD151	>tr|E9PMR4|E9PMR4_HUMAN Tetraspanin OS=Homo sapiens GN=CD151 PE=1 SV=1;>sp|P48509|CD151_HUMAN CD151 antigen OS=Homo sapiens GN=CD151 PE=1 SV=3;>tr|E9PRJ3|E9PRJ3_HUMAN Tetraspanin (Fragment) OS=Homo sapiens GN=CD151 PE=1 SV=1	NaN	NaN	NaN	0	0	0	28.067	12.69	251	0	0	0	0	0	0	0	0	0	NaN	NaN	NaN	NaN	NaN	NaN	NaN	NaN	NaN	NaN	NaN	NaN	NaN		NaN	NaN	NaN	NaN
520	E9PN17;O75964	ATP synthase subunit g, mitochondrial	ATP5L	>tr|E9PN17|E9PN17_HUMAN ATP synthase subunit g, mitochondrial OS=Homo sapiens GN=ATP5L PE=1 SV=1;>sp|O75964|ATP5L_HUMAN ATP synthase subunit g, mitochondrial OS=Homo sapiens GN=ATP5L PE=1 SV=3	NaN	NaN	NaN	0	0	0	8.4518	21.715	76	0	0	0	0	0	0	0	0	0	NaN	NaN	NaN	NaN	NaN	NaN	NaN	NaN	NaN	NaN	NaN	NaN	NaN		NaN	NaN	NaN	NaN
521	E9PNW4;E9PR17;P13987	CD59 glycoprotein	CD59	>tr|E9PNW4|E9PNW4_HUMAN CD59 glycoprotein OS=Homo sapiens GN=CD59 PE=1 SV=1;>tr|E9PR17|E9PR17_HUMAN CD59 glycoprotein OS=Homo sapiens GN=CD59 PE=1 SV=1;>sp|P13987|CD59_HUMAN CD59 glycoprotein OS=Homo sapiens GN=CD59 PE=1 SV=1	NaN	NaN	NaN	0	0	0	11.985	12.126	108	0	0	0	0	0	0	0	0	0	NaN	NaN	NaN	NaN	NaN	NaN	NaN	NaN	NaN	NaN	NaN	NaN	NaN		NaN	NaN	NaN	NaN
522	E9PNX9;O60711	Leupaxin	LPXN	>tr|E9PNX9|E9PNX9_HUMAN Leupaxin OS=Homo sapiens GN=LPXN PE=1 SV=1;>sp|O60711|LPXN_HUMAN Leupaxin OS=Homo sapiens GN=LPXN PE=1 SV=1	NaN	NaN	NaN	0	0	12.3	11.854	9.1091	106	0	0	0	0	0	0	0	0	0	NaN	NaN	NaN	NaN	NaN	NaN	NaN	NaN	NaN	NaN	NaN	NaN	NaN		NaN	NaN	NaN	NaN
523	E9PP21;P21291;E9PS42;E9PND2	Cysteine and glycine-rich protein 1	CSRP1	>tr|E9PP21|E9PP21_HUMAN Cysteine and glycine-rich protein 1 OS=Homo sapiens GN=CSRP1 PE=1 SV=1;>sp|P21291|CSRP1_HUMAN Cysteine and glycine-rich protein 1 OS=Homo sapiens GN=CSRP1 PE=1 SV=3;>tr|E9PS42|E9PS42_HUMAN Cysteine and glycine-rich protein 1 OS=Homo	NaN	NaN	NaN	0	0	0	16.94	18.272	160	0	0	0	0	0	0	0	0	0	NaN	NaN	NaN	NaN	NaN	NaN	NaN	NaN	NaN	NaN	NaN	NaN	NaN		NaN	NaN	NaN	NaN
524	E9PPG9;E9PQ57;P78406;B0QZ37;B0QZ36	mRNA export factor	RAE1	>tr|E9PPG9|E9PPG9_HUMAN mRNA export factor OS=Homo sapiens GN=RAE1 PE=1 SV=1;>tr|E9PQ57|E9PQ57_HUMAN mRNA export factor OS=Homo sapiens GN=RAE1 PE=1 SV=1;>sp|P78406|RAE1L_HUMAN mRNA export factor OS=Homo sapiens GN=RAE1 PE=1 SV=1;>tr|B0QZ37|B0QZ37_HUMAN mR	NaN	NaN	NaN	0	0	0	24.061	33.504	217	0	0	0	0	0	0	0	0	0	NaN	NaN	NaN	NaN	NaN	NaN	NaN	NaN	NaN	NaN	NaN	NaN	NaN		NaN	NaN	NaN	NaN
525	E9PPJ0;Q13435;E9PJT3;E9PJ04;H0YCG1;E9PIL8;H0YEX5	Splicing factor 3B subunit 2	SF3B2	>tr|E9PPJ0|E9PPJ0_HUMAN Splicing factor 3B subunit 2 OS=Homo sapiens GN=SF3B2 PE=1 SV=1;>sp|Q13435|SF3B2_HUMAN Splicing factor 3B subunit 2 OS=Homo sapiens GN=SF3B2 PE=1 SV=2;>tr|E9PJT3|E9PJT3_HUMAN Splicing factor 3B subunit 2 (Fragment) OS=Homo sapiens G	NaN	NaN	NaN	0	0	1.4	98.169	56.847	878	0	0	0	0	0	0	86396000	53298000	54652000	NaN	NaN	NaN	NaN	NaN	NaN	NaN	NaN	NaN	NaN	NaN	NaN	NaN		7.45937	7.24959	7.43658	NaN
526	G3V158;E9PPM8;Q9Y315	Putative deoxyribose-phosphate aldolase	DERA	>tr|G3V158|G3V158_HUMAN 2-deoxyribose-5-phosphate aldolase homolog (C. elegans), isoform CRA_a OS=Homo sapiens GN=DERA PE=1 SV=1;>tr|E9PPM8|E9PPM8_HUMAN Deoxyribose-phosphate aldolase OS=Homo sapiens GN=DERA PE=1 SV=1;>sp|Q9Y315|DEOC_HUMAN Deoxyribose-phos	NaN	NaN	NaN	0	0	0	25.113	7.969	230	0	0	0	0	0	0	0	0	0	NaN	NaN	NaN	NaN	NaN	NaN	NaN	NaN	NaN	NaN	NaN	NaN	NaN		NaN	NaN	NaN	NaN
527	E9PQI5;E9PQ80;E9PSI1;Q9BY43;Q9BY43-2	Charged multivesicular body protein 4a	CHMP4A	>tr|E9PQI5|E9PQI5_HUMAN Charged multivesicular body protein 4a OS=Homo sapiens GN=CHMP4A PE=1 SV=1;>tr|E9PQ80|E9PQ80_HUMAN Charged multivesicular body protein 4a (Fragment) OS=Homo sapiens GN=CHMP4A PE=1 SV=1;>tr|E9PSI1|E9PSI1_HUMAN Transmembrane 9 superfa	NaN	NaN	NaN	4.2	4.2	0	18.845	6.2837	166	908370000	960650000	804780000	673310000	706280000	554210000	0	0	0	1.0319	1.0052	1.0303	1.0426	1.0926	1.0395	NaN	NaN	NaN	0.0871234	0.0340749	0.0430645	0.0558898		8.73096	8.73612	8.60465	8.74367
528	H7BYV1;E9PS44;E9PQN9;P13164;Q01629;Q01628	Interferon-induced transmembrane protein 1;Interferon-induced transmembrane protein 2;Interferon-induced transmembrane protein 3	IFITM2;IFITM3;IFITM1	>tr|H7BYV1|H7BYV1_HUMAN Interferon-induced transmembrane protein 2 (Fragment) OS=Homo sapiens GN=IFITM2 PE=4 SV=1;>tr|E9PS44|E9PS44_HUMAN Interferon-induced transmembrane protein 3 OS=Homo sapiens GN=IFITM3 PE=1 SV=1;>tr|E9PQN9|E9PQN9_HUMAN Interferon-indu	NaN	NaN	NaN	0	0	0	8.0866	12.586	74	0	0	0	0	0	0	0	0	0	NaN	NaN	NaN	NaN	NaN	NaN	NaN	NaN	NaN	NaN	NaN	NaN	NaN		NaN	NaN	NaN	NaN
529	E9PQY2;Q9NQP4	Prefoldin subunit 4	PFDN4	>tr|E9PQY2|E9PQY2_HUMAN Prefoldin subunit 4 OS=Homo sapiens GN=PFDN4 PE=1 SV=1;>sp|Q9NQP4|PFD4_HUMAN Prefoldin subunit 4 OS=Homo sapiens GN=PFDN4 PE=1 SV=1	NaN	NaN	NaN	0	0	0	15.598	8.5209	136	0	0	0	0	0	0	0	0	0	NaN	NaN	NaN	NaN	NaN	NaN	NaN	NaN	NaN	NaN	NaN	NaN	NaN		NaN	NaN	NaN	NaN
530	E9PR30;P62861	40S ribosomal protein S30	FAU	>tr|E9PR30|E9PR30_HUMAN 40S ribosomal protein S30 OS=Homo sapiens GN=FAU PE=1 SV=1;>sp|P62861|RS30_HUMAN 40S ribosomal protein S30 OS=Homo sapiens GN=FAU PE=1 SV=1	NaN	NaN	NaN	11.2	11.2	10.2	10.905	15.713	98	571340000	604460000	407280000	548120000	558640000	372040000	122454000	88875000	83671000	0.75582	0.77752	1.0124	0.74877	0.73033	1.013	NaN	NaN	NaN	-0.42842	-0.389971	0.0177795	0.0186342		8.62063	8.61681	8.39001	8.57059
531	H0YDK8;E9PR38;H0YEH2;Q5T1Z4;Q5T1Z8;Q14671-4;Q14671-2;Q14671;Q14671-3;A0A0C4DG68;A0A0A0MR59;Q8TB72-2;Q8TB72-4;Q8TB72-3;Q8TB72	Pumilio homolog 1;Pumilio homolog 2	PUM1;PUM2	>tr|H0YDK8|H0YDK8_HUMAN Pumilio homolog 1 (Fragment) OS=Homo sapiens GN=PUM1 PE=1 SV=1;>tr|E9PR38|E9PR38_HUMAN Pumilio homolog 1 OS=Homo sapiens GN=PUM1 PE=1 SV=1;>tr|H0YEH2|H0YEH2_HUMAN Pumilio homolog 1 (Fragment) OS=Homo sapiens GN=PUM1 PE=1 SV=1;>tr|Q5	NaN	NaN	NaN	0	0	0	95.696	13.73	900	0	0	0	0	0	0	0	0	0	NaN	NaN	NaN	NaN	NaN	NaN	NaN	NaN	NaN	NaN	NaN	NaN	NaN		NaN	NaN	NaN	NaN
532	E9PRR7;Q14331;E9PLY7	Protein FRG1	FRG1	>tr|E9PRR7|E9PRR7_HUMAN Protein FRG1 (Fragment) OS=Homo sapiens GN=FRG1 PE=1 SV=1;>sp|Q14331|FRG1_HUMAN Protein FRG1 OS=Homo sapiens GN=FRG1 PE=1 SV=1	NaN	NaN	NaN	11.2	11.2	30.2	12.516	39.485	116	49896000	51562000	36730000	16944300	19085900	9974200	249973000	219006000	65099000	0.71789	0.82979	1.2086	NaN	NaN	NaN	0.43761	0.26023	0.61642	-0.791483	-0.875645	-0.132088	NaN		8.02661	7.98153	7.70684	6.99888
533	E9PS97;J3KNQ4;Q9NVD7;Q9NVD7-2	Alpha-parvin	PARVA	>tr|E9PS97|E9PS97_HUMAN Alpha-parvin (Fragment) OS=Homo sapiens GN=PARVA PE=1 SV=1;>tr|J3KNQ4|J3KNQ4_HUMAN Alpha-parvin OS=Homo sapiens GN=PARVA PE=1 SV=1;>sp|Q9NVD7|PARVA_HUMAN Alpha-parvin OS=Homo sapiens GN=PARVA PE=1 SV=1;>sp|Q9NVD7-2|PARVA_HUMAN Isofo	NaN	NaN	NaN	0	0	0	23.62	35.382	209	0	0	0	0	0	0	0	0	0	NaN	NaN	NaN	NaN	NaN	NaN	NaN	NaN	NaN	NaN	NaN	NaN	NaN		NaN	NaN	NaN	NaN
534	F2Z2B9;Q9BSJ2-3;Q9BSJ2;Q9BSJ2-4	Gamma-tubulin complex component 2	TUBGCP2	>tr|F2Z2B9|F2Z2B9_HUMAN Gamma-tubulin complex component OS=Homo sapiens GN=TUBGCP2 PE=1 SV=1;>sp|Q9BSJ2-3|GCP2_HUMAN Isoform 2 of Gamma-tubulin complex component 2 OS=Homo sapiens GN=TUBGCP2;>sp|Q9BSJ2|GCP2_HUMAN Gamma-tubulin complex component 2 OS=Homo s	NaN	NaN	NaN	0	0	0	82.603	6.4643	721	0	0	0	0	0	0	0	0	0	NaN	NaN	NaN	NaN	NaN	NaN	NaN	NaN	NaN	NaN	NaN	NaN	NaN		NaN	NaN	NaN	NaN
535	F2Z2E2;Q86VI3	Ras GTPase-activating-like protein IQGAP3	IQGAP3	>tr|F2Z2E2|F2Z2E2_HUMAN Ras GTPase-activating-like protein IQGAP3 OS=Homo sapiens GN=IQGAP3 PE=1 SV=1;>sp|Q86VI3|IQGA3_HUMAN Ras GTPase-activating-like protein IQGAP3 OS=Homo sapiens GN=IQGAP3 PE=1 SV=2	NaN	NaN	NaN	0	0	0	179.48	7.4667	1588	0	0	0	0	0	0	0	0	0	NaN	NaN	NaN	NaN	NaN	NaN	NaN	NaN	NaN	NaN	NaN	NaN	NaN		NaN	NaN	NaN	NaN
536	F2Z2Q9;G5E9R5;P24666-4;P24666	Low molecular weight phosphotyrosine protein phosphatase	ACP1	>tr|F2Z2Q9|F2Z2Q9_HUMAN Low molecular weight phosphotyrosine protein phosphatase OS=Homo sapiens GN=ACP1 PE=1 SV=1;>tr|G5E9R5|G5E9R5_HUMAN Acid phosphatase 1, soluble, isoform CRA_d OS=Homo sapiens GN=ACP1 PE=1 SV=1;>sp|P24666-4|PPAC_HUMAN Isoform 4 of Low	NaN	NaN	NaN	0	0	0	7.5005	26.879	70	0	0	0	0	0	0	0	0	0	NaN	NaN	NaN	NaN	NaN	NaN	NaN	NaN	NaN	NaN	NaN	NaN	NaN		NaN	NaN	NaN	NaN
537	F2Z2Y4;O00764-2;O00764	Pyridoxal kinase	PDXK	>tr|F2Z2Y4|F2Z2Y4_HUMAN Pyridoxal kinase OS=Homo sapiens GN=PDXK PE=1 SV=1;>sp|O00764-2|PDXK_HUMAN Isoform 2 of Pyridoxal kinase OS=Homo sapiens GN=PDXK;>sp|O00764|PDXK_HUMAN Pyridoxal kinase OS=Homo sapiens GN=PDXK PE=1 SV=1	NaN	NaN	NaN	0	0	0	30.638	7.6361	272	0	0	0	0	0	0	0	0	0	NaN	NaN	NaN	NaN	NaN	NaN	NaN	NaN	NaN	NaN	NaN	NaN	NaN		NaN	NaN	NaN	NaN
538	G5E9V2;F2Z3A7;Q96DA6	Mitochondrial import inner membrane translocase subunit TIM14	DNAJC19	>tr|G5E9V2|G5E9V2_HUMAN DnaJ (Hsp40) homolog, subfamily C, member 19, isoform CRA_b OS=Homo sapiens GN=DNAJC19 PE=1 SV=1;>tr|F2Z3A7|F2Z3A7_HUMAN Mitochondrial import inner membrane translocase subunit TIM14 OS=Homo sapiens GN=DNAJC19 PE=1 SV=1;>sp|Q96DA6|T	NaN	NaN	NaN	0	0	40.4	5.0539	16.758	47	0	0	0	0	0	0	1963620	1775760	1488780	NaN	NaN	NaN	NaN	NaN	NaN	NaN	NaN	NaN	NaN	NaN	NaN	NaN		5.81594	5.77226	5.8718	NaN
539	F5GWE5;Q00169;I3L471;I3L4U7;I3L4H1	Phosphatidylinositol transfer protein alpha isoform	PITPNA	>tr|F5GWE5|F5GWE5_HUMAN Phosphatidylinositol transfer protein alpha isoform OS=Homo sapiens GN=PITPNA PE=1 SV=1;>sp|Q00169|PIPNA_HUMAN Phosphatidylinositol transfer protein alpha isoform OS=Homo sapiens GN=PITPNA PE=1 SV=2;>tr|I3L471|I3L471_HUMAN Phosphati	NaN	NaN	NaN	0	0	0	31.802	12.029	270	0	0	0	0	0	0	0	0	0	NaN	NaN	NaN	NaN	NaN	NaN	NaN	NaN	NaN	NaN	NaN	NaN	NaN		NaN	NaN	NaN	NaN
540	F5H3X1;F5H052;F5H2X2;F5H2K4;F5GWV0;F5H4P3;Q6NXE6-2;Q6NXE6;F5H7V0;F5GZP0	Armadillo repeat-containing protein 6	ARMC6	>tr|F5H3X1|F5H3X1_HUMAN Armadillo repeat-containing protein 6 (Fragment) OS=Homo sapiens GN=ARMC6 PE=1 SV=1;>tr|F5H052|F5H052_HUMAN Armadillo repeat-containing protein 6 (Fragment) OS=Homo sapiens GN=ARMC6 PE=1 SV=1;>tr|F5H2X2|F5H2X2_HUMAN Armadillo repeat	NaN	NaN	NaN	0	0	0	7.6915	37.718	70	0	0	0	0	0	0	0	0	0	NaN	NaN	NaN	NaN	NaN	NaN	NaN	NaN	NaN	NaN	NaN	NaN	NaN		NaN	NaN	NaN	NaN
541	H0YFI1;F5H479;F5GX19;F5H3Y3;Q6IAA8	Ragulator complex protein LAMTOR1	LAMTOR1	>tr|H0YFI1|H0YFI1_HUMAN Ragulator complex protein LAMTOR1 (Fragment) OS=Homo sapiens GN=LAMTOR1 PE=1 SV=1;>tr|F5H479|F5H479_HUMAN Ragulator complex protein LAMTOR1 OS=Homo sapiens GN=LAMTOR1 PE=1 SV=1;>tr|F5GX19|F5GX19_HUMAN Ragulator complex protein LAMTO	NaN	NaN	NaN	0	0	0	8.5974	6.4395	79	0	0	0	0	0	0	0	0	0	NaN	NaN	NaN	NaN	NaN	NaN	NaN	NaN	NaN	NaN	NaN	NaN	NaN		NaN	NaN	NaN	NaN
542	F5GX77;Q9UI30-2;Q9UI30;F5GYQ2	Multifunctional methyltransferase subunit TRM112-like protein	TRMT112	>tr|F5GX77|F5GX77_HUMAN Multifunctional methyltransferase subunit TRM112-like protein OS=Homo sapiens GN=TRMT112 PE=1 SV=1;>sp|Q9UI30-2|TR112_HUMAN Isoform 2 of Multifunctional methyltransferase subunit TRM112-like protein OS=Homo sapiens GN=TRMT112;>sp|Q9	NaN	NaN	NaN	0	0	0	11.972	12.4	106	0	0	0	0	0	0	0	0	0	NaN	NaN	NaN	NaN	NaN	NaN	NaN	NaN	NaN	NaN	NaN	NaN	NaN		NaN	NaN	NaN	NaN
543	F5GX99;H0YGM0;Q9H078-5;Q9H078-3;Q9H078-4;Q9H078-2;Q9H078;F5H392;F5H7A5	Caseinolytic peptidase B protein homolog	CLPB	>tr|F5GX99|F5GX99_HUMAN Caseinolytic peptidase B protein homolog OS=Homo sapiens GN=CLPB PE=1 SV=1;>tr|H0YGM0|H0YGM0_HUMAN Caseinolytic peptidase B protein homolog (Fragment) OS=Homo sapiens GN=CLPB PE=1 SV=1;>sp|Q9H078-5|CLPB_HUMAN Isoform 5 of Caseinolyt	NaN	NaN	NaN	0	0	0	54.822	11.6	501	0	0	0	0	0	0	0	0	0	NaN	NaN	NaN	NaN	NaN	NaN	NaN	NaN	NaN	NaN	NaN	NaN	NaN		NaN	NaN	NaN	NaN
544	F5H7R9;F5GXR3;P20962	Parathymosin	PTMS	>tr|F5H7R9|F5H7R9_HUMAN Parathymosin (Fragment) OS=Homo sapiens GN=PTMS PE=1 SV=1;>tr|F5GXR3|F5GXR3_HUMAN Parathymosin OS=Homo sapiens GN=PTMS PE=1 SV=1;>sp|P20962|PTMS_HUMAN Parathymosin OS=Homo sapiens GN=PTMS PE=1 SV=2	NaN	NaN	NaN	0	0	0	6.2542	6.6924	57	0	0	0	0	0	0	0	0	0	NaN	NaN	NaN	NaN	NaN	NaN	NaN	NaN	NaN	NaN	NaN	NaN	NaN		NaN	NaN	NaN	NaN
545	F5GYT7;F5H5U6;F5H8C8;F5GXS8;F5GYM3;H0YG47;Q96PU8-5;Q96PU8-9;Q96PU8-8;Q96PU8-6;Q96PU8-3;Q96PU8	Protein quaking	QKI	>tr|F5GYT7|F5GYT7_HUMAN Protein quaking OS=Homo sapiens GN=QKI PE=1 SV=1;>tr|F5H5U6|F5H5U6_HUMAN Protein quaking (Fragment) OS=Homo sapiens GN=QKI PE=1 SV=8;>tr|F5H8C8|F5H8C8_HUMAN Protein quaking (Fragment) OS=Homo sapiens GN=QKI PE=1 SV=1;>tr|F5GXS8|F5GX	NaN	NaN	NaN	0	0	0	4.6222	7.21	41	0	0	0	0	0	0	0	0	0	NaN	NaN	NaN	NaN	NaN	NaN	NaN	NaN	NaN	NaN	NaN	NaN	NaN		NaN	NaN	NaN	NaN
546	F5GXT0;F8W7U8;P49959-2;P49959;P49959-3;F5H742;F5H256	Double-strand break repair protein MRE11A	MRE11A	>tr|F5GXT0|F5GXT0_HUMAN Double-strand break repair protein MRE11 OS=Homo sapiens GN=MRE11 PE=1 SV=1;>tr|F8W7U8|F8W7U8_HUMAN Double-strand break repair protein MRE11 OS=Homo sapiens GN=MRE11 PE=1 SV=1;>sp|P49959-2|MRE11_HUMAN Isoform 2 of Double-strand brea	NaN	NaN	NaN	0	0	0	25.029	13.495	221	0	0	0	0	0	0	0	0	0	NaN	NaN	NaN	NaN	NaN	NaN	NaN	NaN	NaN	NaN	NaN	NaN	NaN		NaN	NaN	NaN	NaN
547	F5H4Z0;F5H3M6;G3XAP1;F5GXT7;F5H4U8;F5H7C6;F5GYF7;F5H248;Q9UBW8	COP9 signalosome complex subunit 7a	COPS7A	>tr|F5H4Z0|F5H4Z0_HUMAN COP9 signalosome complex subunit 7a OS=Homo sapiens GN=COPS7A PE=1 SV=1;>tr|F5H3M6|F5H3M6_HUMAN COP9 signalosome complex subunit 7a OS=Homo sapiens GN=COPS7A PE=1 SV=1;>tr|G3XAP1|G3XAP1_HUMAN COP9 constitutive photomorphogenic homol	NaN	NaN	NaN	0	0	0	6.127	8.8958	56	0	0	0	0	0	0	0	0	0	NaN	NaN	NaN	NaN	NaN	NaN	NaN	NaN	NaN	NaN	NaN	NaN	NaN		NaN	NaN	NaN	NaN
548	F5GXX5;P61803;F5H895;A0A0B4J239	Dolichyl-diphosphooligosaccharide--protein glycosyltransferase subunit DAD1	DAD1	>tr|F5GXX5|F5GXX5_HUMAN Dolichyl-diphosphooligosaccharide--protein glycosyltransferase subunit DAD1 OS=Homo sapiens GN=DAD1 PE=1 SV=1;>sp|P61803|DAD1_HUMAN Dolichyl-diphosphooligosaccharide--protein glycosyltransferase subunit DAD1 OS=Homo sapiens GN=DAD1	NaN	NaN	NaN	0	0	0	9.5541	19.229	85	0	0	0	0	0	0	0	0	0	NaN	NaN	NaN	NaN	NaN	NaN	NaN	NaN	NaN	NaN	NaN	NaN	NaN		NaN	NaN	NaN	NaN
549	F5GYN4;J3KR44;Q96FW1;F5H6Q1;F5GYJ8;F5H3F0;Q96FW1-2	Ubiquitin thioesterase OTUB1	OTUB1	>tr|F5GYN4|F5GYN4_HUMAN Ubiquitin thioesterase OTUB1 OS=Homo sapiens GN=OTUB1 PE=1 SV=1;>tr|J3KR44|J3KR44_HUMAN Ubiquitin thioesterase OS=Homo sapiens GN=OTUB1 PE=1 SV=2;>sp|Q96FW1|OTUB1_HUMAN Ubiquitin thioesterase OTUB1 OS=Homo sapiens GN=OTUB1 PE=1 SV=2	NaN	NaN	NaN	0	0	0	28.05	112.9	241	0	0	0	0	0	0	0	0	0	NaN	NaN	NaN	NaN	NaN	NaN	NaN	NaN	NaN	NaN	NaN	NaN	NaN		NaN	NaN	NaN	NaN
550	F5GZS6;J3KPF3;P08195-3;P08195;P08195-4;P08195-2;F5H0E2;H0YFS2;F5GZI0;F5H867;H0YFX4;F5GZR9	4F2 cell-surface antigen heavy chain	SLC3A2	>tr|F5GZS6|F5GZS6_HUMAN 4F2 cell-surface antigen heavy chain OS=Homo sapiens GN=SLC3A2 PE=1 SV=1;>tr|J3KPF3|J3KPF3_HUMAN 4F2 cell-surface antigen heavy chain OS=Homo sapiens GN=SLC3A2 PE=1 SV=1;>sp|P08195-3|4F2_HUMAN Isoform 3 of 4F2 cell-surface antigen h	NaN	NaN	NaN	18.5	18.7	5.3	64.872	323.31	599	806750000	751450000	691660000	1754610000	1672890000	1583420000	466860000	171812000	434572000	0.90493	0.84848	0.95477	1.0812	0.92252	0.91863	2.1202	1.0192	0.49985	0.396032	-0.0247954	-0.459358	-0.122444		8.99219	8.95067	8.7506	9.1996
551	J3QT54;F5H6M0;F5H047;F5H669;Q8N684-2;Q8N684;Q8N684-3;C9JM38;C9J286;C9J323;F5H5B7;F5H1W4;F5H2K8;F5H6P5;F5H6A8;F5GXA3	Cleavage and polyadenylation specificity factor subunit 7	CPSF7	>tr|J3QT54|J3QT54_HUMAN Cleavage and polyadenylation-specificity factor subunit 7 (Fragment) OS=Homo sapiens GN=CPSF7 PE=1 SV=8;>tr|F5H6M0|F5H6M0_HUMAN Cleavage and polyadenylation-specificity factor subunit 7 (Fragment) OS=Homo sapiens GN=CPSF7 PE=1 SV=1;	NaN	NaN	NaN	0	0	0	22.62	19.426	204	0	0	0	0	0	0	0	0	0	NaN	NaN	NaN	NaN	NaN	NaN	NaN	NaN	NaN	NaN	NaN	NaN	NaN		NaN	NaN	NaN	NaN
552	F5H157;Q15286	Ras-related protein Rab-35	RAB35	>tr|F5H157|F5H157_HUMAN Ras-related protein Rab-35 (Fragment) OS=Homo sapiens GN=RAB35 PE=1 SV=1;>sp|Q15286|RAB35_HUMAN Ras-related protein Rab-35 OS=Homo sapiens GN=RAB35 PE=1 SV=1	NaN	NaN	NaN	0	0	0	21.214	19.868	185	0	0	0	0	0	0	0	0	0	NaN	NaN	NaN	NaN	NaN	NaN	NaN	NaN	NaN	NaN	NaN	NaN	NaN		NaN	NaN	NaN	NaN
553	F5H1F6;F5H4M0;Q9H9H4	Vacuolar protein sorting-associated protein 37B	VPS37B	>tr|F5H1F6|F5H1F6_HUMAN Vacuolar protein sorting-associated protein 37B (Fragment) OS=Homo sapiens GN=VPS37B PE=1 SV=1;>tr|F5H4M0|F5H4M0_HUMAN Vacuolar protein sorting-associated protein 37B (Fragment) OS=Homo sapiens GN=VPS37B PE=1 SV=1;>sp|Q9H9H4|VP37B_H	NaN	NaN	NaN	0	0	0	20.654	15.097	184	0	0	0	0	0	0	0	0	0	NaN	NaN	NaN	NaN	NaN	NaN	NaN	NaN	NaN	NaN	NaN	NaN	NaN		NaN	NaN	NaN	NaN
554	F5H1S9;G8JLB3;Q9Y606-2;Q9Y606	tRNA pseudouridine synthase;tRNA pseudouridine synthase A, mitochondrial	PUS1	>tr|F5H1S9|F5H1S9_HUMAN tRNA pseudouridine synthase OS=Homo sapiens GN=PUS1 PE=1 SV=1;>tr|G8JLB3|G8JLB3_HUMAN tRNA pseudouridine synthase (Fragment) OS=Homo sapiens GN=PUS1 PE=1 SV=1;>sp|Q9Y606-2|TRUA_HUMAN Isoform 2 of tRNA pseudouridine synthase A OS=Hom	NaN	NaN	NaN	0	0	0	41.729	21.081	374	0	0	0	0	0	0	0	0	0	NaN	NaN	NaN	NaN	NaN	NaN	NaN	NaN	NaN	NaN	NaN	NaN	NaN		NaN	NaN	NaN	NaN
555	F5H2U8;F5H2A4;F5H6H0;P52926-3;P52926-6;P52926-4;P52926-5;P52926-2;P52926	High mobility group protein HMGI-C	HMGA2	>tr|F5H2U8|F5H2U8_HUMAN High mobility group protein HMGI-C OS=Homo sapiens GN=HMGA2 PE=1 SV=1;>tr|F5H2A4|F5H2A4_HUMAN High mobility group protein HMGI-C OS=Homo sapiens GN=HMGA2 PE=1 SV=1;>tr|F5H6H0|F5H6H0_HUMAN High mobility group protein HMGI-C OS=Homo s	NaN	NaN	NaN	0	0	12.1	10.767	6.4666	99	0	0	0	0	0	0	26385800	27209100	18376900	NaN	NaN	NaN	NaN	NaN	NaN	NaN	NaN	NaN	NaN	NaN	NaN	NaN		6.94425	6.95759	6.96324	NaN
556	F5H365;Q15436;G3V4V1;G3V1W4;G3V3G5;G3V2R6;Q15436-2;G3V5K1;G3V5X8;G3V4Q2	Protein transport protein Sec23A	SEC23A	>tr|F5H365|F5H365_HUMAN Protein transport protein Sec23A OS=Homo sapiens GN=SEC23A PE=1 SV=1;>sp|Q15436|SC23A_HUMAN Protein transport protein Sec23A OS=Homo sapiens GN=SEC23A PE=1 SV=2;>tr|G3V4V1|G3V4V1_HUMAN Protein transport protein Sec23A (Fragment) OS=	NaN	NaN	NaN	0	0	0	82.968	15.558	736	0	0	0	0	0	0	0	0	0	NaN	NaN	NaN	NaN	NaN	NaN	NaN	NaN	NaN	NaN	NaN	NaN	NaN		NaN	NaN	NaN	NaN
557	F5H4B6;Q8IZ83-3;Q8IZ83;M0QY06	Aldehyde dehydrogenase family 16 member A1	ALDH16A1	>tr|F5H4B6|F5H4B6_HUMAN Aldehyde dehydrogenase family 16 member A1 OS=Homo sapiens GN=ALDH16A1 PE=1 SV=1;>sp|Q8IZ83-3|A16A1_HUMAN Isoform 3 of Aldehyde dehydrogenase family 16 member A1 OS=Homo sapiens GN=ALDH16A1;>sp|Q8IZ83|A16A1_HUMAN Aldehyde dehydrogen	NaN	NaN	NaN	0	0	0	67.152	12.475	639	0	0	0	0	0	0	0	0	0	NaN	NaN	NaN	NaN	NaN	NaN	NaN	NaN	NaN	NaN	NaN	NaN	NaN		NaN	NaN	NaN	NaN
558	F8W020;F8VY35;F8W0J6;F5H4R6;H0YIV4;P55209-2;P55209;H0YHC3;F8W118;F8VV59;B7Z9C2;F8VRJ2;F8VVB5;H0YH88;F8VXI6;F8VUX1;F8W543;P55209-3	Nucleosome assembly protein 1-like 1	NAP1L1	>tr|F8W020|F8W020_HUMAN Nucleosome assembly protein 1-like 1 (Fragment) OS=Homo sapiens GN=NAP1L1 PE=1 SV=1;>tr|F8VY35|F8VY35_HUMAN Nucleosome assembly protein 1-like 1 (Fragment) OS=Homo sapiens GN=NAP1L1 PE=1 SV=1;>tr|F8W0J6|F8W0J6_HUMAN Nucleosome assem	NaN	NaN	NaN	18.8	18.8	4.8	24.366	119.35	207	133232000	125673000	92103000	268320000	285060000	218560000	0	0	0	0.95282	0.80456	0.93676	1.195	1.4888	1.0283	NaN	NaN	NaN	0.287839	-0.000317343	-0.0942486	0.0402613		8.14436	8.11837	7.66324	8.33957
559	F5H5D3;Q9BQE3;A0A1W2PQM2	Tubulin alpha-1C chain	TUBA1C	>tr|F5H5D3|F5H5D3_HUMAN Tubulin alpha chain OS=Homo sapiens GN=TUBA1C PE=1 SV=1;>sp|Q9BQE3|TBA1C_HUMAN Tubulin alpha-1C chain OS=Homo sapiens GN=TUBA1C PE=1 SV=1;>tr|A0A1W2PQM2|A0A1W2PQM2_HUMAN Tubulin alpha-1C chain OS=Homo sapiens GN=TUBA1C PE=1 SV=1	NaN	NaN	NaN	43.4	43.5	22.9	57.73	99.319	519	587540000	581330000	518090000	1158760000	1197400000	1061620000	0	0	0	1.5758	1.0302	0.81102	1.3493	1.1536	0.88961	NaN	NaN	NaN	0.448584	0.250658	-0.302191	-0.168755		8.7745	8.76345	8.41337	9.02597
560	F5H6E2;O00159-2;O00159-3;O00159;I3L204;I3L4D4;I3L501;I3L3Y6;I3L168;I3L3F5	Unconventional myosin-Ic	MYO1C	>tr|F5H6E2|F5H6E2_HUMAN Unconventional myosin-Ic OS=Homo sapiens GN=MYO1C PE=1 SV=1;>sp|O00159-2|MYO1C_HUMAN Isoform 2 of Unconventional myosin-Ic OS=Homo sapiens GN=MYO1C;>sp|O00159-3|MYO1C_HUMAN Isoform 3 of Unconventional myosin-Ic OS=Homo sapiens GN=MY	NaN	NaN	NaN	24.1	23.2	3.3	118.99	280.55	1039	1816590000	1904550000	1773500000	2108150000	2047320000	1665670000	83716000	79788000	58690000	1.2876	1.2186	1.0407	1.0329	0.87486	0.92828	1.0185	1.7637	1.631	0.0844998	0.420509	0.417758	-0.107368		9.11922	9.13487	8.96194	9.22159
561	H0YLF3;F5H6I0;P61769	Beta-2-microglobulin;Beta-2-microglobulin form pI 5.3	B2M	>tr|H0YLF3|H0YLF3_HUMAN Beta-2-microglobulin (Fragment) OS=Homo sapiens GN=B2M PE=1 SV=1;>tr|F5H6I0|F5H6I0_HUMAN Beta-2-microglobulin OS=Homo sapiens GN=B2M PE=1 SV=2;>sp|P61769|B2MG_HUMAN Beta-2-microglobulin OS=Homo sapiens GN=B2M PE=1 SV=1	NaN	NaN	NaN	0	0	0	8.4984	6.7491	71	0	0	0	0	0	0	0	0	0	NaN	NaN	NaN	NaN	NaN	NaN	NaN	NaN	NaN	NaN	NaN	NaN	NaN		NaN	NaN	NaN	NaN
562	F5H6I7;Q6DD88;F5GWF8	Atlastin-3	ATL3	>tr|F5H6I7|F5H6I7_HUMAN Atlastin-3 OS=Homo sapiens GN=ATL3 PE=1 SV=1;>sp|Q6DD88|ATLA3_HUMAN Atlastin-3 OS=Homo sapiens GN=ATL3 PE=1 SV=1;>tr|F5GWF8|F5GWF8_HUMAN Atlastin-3 (Fragment) OS=Homo sapiens GN=ATL3 PE=1 SV=1	NaN	NaN	NaN	0	0	0	58.772	31	523	0	0	0	0	0	0	0	0	0	NaN	NaN	NaN	NaN	NaN	NaN	NaN	NaN	NaN	NaN	NaN	NaN	NaN		NaN	NaN	NaN	NaN
563	I3L0H8;F6QDS0;H3BQK0;Q9UMR2-2;Q9UMR2-4;Q9NUU7;Q9UMR2;H3BTB3;H3BMQ5;H3BN59;I3L352;Q9UMR2-3;Q9NUU7-2	ATP-dependent RNA helicase DDX19B;ATP-dependent RNA helicase DDX19A	DDX19A;DDX19B	>tr|I3L0H8|I3L0H8_HUMAN ATP-dependent RNA helicase DDX19A OS=Homo sapiens GN=DDX19A PE=1 SV=1;>tr|F6QDS0|F6QDS0_HUMAN HCG2043426, isoform CRA_b OS=Homo sapiens GN=hCG_2043426 PE=1 SV=1;>tr|H3BQK0|H3BQK0_HUMAN ATP-dependent RNA helicase DDX19B OS=Homo sapie	NaN	NaN	NaN	0	0	0	50.519	72.155	447	0	0	0	0	0	0	0	0	0	NaN	NaN	NaN	NaN	NaN	NaN	NaN	NaN	NaN	NaN	NaN	NaN	NaN		NaN	NaN	NaN	NaN
564	I3L2Z8;I3L3H6;F6QPS0;G5EA36;P30260;P30260-2	Cell division cycle protein 27 homolog	CDC27	>tr|I3L2Z8|I3L2Z8_HUMAN Cell division cycle protein 27 homolog (Fragment) OS=Homo sapiens GN=CDC27 PE=1 SV=1;>tr|I3L3H6|I3L3H6_HUMAN Cell division cycle protein 27 homolog (Fragment) OS=Homo sapiens GN=CDC27 PE=1 SV=1;>tr|F6QPS0|F6QPS0_HUMAN Cell division	NaN	NaN	NaN	0	0	0	9.6181	7.7098	86	0	0	0	0	0	0	0	0	0	NaN	NaN	NaN	NaN	NaN	NaN	NaN	NaN	NaN	NaN	NaN	NaN	NaN		NaN	NaN	NaN	NaN
565	F6RFD5;P60981;P60981-2	Destrin	DSTN	>tr|F6RFD5|F6RFD5_HUMAN Destrin OS=Homo sapiens GN=DSTN PE=1 SV=1;>sp|P60981|DEST_HUMAN Destrin OS=Homo sapiens GN=DSTN PE=1 SV=3;>sp|P60981-2|DEST_HUMAN Isoform 2 of Destrin OS=Homo sapiens GN=DSTN	NaN	NaN	NaN	0	0	0	15.397	29.104	135	0	0	0	0	0	0	0	0	0	NaN	NaN	NaN	NaN	NaN	NaN	NaN	NaN	NaN	NaN	NaN	NaN	NaN		NaN	NaN	NaN	NaN
566	F6T1Q0;Q6L8Q7-2;Q6L8Q7	2,5-phosphodiesterase 12	PDE12	>tr|F6T1Q0|F6T1Q0_HUMAN 2,5-phosphodiesterase 12 OS=Homo sapiens GN=PDE12 PE=1 SV=1;>sp|Q6L8Q7-2|PDE12_HUMAN Isoform 2 of 2,5-phosphodiesterase 12 OS=Homo sapiens GN=PDE12;>sp|Q6L8Q7|PDE12_HUMAN 2,5-phosphodiesterase 12 OS=Homo sapiens GN=PDE12 PE=1	NaN	NaN	NaN	0	0	0	52.175	7.9697	472	0	0	0	0	0	0	0	0	0	NaN	NaN	NaN	NaN	NaN	NaN	NaN	NaN	NaN	NaN	NaN	NaN	NaN		NaN	NaN	NaN	NaN
567	F6TLX2;Q9HC38-2;I3L3Q4;Q9HC38;Q9HC38-3;I3L1F4;I3L1I0	Glyoxalase domain-containing protein 4	GLOD4	>tr|F6TLX2|F6TLX2_HUMAN Glyoxalase domain-containing protein 4 OS=Homo sapiens GN=GLOD4 PE=1 SV=1;>sp|Q9HC38-2|GLOD4_HUMAN Isoform 2 of Glyoxalase domain-containing protein 4 OS=Homo sapiens GN=GLOD4;>tr|I3L3Q4|I3L3Q4_HUMAN Glyoxalase domain-containing pro	NaN	NaN	NaN	0	0	0	54.719	46.225	502	0	0	0	0	0	0	0	0	0	NaN	NaN	NaN	NaN	NaN	NaN	NaN	NaN	NaN	NaN	NaN	NaN	NaN		NaN	NaN	NaN	NaN
568	F6VRR5;Q9BY77-2;Q9BY77;Q6R954;F8WEE2;Q8WUT1;F8WCX5	Polymerase delta-interacting protein 3	POLDIP3;PDIP46	>tr|F6VRR5|F6VRR5_HUMAN Polymerase delta-interacting protein 3 OS=Homo sapiens GN=POLDIP3 PE=1 SV=1;>sp|Q9BY77-2|PDIP3_HUMAN Isoform 2 of Polymerase delta-interacting protein 3 OS=Homo sapiens GN=POLDIP3;>sp|Q9BY77|PDIP3_HUMAN Polymerase delta-interacting	NaN	NaN	NaN	0	0	0	48.103	21.732	438	0	0	0	0	0	0	0	0	0	NaN	NaN	NaN	NaN	NaN	NaN	NaN	NaN	NaN	NaN	NaN	NaN	NaN		NaN	NaN	NaN	NaN
569	F6WQW2;P43487-2;P43487;C9JXG8;Q5T0Z6;C9JJ34;C9JDM3;C9JGV6;Q9C010;Q9C010-2	Ran-specific GTPase-activating protein	RANBP1	>tr|F6WQW2|F6WQW2_HUMAN Ran-specific GTPase-activating protein OS=Homo sapiens GN=RANBP1 PE=1 SV=1;>sp|P43487-2|RANG_HUMAN Isoform 2 of Ran-specific GTPase-activating protein OS=Homo sapiens GN=RANBP1;>sp|P43487|RANG_HUMAN Ran-specific GTPase-activating pr	NaN	NaN	NaN	0	0	4	31.904	20.456	278	0	0	0	0	0	0	2301000	1599410	1657610	NaN	NaN	NaN	NaN	NaN	NaN	NaN	NaN	NaN	NaN	NaN	NaN	NaN		5.8848	5.72684	5.91845	NaN
570	F8VNT9;F8VV56;F8W022;F8VWK8;P08962-3;P08962-2;P08962	CD63 antigen	CD63	>tr|F8VNT9|F8VNT9_HUMAN CD63 antigen (Fragment) OS=Homo sapiens GN=CD63 PE=1 SV=1;>tr|F8VV56|F8VV56_HUMAN CD63 antigen OS=Homo sapiens GN=CD63 PE=1 SV=1;>tr|F8W022|F8W022_HUMAN Tetraspanin (Fragment) OS=Homo sapiens GN=CD63 PE=1 SV=1;>tr|F8VWK8|F8VWK8_HUMA	NaN	NaN	NaN	7.5	7.5	0	14.265	20.322	133	88540000	104235000	129771000	133536000	147224000	155482000	0	0	0	2.4179	3.7616	1.468	1.932	2.005	1.0802	NaN	NaN	NaN	1.14499	1.50934	0.553852	0.111298		7.89536	7.89904	7.81215	8.19168
571	F8VP99;F8VP63;F8VYN9;P40616-2;P40616	ADP-ribosylation factor-like protein 1	ARL1	>tr|F8VP99|F8VP99_HUMAN ADP-ribosylation factor-like protein 1 (Fragment) OS=Homo sapiens GN=ARL1 PE=1 SV=1;>tr|F8VP63|F8VP63_HUMAN ADP-ribosylation factor-like protein 1 OS=Homo sapiens GN=ARL1 PE=1 SV=1;>tr|F8VYN9|F8VYN9_HUMAN ADP-ribosylation factor-lik	NaN	NaN	NaN	0	0	0	1.7852	7.5059	17	0	0	0	0	0	0	0	0	0	NaN	NaN	NaN	NaN	NaN	NaN	NaN	NaN	NaN	NaN	NaN	NaN	NaN		NaN	NaN	NaN	NaN
572	F8VPD4;P27708;H7C2E4;H7C3Z5;H7BZB3;P31327-2;P31327;P31327-3	CAD protein;Glutamine-dependent carbamoyl-phosphate synthase;Aspartate carbamoyltransferase;Dihydroorotase	CAD	>tr|F8VPD4|F8VPD4_HUMAN CAD protein OS=Homo sapiens GN=CAD PE=1 SV=1;>sp|P27708|PYR1_HUMAN CAD protein OS=Homo sapiens GN=CAD PE=1 SV=3	NaN	NaN	NaN	0.6	1.9	0	236.02	323.31	2162	5094800	6500200	4826000	82520000	100478000	78198000	0	0	0	NaN	NaN	NaN	1.0381	1.2342	1.0401	NaN	NaN	NaN	0.303576	0.0539454	NaN	0.0567222		7.54643	7.47237	6.38256	7.8932
573	F8VRN8;F8VS07;F8VQE1;Q9UHB6-3;Q9UHB6-2;Q9UHB6-5;Q9UHB6;Q9UHB6-4	LIM domain and actin-binding protein 1	TRMT1;LIMA1	>tr|F8VRN8|F8VRN8_HUMAN LIM domain and actin-binding protein 1 OS=Homo sapiens GN=LIMA1 PE=1 SV=1;>tr|F8VS07|F8VS07_HUMAN LIM domain and actin-binding protein 1 OS=Homo sapiens GN=LIMA1 PE=1 SV=1;>tr|F8VQE1|F8VQE1_HUMAN LIM domain and actin-binding protein	NaN	NaN	NaN	2.8	0	0	43.19	7.3837	388	35194000	32710400	21444400	0	0	0	0	0	0	NaN	NaN	NaN	NaN	NaN	NaN	NaN	NaN	NaN	NaN	NaN	NaN	NaN		7.06935	7.03756	7.03028	NaN
574	F8VRK6;H0YH87;F8WB06;F8VQP2;V9GY86;Q99700-2;Q99700-5;Q99700-4;Q99700	Ataxin-2	ATXN2	>tr|F8VRK6|F8VRK6_HUMAN Ataxin-2 (Fragment) OS=Homo sapiens GN=ATXN2 PE=1 SV=2;>tr|H0YH87|H0YH87_HUMAN Ataxin-2 (Fragment) OS=Homo sapiens GN=ATXN2 PE=1 SV=1;>tr|F8WB06|F8WB06_HUMAN Ataxin-2 OS=Homo sapiens GN=ATXN2 PE=1 SV=1;>tr|F8VQP2|F8VQP2_HUMAN Ataxin	NaN	NaN	NaN	0	0	0	25.73	16.526	235	0	0	0	0	0	0	0	0	0	NaN	NaN	NaN	NaN	NaN	NaN	NaN	NaN	NaN	NaN	NaN	NaN	NaN		NaN	NaN	NaN	NaN
575	F8VQQ3;Q9HB07;F8VR84;H3BPH3	UPF0160 protein MYG1, mitochondrial	C12orf10	>tr|F8VQQ3|F8VQQ3_HUMAN UPF0160 protein MYG1, mitochondrial OS=Homo sapiens GN=C12orf10 PE=1 SV=1;>sp|Q9HB07|MYG1_HUMAN UPF0160 protein MYG1, mitochondrial OS=Homo sapiens GN=C12orf10 PE=1 SV=2;>tr|F8VR84|F8VR84_HUMAN UPF0160 protein MYG1, mitochondrial OS	NaN	NaN	NaN	0	0	0	33.819	44.519	301	0	0	0	0	0	0	0	0	0	NaN	NaN	NaN	NaN	NaN	NaN	NaN	NaN	NaN	NaN	NaN	NaN	NaN		NaN	NaN	NaN	NaN
576	F8VRR3;F8VQZ7;P50579-3;P50579-2;P50579;G3V1U3;F8VZX9;F8VY03	Methionine aminopeptidase 2	METAP2	>tr|F8VRR3|F8VRR3_HUMAN Methionine aminopeptidase 2 OS=Homo sapiens GN=METAP2 PE=1 SV=1;>tr|F8VQZ7|F8VQZ7_HUMAN Methionine aminopeptidase 2 OS=Homo sapiens GN=METAP2 PE=1 SV=1;>sp|P50579-3|MAP2_HUMAN Isoform 3 of Methionine aminopeptidase 2 OS=Homo sapiens	NaN	NaN	NaN	0	0	0	48.876	30.233	442	0	0	0	0	0	0	0	0	0	NaN	NaN	NaN	NaN	NaN	NaN	NaN	NaN	NaN	NaN	NaN	NaN	NaN		NaN	NaN	NaN	NaN
577	F8W651;F8VVA7;P61923;F8VYK5;P61923-2;P61923-3;P61923-4;F8VXB1;F8VUC5;F8W156;F8VYZ4;P61923-5	Coatomer subunit zeta-1	COPZ1	>tr|F8W651|F8W651_HUMAN Coatomer subunit zeta-1 OS=Homo sapiens GN=COPZ1 PE=1 SV=1;>tr|F8VVA7|F8VVA7_HUMAN Coatomer subunit zeta-1 OS=Homo sapiens GN=COPZ1 PE=1 SV=1;>sp|P61923|COPZ1_HUMAN Coatomer subunit zeta-1 OS=Homo sapiens GN=COPZ1 PE=1 SV=1;>tr|F8VY	NaN	NaN	NaN	0	0	0	13.393	27.199	119	0	0	0	0	0	0	0	0	0	NaN	NaN	NaN	NaN	NaN	NaN	NaN	NaN	NaN	NaN	NaN	NaN	NaN		NaN	NaN	NaN	NaN
578	F8VVL1;O43583	Density-regulated protein	DENR	>tr|F8VVL1|F8VVL1_HUMAN Density-regulated protein OS=Homo sapiens GN=DENR PE=1 SV=1;>sp|O43583|DENR_HUMAN Density-regulated protein OS=Homo sapiens GN=DENR PE=1 SV=2	NaN	NaN	NaN	0	0	0	17.77	18.915	160	0	0	0	0	0	0	0	0	0	NaN	NaN	NaN	NaN	NaN	NaN	NaN	NaN	NaN	NaN	NaN	NaN	NaN		NaN	NaN	NaN	NaN
579	F8W1U7;F8VWH9;Q8N6T3-4;Q8N6T3-5;Q8N6T3;Q8N6T3-2;E5RHH7;E5RHT6;Q8N6T3-3;E5RHC5	ADP-ribosylation factor GTPase-activating protein 1	ARFGAP1	>tr|F8W1U7|F8W1U7_HUMAN ADP-ribosylation factor GTPase-activating protein 1 (Fragment) OS=Homo sapiens GN=ARFGAP1 PE=1 SV=1;>tr|F8VWH9|F8VWH9_HUMAN ADP-ribosylation factor GTPase-activating protein 1 OS=Homo sapiens GN=ARFGAP1 PE=1 SV=1;>sp|Q8N6T3-4|ARFG1_	NaN	NaN	NaN	0	0	0	29.571	20.892	271	0	0	0	0	0	0	0	0	0	NaN	NaN	NaN	NaN	NaN	NaN	NaN	NaN	NaN	NaN	NaN	NaN	NaN		NaN	NaN	NaN	NaN
580	F8VX04;Q9H2H9	Sodium-coupled neutral amino acid transporter 1	SLC38A1	>tr|F8VX04|F8VX04_HUMAN Sodium-coupled neutral amino acid transporter 1 OS=Homo sapiens GN=SLC38A1 PE=1 SV=1;>sp|Q9H2H9|S38A1_HUMAN Sodium-coupled neutral amino acid transporter 1 OS=Homo sapiens GN=SLC38A1 PE=1 SV=1	NaN	NaN	NaN	0	0	0	56.195	18.284	503	0	0	0	0	0	0	0	0	0	NaN	NaN	NaN	NaN	NaN	NaN	NaN	NaN	NaN	NaN	NaN	NaN	NaN		NaN	NaN	NaN	NaN
581	F8VXC8;Q8TAQ2-2;Q8TAQ2-3;Q8TAQ2	SWI/SNF complex subunit SMARCC2	SMARCC2	>tr|F8VXC8|F8VXC8_HUMAN SWI/SNF complex subunit SMARCC2 OS=Homo sapiens GN=SMARCC2 PE=1 SV=1;>sp|Q8TAQ2-2|SMRC2_HUMAN Isoform 2 of SWI/SNF complex subunit SMARCC2 OS=Homo sapiens GN=SMARCC2;>sp|Q8TAQ2-3|SMRC2_HUMAN Isoform 3 of SWI/SNF complex subunit SMAR	NaN	NaN	NaN	0	0	0	136.18	8.0118	1245	0	0	0	0	0	0	0	0	0	NaN	NaN	NaN	NaN	NaN	NaN	NaN	NaN	NaN	NaN	NaN	NaN	NaN		NaN	NaN	NaN	NaN
582	F8VXU5;Q9UBQ0;Q9UBQ0-2	Vacuolar protein sorting-associated protein 29	VPS29	>tr|F8VXU5|F8VXU5_HUMAN Vacuolar protein sorting-associated protein 29 OS=Homo sapiens GN=VPS29 PE=1 SV=1;>sp|Q9UBQ0|VPS29_HUMAN Vacuolar protein sorting-associated protein 29 OS=Homo sapiens GN=VPS29 PE=1 SV=1;>sp|Q9UBQ0-2|VPS29_HUMAN Isoform 2 of Vacuola	NaN	NaN	NaN	0	0	0	23.98	12.59	214	0	0	0	0	0	0	0	0	0	NaN	NaN	NaN	NaN	NaN	NaN	NaN	NaN	NaN	NaN	NaN	NaN	NaN		NaN	NaN	NaN	NaN
583	F8VYE8;P36873;P36873-2;F8VR82;F8W0W8;A0A087WYY5;E7ETD8;H0Y3Y6;F8W1A0;F5H1L6;F5H037	Serine/threonine-protein phosphatase;Serine/threonine-protein phosphatase PP1-gamma catalytic subunit	PPP1CC	>tr|F8VYE8|F8VYE8_HUMAN Serine/threonine-protein phosphatase OS=Homo sapiens GN=PPP1CC PE=1 SV=1;>sp|P36873|PP1G_HUMAN Serine/threonine-protein phosphatase PP1-gamma catalytic subunit OS=Homo sapiens GN=PPP1CC PE=1 SV=1;>sp|P36873-2|PP1G_HUMAN Isoform Gamm	NaN	NaN	NaN	0	4.6	7.6	34.95	28.802	304	0	0	0	0	0	0	0	0	0	NaN	NaN	NaN	NaN	NaN	NaN	NaN	NaN	NaN	NaN	NaN	NaN	NaN		NaN	NaN	NaN	NaN
584	F8VYY9;P54619-2;P54619;P54619-3;H0YHF8;E9PGP6;Q9UGJ0-2;Q9UGJ0-3;Q9UGJ0;F8VPF5;F8VVA3;H0YIC9	5-AMP-activated protein kinase subunit gamma-1;5-AMP-activated protein kinase subunit gamma-2	PRKAG1;PRKAG2	>tr|F8VYY9|F8VYY9_HUMAN 5-AMP-activated protein kinase subunit gamma-1 OS=Homo sapiens GN=PRKAG1 PE=1 SV=1;>sp|P54619-2|AAKG1_HUMAN Isoform 2 of 5-AMP-activated protein kinase subunit gamma-1 OS=Homo sapiens GN=PRKAG1;>sp|P54619|AAKG1_HUMAN 5-AMP-activa	NaN	NaN	NaN	0	0	0	31.905	31.093	280	0	0	0	0	0	0	0	0	0	NaN	NaN	NaN	NaN	NaN	NaN	NaN	NaN	NaN	NaN	NaN	NaN	NaN		NaN	NaN	NaN	NaN
585	F8VZG5;F8W1A4;P54819-3;P54819-5;P54819-2;P54819;G3V213;F8VY04;P54819-4;P54819-6;F8VPP1	Adenylate kinase 2, mitochondrial;Adenylate kinase 2, mitochondrial;Adenylate kinase 2, mitochondrial, N-terminally processed	AK2	>tr|F8VZG5|F8VZG5_HUMAN Adenylate kinase 2, mitochondrial OS=Homo sapiens GN=AK2 PE=1 SV=1;>tr|F8W1A4|F8W1A4_HUMAN Adenylate kinase 2, mitochondrial OS=Homo sapiens GN=AK2 PE=1 SV=1;>sp|P54819-3|KAD2_HUMAN Isoform 3 of Adenylate kinase 2, mitochondrial OS=	NaN	NaN	NaN	0	0	8	17.499	42.24	162	0	0	0	0	0	0	1883200	1579740	1189140	NaN	NaN	NaN	NaN	NaN	NaN	NaN	NaN	NaN	NaN	NaN	NaN	NaN		5.79778	5.72146	5.7742	NaN
586	F8VZQ9;P82979;H0YHG0;F8VS12	SAP domain-containing ribonucleoprotein	SARNP	>tr|F8VZQ9|F8VZQ9_HUMAN SAP domain-containing ribonucleoprotein OS=Homo sapiens GN=SARNP PE=1 SV=1;>sp|P82979|SARNP_HUMAN SAP domain-containing ribonucleoprotein OS=Homo sapiens GN=SARNP PE=1 SV=3;>tr|H0YHG0|H0YHG0_HUMAN Uncharacterized protein (Fragment)	NaN	NaN	NaN	0	0	0	24.105	21.031	213	0	0	0	0	0	0	0	0	0	NaN	NaN	NaN	NaN	NaN	NaN	NaN	NaN	NaN	NaN	NaN	NaN	NaN		NaN	NaN	NaN	NaN
587	F8W031;F8W1K5;F8VXJ7;Q9Y2B0;H0YI18	Protein canopy homolog 2	CNPY2	>tr|F8W031|F8W031_HUMAN Uncharacterized protein (Fragment) OS=Homo sapiens PE=1 SV=1;>tr|F8W1K5|F8W1K5_HUMAN Protein canopy homolog 2 (Fragment) OS=Homo sapiens GN=CNPY2 PE=1 SV=1;>tr|F8VXJ7|F8VXJ7_HUMAN Protein canopy homolog 2 (Fragment) OS=Homo sapiens	NaN	NaN	NaN	0	0	0	29.224	29.829	263	0	0	0	0	0	0	0	0	0	NaN	NaN	NaN	NaN	NaN	NaN	NaN	NaN	NaN	NaN	NaN	NaN	NaN		NaN	NaN	NaN	NaN
588	F8W1R7;G3V1V0;P60660-2;P60660;J3KND3;G8JLA2;B7Z6Z4;G3V1Y7;F8VPF3;F8VZU9;F8W180;F8W1I5;P14649;F8VXL3;H0YI43	Myosin light polypeptide 6	PDE6H;MYL6	>tr|F8W1R7|F8W1R7_HUMAN Myosin light polypeptide 6 OS=Homo sapiens GN=MYL6 PE=1 SV=1;>tr|G3V1V0|G3V1V0_HUMAN Myosin light polypeptide 6 OS=Homo sapiens GN=MYL6 PE=1 SV=1;>sp|P60660-2|MYL6_HUMAN Isoform Smooth muscle of Myosin light polypeptide 6 OS=Homo sa	NaN	NaN	NaN	38.6	38.6	14.5	16.29	69.216	145	804320000	804900000	809480000	676520000	636240000	455380000	242683000	211994000	164037000	1.4961	1.2855	0.88201	0.87448	0.64623	0.80098	0.99598	1.1205	1.175	0.0650254	0.128944	0.0405488	-0.320162		8.74903	8.75164	8.68731	8.65837
589	F8W6G1;Q9UHY1	Nuclear receptor-binding protein	NRBP1	>tr|F8W6G1|F8W6G1_HUMAN Nuclear receptor-binding protein OS=Homo sapiens GN=NRBP1 PE=1 SV=1;>sp|Q9UHY1|NRBP_HUMAN Nuclear receptor-binding protein OS=Homo sapiens GN=NRBP1 PE=1 SV=1	NaN	NaN	NaN	0	0	0	60.829	7.5116	543	0	0	0	0	0	0	0	0	0	NaN	NaN	NaN	NaN	NaN	NaN	NaN	NaN	NaN	NaN	NaN	NaN	NaN		NaN	NaN	NaN	NaN
590	F8W6I7;P09651-3;P09651-2;P09651;F8VZ49;Q32P51;F8VTQ5;F8W646;H0YH80;F8VYN5	Heterogeneous nuclear ribonucleoprotein A1;Heterogeneous nuclear ribonucleoprotein A1, N-terminally processed;Heterogeneous nuclear ribonucleoprotein A1-like 2	HNRNPA1;HNRNPA1L2	>tr|F8W6I7|F8W6I7_HUMAN Heterogeneous nuclear ribonucleoprotein A1 OS=Homo sapiens GN=HNRNPA1 PE=1 SV=2;>sp|P09651-3|ROA1_HUMAN Isoform 2 of Heterogeneous nuclear ribonucleoprotein A1 OS=Homo sapiens GN=HNRNPA1;>sp|P09651-2|ROA1_HUMAN Isoform A1-A of Heter	NaN	NaN	NaN	48.2	53.4	44.3	33.155	323.31	307	3108900000	3398100000	2656000000	4013900000	4334000000	3302500000	5945200000	4653400000	3920400000	0.80669	0.80306	1.0861	0.93839	1.0523	1.1019	0.92516	0.83581	0.94715	-0.107726	-0.219124	0.0237875	0.139993		9.6496	9.60442	9.51696	9.51884
591	F8W726;Q14157-4;Q14157-1;Q14157-3;Q14157;Q14157-5;Q5VU77;Q5VU81;Q5VU80;Q5VU79;Q5VU78;H0Y5H6;H7C2T8	Ubiquitin-associated protein 2-like	UBAP2L	>tr|F8W726|F8W726_HUMAN Ubiquitin-associated protein 2-like OS=Homo sapiens GN=UBAP2L PE=1 SV=2;>sp|Q14157-4|UBP2L_HUMAN Isoform 4 of Ubiquitin-associated protein 2-like OS=Homo sapiens GN=UBAP2L;>sp|Q14157-1|UBP2L_HUMAN Isoform 2 of Ubiquitin-associated p	NaN	NaN	NaN	0.8	1.4	6.1	113.63	128.58	1079	7262000	9059300	5918500	23687000	23687000	0	314480000	203372000	235012000	NaN	NaN	NaN	NaN	NaN	NaN	0.9551	0.81337	0.8154	-0.0662763	-0.298016	-0.29442	NaN		8.06124	7.89601	8.08086	NaN
592	F8W733;Q9NXR7-4;Q9NXR7-3;Q9NXR7;Q9NXR7-1	BRCA1-A complex subunit BRE	BRE	>tr|F8W733|F8W733_HUMAN BRISC and BRCA1-A complex member 2 (Fragment) OS=Homo sapiens GN=BABAM2 PE=1 SV=1;>sp|Q9NXR7-4|BABA2_HUMAN Isoform 4 of BRISC and BRCA1-A complex member 2 OS=Homo sapiens GN=BABAM2;>sp|Q9NXR7-3|BABA2_HUMAN Isoform 3 of BRISC and BRC	NaN	NaN	NaN	0	0	0	31.972	12.893	284	0	0	0	0	0	0	0	0	0	NaN	NaN	NaN	NaN	NaN	NaN	NaN	NaN	NaN	NaN	NaN	NaN	NaN		NaN	NaN	NaN	NaN
593	F8W7C6;A0A087WV22;H7C123;H7C2C5;Q96L21;H7C2U2		RPL10	>tr|F8W7C6|F8W7C6_HUMAN 60S ribosomal protein L10 OS=Homo sapiens GN=RPL10 PE=1 SV=2;>tr|A0A087WV22|A0A087WV22_HUMAN 60S ribosomal protein L10 OS=Homo sapiens GN=RPL10 PE=1 SV=1;>tr|H7C123|H7C123_HUMAN 60S ribosomal protein L10 (Fragment) OS=Homo sapiens G	NaN	NaN	NaN	38	38	32.5	18.565	31.246	163	0	0	0	0	0	0	0	0	0	NaN	NaN	NaN	NaN	NaN	NaN	NaN	NaN	NaN	NaN	NaN	NaN	NaN		NaN	NaN	NaN	NaN
594	F8W7Q4;Q96A26	Protein FAM162A	FAM162A	>tr|F8W7Q4|F8W7Q4_HUMAN Protein FAM162A OS=Homo sapiens GN=FAM162A PE=1 SV=1;>sp|Q96A26|F162A_HUMAN Protein FAM162A OS=Homo sapiens GN=FAM162A PE=1 SV=2	NaN	NaN	NaN	0	0	0	16.515	29.71	144	0	0	0	0	0	0	0	0	0	NaN	NaN	NaN	NaN	NaN	NaN	NaN	NaN	NaN	NaN	NaN	NaN	NaN		NaN	NaN	NaN	NaN
595	F8W8A6;Q6NVY1-2;Q6NVY1	3-hydroxyisobutyryl-CoA hydrolase, mitochondrial	HIBCH	>tr|F8W8A6|F8W8A6_HUMAN 3-hydroxyisobutyryl-CoA hydrolase, mitochondrial (Fragment) OS=Homo sapiens GN=HIBCH PE=1 SV=1;>sp|Q6NVY1-2|HIBCH_HUMAN Isoform 2 of 3-hydroxyisobutyryl-CoA hydrolase, mitochondrial OS=Homo sapiens GN=HIBCH;>sp|Q6NVY1|HIBCH_HUMAN 3-	NaN	NaN	NaN	0	0	0	14.579	8.8912	128	0	0	0	0	0	0	0	0	0	NaN	NaN	NaN	NaN	NaN	NaN	NaN	NaN	NaN	NaN	NaN	NaN	NaN		NaN	NaN	NaN	NaN
596	F8W8D4;Q8TBC4-2;Q8TBC4	NEDD8-activating enzyme E1 catalytic subunit	UBA3	>tr|F8W8D4|F8W8D4_HUMAN NEDD8-activating enzyme E1 catalytic subunit OS=Homo sapiens GN=UBA3 PE=1 SV=1;>sp|Q8TBC4-2|UBA3_HUMAN Isoform 2 of NEDD8-activating enzyme E1 catalytic subunit OS=Homo sapiens GN=UBA3;>sp|Q8TBC4|UBA3_HUMAN NEDD8-activating enzyme E	NaN	NaN	NaN	0	0	0	47.271	20.431	422	0	0	0	0	0	0	0	0	0	NaN	NaN	NaN	NaN	NaN	NaN	NaN	NaN	NaN	NaN	NaN	NaN	NaN		NaN	NaN	NaN	NaN
597	J3KQ45;F8W8W7;O43493-6;O43493-4;O43493-2;O43493-5;O43493-3;O43493	Trans-Golgi network integral membrane protein 2	TGOLN2	>tr|J3KQ45|J3KQ45_HUMAN Trans-Golgi network integral membrane protein 2 OS=Homo sapiens GN=TGOLN2 PE=1 SV=1;>tr|F8W8W7|F8W8W7_HUMAN Trans-Golgi network integral membrane protein 2 OS=Homo sapiens GN=TGOLN2 PE=1 SV=2;>sp|O43493-6|TGON2_HUMAN Isoform 6 of Tr	NaN	NaN	NaN	0	0	0	47.879	12.325	454	0	0	0	0	0	0	0	0	0	NaN	NaN	NaN	NaN	NaN	NaN	NaN	NaN	NaN	NaN	NaN	NaN	NaN		NaN	NaN	NaN	NaN
598	F8W914;Q9NQC3-2;Q9NQC3-5;Q9NQC3;H7C106;Q9NQC3-3;Q9NQC3-4;Q9NQC3-6;A0A0U1RQR6	Reticulon;Reticulon-4	RTN4	>tr|F8W914|F8W914_HUMAN Reticulon OS=Homo sapiens GN=RTN4 PE=1 SV=1;>sp|Q9NQC3-2|RTN4_HUMAN Isoform 2 of Reticulon-4 OS=Homo sapiens GN=RTN4;>sp|Q9NQC3-5|RTN4_HUMAN Isoform 5 of Reticulon-4 OS=Homo sapiens GN=RTN4;>sp|Q9NQC3|RTN4_HUMAN Reticulon-4 OS=Homo	NaN	NaN	NaN	10.4	14.2	0	37.144	122.96	345	146565000	166690000	141149000	400230000	411430000	366220000	0	0	0	0.94928	0.81147	0.9049	1.3672	0.9992	0.83108	NaN	NaN	NaN	-0.0376509	0.123448	-0.14417	-0.266941		8.26951	8.2764	7.84865	8.56374
599	F8W930;Q9Y6M1-5;Q9Y6M1-6;Q9Y6M1-3;Q9Y6M1-4;Q9Y6M1-1;Q9Y6M1	Insulin-like growth factor 2 mRNA-binding protein 2	IGF2BP2	>tr|F8W930|F8W930_HUMAN Insulin-like growth factor 2 mRNA-binding protein 2 OS=Homo sapiens GN=IGF2BP2 PE=1 SV=1;>sp|Q9Y6M1-5|IF2B2_HUMAN Isoform 5 of Insulin-like growth factor 2 mRNA-binding protein 2 OS=Homo sapiens GN=IGF2BP2;>sp|Q9Y6M1-6|IF2B2_HUMAN I	NaN	NaN	NaN	0	0	0	66.785	36.411	605	0	0	0	0	0	0	0	0	0	NaN	NaN	NaN	NaN	NaN	NaN	NaN	NaN	NaN	NaN	NaN	NaN	NaN		NaN	NaN	NaN	NaN
600	F8W9S7;Q14C86-3;Q14C86-4;Q14C86-5;Q14C86-2;Q14C86;Q14C86-6;B0QZ65;B4DGD8;C9IZ08;C9IZX9;A0A0A0MQV8;H0Y4E7;H0Y7I9	GTPase-activating protein and VPS9 domain-containing protein 1	GAPVD1	>tr|F8W9S7|F8W9S7_HUMAN GTPase-activating protein and VPS9 domain-containing protein 1 OS=Homo sapiens GN=GAPVD1 PE=1 SV=1;>sp|Q14C86-3|GAPD1_HUMAN Isoform 3 of GTPase-activating protein and VPS9 domain-containing protein 1 OS=Homo sapiens GN=GAPVD1;>sp|Q1	NaN	NaN	NaN	0	0	0	157.46	24.195	1412	0	0	0	0	0	0	0	0	0	NaN	NaN	NaN	NaN	NaN	NaN	NaN	NaN	NaN	NaN	NaN	NaN	NaN		NaN	NaN	NaN	NaN
601	F8WB69;O94888	UBX domain-containing protein 7	UBXN7	>tr|F8WB69|F8WB69_HUMAN UBX domain-containing protein 7 OS=Homo sapiens GN=UBXN7 PE=1 SV=1;>sp|O94888|UBXN7_HUMAN UBX domain-containing protein 7 OS=Homo sapiens GN=UBXN7 PE=1 SV=2	NaN	NaN	NaN	0	0	0	8.597	9.5281	75	0	0	0	0	0	0	0	0	0	NaN	NaN	NaN	NaN	NaN	NaN	NaN	NaN	NaN	NaN	NaN	NaN	NaN		NaN	NaN	NaN	NaN
602	F8WF27;F8WBG6;P30408	Transmembrane 4 L6 family member 1	TM4SF1	>tr|F8WF27|F8WF27_HUMAN Transmembrane 4 L6 family member 1 OS=Homo sapiens GN=TM4SF1 PE=1 SV=1;>tr|F8WBG6|F8WBG6_HUMAN Transmembrane 4 L6 family member 1 OS=Homo sapiens GN=TM4SF1 PE=1 SV=1;>sp|P30408|T4S1_HUMAN Transmembrane 4 L6 family member 1 OS=Homo s	NaN	NaN	NaN	0	0	0	10.989	7.3956	101	0	0	0	0	0	0	0	0	0	NaN	NaN	NaN	NaN	NaN	NaN	NaN	NaN	NaN	NaN	NaN	NaN	NaN		NaN	NaN	NaN	NaN
603	F8WBH7;O95456-2;O95456	Proteasome assembly chaperone 1	PSMG1	>tr|F8WBH7|F8WBH7_HUMAN Proteasome assembly chaperone 1 OS=Homo sapiens GN=PSMG1 PE=1 SV=1;>sp|O95456-2|PSMG1_HUMAN Isoform 2 of Proteasome assembly chaperone 1 OS=Homo sapiens GN=PSMG1;>sp|O95456|PSMG1_HUMAN Proteasome assembly chaperone 1 OS=Homo sapiens	NaN	NaN	NaN	0	0	0	7.182	18.012	63	0	0	0	0	0	0	0	0	0	NaN	NaN	NaN	NaN	NaN	NaN	NaN	NaN	NaN	NaN	NaN	NaN	NaN		NaN	NaN	NaN	NaN
604	K7ENK9;K7EKX0;J3QRU4;F8WCA0;L7N2F9;Q15836;P63027	Vesicle-associated membrane protein 3;Vesicle-associated membrane protein 2	VAMP2;VAMP3	>tr|K7ENK9|K7ENK9_HUMAN Vesicle-associated membrane protein 2 OS=Homo sapiens GN=VAMP2 PE=4 SV=1;>tr|K7EKX0|K7EKX0_HUMAN Vesicle-associated membrane protein 3 OS=Homo sapiens GN=VAMP3 PE=4 SV=1;>tr|J3QRU4|J3QRU4_HUMAN Vesicle-associated membrane protein 2	NaN	NaN	NaN	0	0	0	7.7752	8.5643	68	0	0	0	0	0	0	0	0	0	NaN	NaN	NaN	NaN	NaN	NaN	NaN	NaN	NaN	NaN	NaN	NaN	NaN		NaN	NaN	NaN	NaN
605	F8WCF6;P59998;F8WDD7;A0A0A6YYG9;P59998-3;P59998-2;H7C0A3;R4GN08;P59998-4;F8WDW3;F8WE39	Actin-related protein 2/3 complex subunit 4	ARPC4-TTLL3;ARPC4	>tr|F8WCF6|F8WCF6_HUMAN Actin-related protein 2/3 complex subunit 4 OS=Homo sapiens GN=ARPC4-TTLL3 PE=3 SV=1;>sp|P59998|ARPC4_HUMAN Actin-related protein 2/3 complex subunit 4 OS=Homo sapiens GN=ARPC4 PE=1 SV=3;>tr|F8WDD7|F8WDD7_HUMAN Actin-related protein	NaN	NaN	NaN	11	17.1	0	21.058	37.587	181	84311000	76691000	64034000	139122000	121874000	84530000	0	0	0	1.1708	0.953	0.81431	0.84207	0.71056	0.85723	NaN	NaN	NaN	-0.088224	-0.15596	-0.29635	-0.222246		7.83714	7.85696	7.50538	7.92701
607	F8WJN3;Q16630-3;Q16630;Q16630-2;F8W084	Cleavage and polyadenylation specificity factor subunit 6	CPSF6	>tr|F8WJN3|F8WJN3_HUMAN Cleavage and polyadenylation-specificity factor subunit 6 OS=Homo sapiens GN=CPSF6 PE=1 SV=1;>sp|Q16630-3|CPSF6_HUMAN Isoform 3 of Cleavage and polyadenylation specificity factor subunit 6 OS=Homo sapiens GN=CPSF6;>sp|Q16630|CPSF6_H	NaN	NaN	NaN	0	0	0	52.269	57.515	478	0	0	0	0	0	0	0	0	0	NaN	NaN	NaN	NaN	NaN	NaN	NaN	NaN	NaN	NaN	NaN	NaN	NaN		NaN	NaN	NaN	NaN
608	G3V0G3;Q9NY93-2;Q9NY93;F8WDT8;H7C3E9;F8WEI3	Probable ATP-dependent RNA helicase DDX56	DDX56	>tr|G3V0G3|G3V0G3_HUMAN DEAD (Asp-Glu-Ala-Asp) box polypeptide 56, isoform CRA_a OS=Homo sapiens GN=DDX56 PE=1 SV=1;>sp|Q9NY93-2|DDX56_HUMAN Isoform 2 of Probable ATP-dependent RNA helicase DDX56 OS=Homo sapiens GN=DDX56;>sp|Q9NY93|DDX56_HUMAN Probable ATP	NaN	NaN	NaN	0	0	3.7	41.653	33.752	375	0	0	0	0	0	0	71081000	49473000	70976000	NaN	NaN	NaN	NaN	NaN	NaN	NaN	NaN	NaN	NaN	NaN	NaN	NaN		7.37463	7.21725	7.55008	NaN
609	G3V1D3;G3V180;Q9NY33-4;Q9NY33;E9PNX5;E9PKK8;E9PQ14;E9PPK9;Q9NY33-2	Dipeptidyl peptidase 3	DPP3	>tr|G3V1D3|G3V1D3_HUMAN Dipeptidyl peptidase 3 OS=Homo sapiens GN=DPP3 PE=1 SV=1;>tr|G3V180|G3V180_HUMAN Dipeptidyl peptidase 3 OS=Homo sapiens GN=DPP3 PE=1 SV=1;>sp|Q9NY33-4|DPP3_HUMAN Isoform 4 of Dipeptidyl peptidase 3 OS=Homo sapiens GN=DPP3;>sp|Q9NY33	NaN	NaN	NaN	0	0	0	84.304	20.043	756	0	0	0	0	0	0	0	0	0	NaN	NaN	NaN	NaN	NaN	NaN	NaN	NaN	NaN	NaN	NaN	NaN	NaN		NaN	NaN	NaN	NaN
610	G3V198;Q12769;E9PR16	Nuclear pore complex protein Nup160	NUP160	>tr|G3V198|G3V198_HUMAN Nuclear pore complex protein Nup160 (Fragment) OS=Homo sapiens GN=NUP160 PE=1 SV=2;>sp|Q12769|NU160_HUMAN Nuclear pore complex protein Nup160 OS=Homo sapiens GN=NUP160 PE=1 SV=3;>tr|E9PR16|E9PR16_HUMAN Nuclear pore complex protein N	NaN	NaN	NaN	0	0	0	148.86	13.937	1314	0	0	0	0	0	0	0	0	0	NaN	NaN	NaN	NaN	NaN	NaN	NaN	NaN	NaN	NaN	NaN	NaN	NaN		NaN	NaN	NaN	NaN
611	G3V1B8;H0YEB6;O60232	Sjoegren syndrome/scleroderma autoantigen 1	SSSCA1	>tr|G3V1B8|G3V1B8_HUMAN Sjoegren syndrome/scleroderma autoantigen 1 OS=Homo sapiens GN=SSSCA1 PE=1 SV=1;>tr|H0YEB6|H0YEB6_HUMAN Sjoegren syndrome/scleroderma autoantigen 1 (Fragment) OS=Homo sapiens GN=SSSCA1 PE=1 SV=1;>sp|O60232|SSA27_HUMAN Sjoegren syndr	NaN	NaN	NaN	0	0	0	17.176	8.0381	162	0	0	0	0	0	0	0	0	0	NaN	NaN	NaN	NaN	NaN	NaN	NaN	NaN	NaN	NaN	NaN	NaN	NaN		NaN	NaN	NaN	NaN
612	G3V1C3;Q9BZZ5-3;Q9BZZ5-2;Q9BZZ5;Q9BZZ5-1;Q9BZZ5-6;H0YER7;E9PQK6	Apoptosis inhibitor 5	API5	>tr|G3V1C3|G3V1C3_HUMAN Apoptosis inhibitor 5 OS=Homo sapiens GN=API5 PE=1 SV=1;>sp|Q9BZZ5-3|API5_HUMAN Isoform 3 of Apoptosis inhibitor 5 OS=Homo sapiens GN=API5;>sp|Q9BZZ5-2|API5_HUMAN Isoform 2 of Apoptosis inhibitor 5 OS=Homo sapiens GN=API5;>sp|Q9BZZ5	NaN	NaN	NaN	0	0	0	57.56	70.944	510	0	0	0	0	0	0	0	0	0	NaN	NaN	NaN	NaN	NaN	NaN	NaN	NaN	NaN	NaN	NaN	NaN	NaN		NaN	NaN	NaN	NaN
613	G3V1L6;Q9BQL6;Q9BQL6-4;Q9BQL6-2;A0A0U1RRM8;H0YJ34;Q9BQL6-3;Q96AC1-2;Q96AC1;Q96AC1-3	Fermitin family homolog 1	FERMT1	>tr|G3V1L6|G3V1L6_HUMAN Chromosome 20 open reading frame 42, isoform CRA_c OS=Homo sapiens GN=FERMT1 PE=1 SV=1;>sp|Q9BQL6|FERM1_HUMAN Fermitin family homolog 1 OS=Homo sapiens GN=FERMT1 PE=1 SV=1;>sp|Q9BQL6-4|FERM1_HUMAN Isoform 4 of Fermitin family homolo	NaN	NaN	NaN	0	0	0	48.295	22.027	420	0	0	0	0	0	0	0	0	0	NaN	NaN	NaN	NaN	NaN	NaN	NaN	NaN	NaN	NaN	NaN	NaN	NaN		NaN	NaN	NaN	NaN
614	G3V220;O14776-2;O14776	Transcription elongation regulator 1	TCERG1	>tr|G3V220|G3V220_HUMAN Transcription elongation regulator 1 OS=Homo sapiens GN=TCERG1 PE=1 SV=1;>sp|O14776-2|TCRG1_HUMAN Isoform 2 of Transcription elongation regulator 1 OS=Homo sapiens GN=TCERG1;>sp|O14776|TCRG1_HUMAN Transcription elongation regulator	NaN	NaN	NaN	0	0	0	116.17	7.0144	1032	0	0	0	0	0	0	0	0	0	NaN	NaN	NaN	NaN	NaN	NaN	NaN	NaN	NaN	NaN	NaN	NaN	NaN		NaN	NaN	NaN	NaN
615	G3V5I6;G3V256;H0YJA2;Q6PJT7-10;Q6PJT7-4;Q6PJT7-3;Q6PJT7-11;Q6PJT7-5;Q6PJT7-9;Q6PJT7-2;Q6PJT7;H0YJ87;A0A087WTC9;G3V3Y4	Zinc finger CCCH domain-containing protein 14	ZC3H14	>tr|G3V5I6|G3V5I6_HUMAN Zinc finger CCCH domain-containing protein 14 OS=Homo sapiens GN=ZC3H14 PE=1 SV=1;>tr|G3V256|G3V256_HUMAN Zinc finger CCCH domain-containing protein 14 OS=Homo sapiens GN=ZC3H14 PE=1 SV=1;>tr|H0YJA2|H0YJA2_HUMAN Zinc finger CCCH dom	NaN	NaN	NaN	0	0	0	47.76	12.446	420	0	0	0	0	0	0	0	0	0	NaN	NaN	NaN	NaN	NaN	NaN	NaN	NaN	NaN	NaN	NaN	NaN	NaN		NaN	NaN	NaN	NaN
616	G3V4R8;G3V2J9;Q6EMB2-2;Q6EMB2	Tubulin polyglutamylase TTLL5	TTLL5	>tr|G3V4R8|G3V4R8_HUMAN Tubulin polyglutamylase TTLL5 OS=Homo sapiens GN=TTLL5 PE=1 SV=1;>tr|G3V2J9|G3V2J9_HUMAN Tubulin polyglutamylase TTLL5 OS=Homo sapiens GN=TTLL5 PE=1 SV=1;>sp|Q6EMB2-2|TTLL5_HUMAN Isoform 2 of Tubulin polyglutamylase TTLL5 OS=Homo sa	NaN	NaN	NaN	0	0	0	86.437	6.5549	775	0	0	0	0	0	0	0	0	0	NaN	NaN	NaN	NaN	NaN	NaN	NaN	NaN	NaN	NaN	NaN	NaN	NaN		NaN	NaN	NaN	NaN
617	G3V5R3;G3V3A4;Q13573	SNW domain-containing protein 1	SNW1	>tr|G3V5R3|G3V5R3_HUMAN SNW domain-containing protein 1 (Fragment) OS=Homo sapiens GN=SNW1 PE=1 SV=1;>tr|G3V3A4|G3V3A4_HUMAN SNW domain-containing protein 1 OS=Homo sapiens GN=SNW1 PE=1 SV=1;>sp|Q13573|SNW1_HUMAN SNW domain-containing protein 1 OS=Homo sap	NaN	NaN	NaN	0	0	0	20.974	9.7368	185	0	0	0	0	0	0	0	0	0	NaN	NaN	NaN	NaN	NaN	NaN	NaN	NaN	NaN	NaN	NaN	NaN	NaN		NaN	NaN	NaN	NaN
618	G3V5Q1;G3V3M6;P27695;A0A0C4DGK8;G3V3C7;G3V5D9;H7C4A8;G3V5M0;G3V359	DNA-(apurinic or apyrimidinic site) lyase;DNA-(apurinic or apyrimidinic site) lyase, mitochondrial	APEX1	>tr|G3V5Q1|G3V5Q1_HUMAN DNA-(apurinic or apyrimidinic site) lyase (Fragment) OS=Homo sapiens GN=APEX1 PE=1 SV=1;>tr|G3V3M6|G3V3M6_HUMAN DNA-(apurinic or apyrimidinic site) lyase (Fragment) OS=Homo sapiens GN=APEX1 PE=1 SV=1;>sp|P27695|APEX1_HUMAN DNA-(apur	NaN	NaN	NaN	0	0	0	27.125	21.2	242	0	0	0	0	0	0	0	0	0	NaN	NaN	NaN	NaN	NaN	NaN	NaN	NaN	NaN	NaN	NaN	NaN	NaN		NaN	NaN	NaN	NaN
619	G3V4F7;P61011-2;P61011	Signal recognition particle 54 kDa protein	SRP54	>tr|G3V4F7|G3V4F7_HUMAN Signal recognition particle 54 kDa protein OS=Homo sapiens GN=SRP54 PE=1 SV=1;>sp|P61011-2|SRP54_HUMAN Isoform 2 of Signal recognition particle 54 kDa protein OS=Homo sapiens GN=SRP54;>sp|P61011|SRP54_HUMAN Signal recognition partic	NaN	NaN	NaN	0	0	0	48.67	12.623	440	0	0	0	0	0	0	0	0	0	NaN	NaN	NaN	NaN	NaN	NaN	NaN	NaN	NaN	NaN	NaN	NaN	NaN		NaN	NaN	NaN	NaN
620	G3V4I1;G3V5F3;J3KNG4;Q8WVM8;G3V3K9;G3V363;H0YJS6;G3V2M8	Sec1 family domain-containing protein 1	SCFD1	>tr|G3V4I1|G3V4I1_HUMAN Sec1 family domain-containing protein 1 OS=Homo sapiens GN=SCFD1 PE=1 SV=1;>tr|G3V5F3|G3V5F3_HUMAN Sec1 family domain-containing protein 1 OS=Homo sapiens GN=SCFD1 PE=1 SV=1;>tr|J3KNG4|J3KNG4_HUMAN Sec1 family domain-containing prot	NaN	NaN	NaN	0	0	0	8.2396	16.511	75	0	0	0	0	0	0	0	0	0	NaN	NaN	NaN	NaN	NaN	NaN	NaN	NaN	NaN	NaN	NaN	NaN	NaN		NaN	NaN	NaN	NaN
621	G3V5V3;O60524-4;O60524-5;O60524-3;O60524;G3V4D9	Nuclear export mediator factor NEMF	NEMF	>tr|G3V5V3|G3V5V3_HUMAN Nuclear export mediator factor NEMF (Fragment) OS=Homo sapiens GN=NEMF PE=1 SV=8;>sp|O60524-4|NEMF_HUMAN Isoform 4 of Nuclear export mediator factor NEMF OS=Homo sapiens GN=NEMF;>sp|O60524-5|NEMF_HUMAN Isoform 5 of Nuclear export me	NaN	NaN	NaN	0	0	0	113.95	11.308	998	0	0	0	0	0	0	0	0	0	NaN	NaN	NaN	NaN	NaN	NaN	NaN	NaN	NaN	NaN	NaN	NaN	NaN		NaN	NaN	NaN	NaN
622	G3V5Z7;P60900;G3V295;P60900-2;G3V3I1;G3V3U4;P60900-3;G3V4S5;G3V2S7;H0YJC4	Proteasome subunit alpha type;Proteasome subunit alpha type-6	PSMA6	>tr|G3V5Z7|G3V5Z7_HUMAN Proteasome subunit alpha type OS=Homo sapiens GN=PSMA6 PE=1 SV=1;>sp|P60900|PSA6_HUMAN Proteasome subunit alpha type-6 OS=Homo sapiens GN=PSMA6 PE=1 SV=1;>tr|G3V295|G3V295_HUMAN Proteasome subunit alpha type OS=Homo sapiens GN=PSMA6	NaN	NaN	NaN	4.8	9.9	0	28.147	95.142	252	12944100	12534400	5914500	148258000	123687000	118327000	0	0	0	NaN	NaN	NaN	1.0436	0.93503	0.75432	NaN	NaN	NaN	-0.0969155	0.0615688	NaN	-0.406751		7.65843	7.72914	6.47089	8.07308
623	G3XAI2;P07942;E7EPA6	Laminin subunit beta-1	LAMB1	>tr|G3XAI2|G3XAI2_HUMAN Laminin subunit beta-1 OS=Homo sapiens GN=LAMB1 PE=1 SV=1;>sp|P07942|LAMB1_HUMAN Laminin subunit beta-1 OS=Homo sapiens GN=LAMB1 PE=1 SV=2	NaN	NaN	NaN	0	0	0	200.48	122.3	1810	0	0	0	0	0	0	0	0	0	NaN	NaN	NaN	NaN	NaN	NaN	NaN	NaN	NaN	NaN	NaN	NaN	NaN		NaN	NaN	NaN	NaN
624	G3XAM7;P35221;P35221-2;P35221-3;E5RIB1;E5RJ41;E5RGY6;E5RG03;E5RHV7;A0A0A0MRI5;P26232-4;P26232-6;E5RFG3;E5RFM3;E5RJL0;E5RFK9;E5RFM5;E5RIE0;E5RJP7;E5RGD2;H0YBB8;A0A0A0MTJ6;E5RJZ2;E5RIT8;A0A087WZL6;E5RGU3;E5RHJ5;B9A010	Catenin alpha-1	CTNNA1	>tr|G3XAM7|G3XAM7_HUMAN Catenin (Cadherin-associated protein), alpha 1, 102kDa, isoform CRA_a OS=Homo sapiens GN=CTNNA1 PE=1 SV=1;>sp|P35221|CTNA1_HUMAN Catenin alpha-1 OS=Homo sapiens GN=CTNNA1 PE=1 SV=1;>sp|P35221-2|CTNA1_HUMAN Isoform 2 of Catenin alpha	NaN	NaN	NaN	0	0	0	92.721	226.1	841	0	0	0	0	0	0	0	0	0	NaN	NaN	NaN	NaN	NaN	NaN	NaN	NaN	NaN	NaN	NaN	NaN	NaN		NaN	NaN	NaN	NaN
625	G3XAN4;Q15629-2;Q15629	Translocating chain-associated membrane protein 1	TRAM1	>tr|G3XAN4|G3XAN4_HUMAN Translocating chain-associated membrane protein 1 OS=Homo sapiens GN=TRAM1 PE=1 SV=1;>sp|Q15629-2|TRAM1_HUMAN Isoform 2 of Translocating chain-associated membrane protein 1 OS=Homo sapiens GN=TRAM1;>sp|Q15629|TRAM1_HUMAN Translocati	NaN	NaN	NaN	0	0	0	33.435	13.795	288	0	0	0	0	0	0	0	0	0	NaN	NaN	NaN	NaN	NaN	NaN	NaN	NaN	NaN	NaN	NaN	NaN	NaN		NaN	NaN	NaN	NaN
626	G5E975;Q12824-2;Q12824;A0A0U1RQQ2;A0A0U1RRB8;C9JTA6;A0A0G2JSE9;B5MCL5	SWI/SNF-related matrix-associated actin-dependent regulator of chromatin subfamily B member 1	SMARCB1	>tr|G5E975|G5E975_HUMAN SWI/SNF related, matrix associated, actin dependent regulator of chromatin, subfamily b, member 1, isoform CRA_c OS=Homo sapiens GN=SMARCB1 PE=1 SV=1;>sp|Q12824-2|SNF5_HUMAN Isoform B of SWI/SNF-related matrix-associated actin-depen	NaN	NaN	NaN	0	0	0	45.05	12.984	394	0	0	0	0	0	0	0	0	0	NaN	NaN	NaN	NaN	NaN	NaN	NaN	NaN	NaN	NaN	NaN	NaN	NaN	SMARCB1	NaN	NaN	NaN	NaN
627	G5E9A6;P51784;Q5JXD3;Q13107-2;Q13107	Ubiquitin carboxyl-terminal hydrolase;Ubiquitin carboxyl-terminal hydrolase 11;Ubiquitin carboxyl-terminal hydrolase 4	USP11;USP4	>tr|G5E9A6|G5E9A6_HUMAN Ubiquitin carboxyl-terminal hydrolase 11 OS=Homo sapiens GN=USP11 PE=1 SV=1;>sp|P51784|UBP11_HUMAN Ubiquitin carboxyl-terminal hydrolase 11 OS=Homo sapiens GN=USP11 PE=1 SV=3;>tr|Q5JXD3|Q5JXD3_HUMAN Ubiquitin carboxyl-terminal hydro	NaN	NaN	NaN	0	0	0	105.03	13.045	920	0	0	0	0	0	0	0	0	0	NaN	NaN	NaN	NaN	NaN	NaN	NaN	NaN	NaN	NaN	NaN	NaN	NaN		NaN	NaN	NaN	NaN
628	G5E9C8;Q07889	Son of sevenless homolog 1	SOS1	>tr|G5E9C8|G5E9C8_HUMAN Son of sevenless homolog 1 OS=Homo sapiens GN=SOS1 PE=1 SV=1;>sp|Q07889|SOS1_HUMAN Son of sevenless homolog 1 OS=Homo sapiens GN=SOS1 PE=1 SV=1	NaN	NaN	NaN	0	0	1.2	150.86	10.754	1318	0	0	0	0	0	0	2586200	2586200	0	NaN	NaN	NaN	NaN	NaN	NaN	NaN	NaN	NaN	NaN	NaN	NaN	NaN		5.93554	5.93554	NaN	NaN
629	G5E9D5;Q9BQ52-4;Q9BQ52;J3QRS2;V9GYU5;J3QL08;J3QLK4;V9GYS7;E7ES68;Q9BQ52-3;Q9BQ52-2;V9GZ72	Zinc phosphodiesterase ELAC protein 2	ELAC2	>tr|G5E9D5|G5E9D5_HUMAN ElaC homolog 2 (E. coli), isoform CRA_a OS=Homo sapiens GN=ELAC2 PE=1 SV=1;>sp|Q9BQ52-4|RNZ2_HUMAN Isoform 4 of Zinc phosphodiesterase ELAC protein 2 OS=Homo sapiens GN=ELAC2;>sp|Q9BQ52|RNZ2_HUMAN Zinc phosphodiesterase ELAC protein	NaN	NaN	NaN	0	0.9	0.9	90.036	23.675	807	0	0	0	132180000	132180000	0	3628450000	3629710000	22562000	NaN	NaN	NaN	NaN	NaN	NaN	NaN	NaN	NaN	NaN	NaN	NaN	NaN		9.09814	9.09828	7.05235	NaN
630	G5EA06;Q92552;Q92552-2;D6RH20	28S ribosomal protein S27, mitochondrial	MRPS27	>tr|G5EA06|G5EA06_HUMAN 28S ribosomal protein S27, mitochondrial OS=Homo sapiens GN=MRPS27 PE=1 SV=1;>sp|Q92552|RT27_HUMAN 28S ribosomal protein S27, mitochondrial OS=Homo sapiens GN=MRPS27 PE=1 SV=3;>sp|Q92552-2|RT27_HUMAN Isoform 2 of 28S ribosomal prote	NaN	NaN	NaN	0	0	0	41.329	14.433	358	0	0	0	0	0	0	0	0	0	NaN	NaN	NaN	NaN	NaN	NaN	NaN	NaN	NaN	NaN	NaN	NaN	NaN		NaN	NaN	NaN	NaN
631	G5EA30;Q92879-5;Q92879-2;Q92879-3;Q92879-6;Q92879;Q92879-4;E9PQK4;E9PSH0;E9PKU1	CUGBP Elav-like family member 1	CELF1	>tr|G5EA30|G5EA30_HUMAN CUG triplet repeat, RNA binding protein 1, isoform CRA_c OS=Homo sapiens GN=CELF1 PE=1 SV=1;>sp|Q92879-5|CELF1_HUMAN Isoform 5 of CUGBP Elav-like family member 1 OS=Homo sapiens GN=CELF1;>sp|Q92879-2|CELF1_HUMAN Isoform 2 of CUGBP E	NaN	NaN	NaN	0	0	0	55.142	13.167	514	0	0	0	0	0	0	0	0	0	NaN	NaN	NaN	NaN	NaN	NaN	NaN	NaN	NaN	NaN	NaN	NaN	NaN		NaN	NaN	NaN	NaN
632	G5EA31;P53992;P53992-2	Protein transport protein Sec24C	SEC24C	>tr|G5EA31|G5EA31_HUMAN Protein transport protein Sec24C OS=Homo sapiens GN=SEC24C PE=1 SV=1;>sp|P53992|SC24C_HUMAN Protein transport protein Sec24C OS=Homo sapiens GN=SEC24C PE=1 SV=3;>sp|P53992-2|SC24C_HUMAN Isoform 2 of Protein transport protein Sec24C	NaN	NaN	NaN	0	0	0	111.98	27.105	1042	0	0	0	0	0	0	0	0	0	NaN	NaN	NaN	NaN	NaN	NaN	NaN	NaN	NaN	NaN	NaN	NaN	NaN		NaN	NaN	NaN	NaN
633	G8JLB6;P31943;E9PCY7;D6RBM0;D6RIT2;D6RIU0;E7EQJ0;D6RAM1;D6R9T0;D6RFM3;E7EN40;D6RDU3;D6RJ04;D6RIH9;H0YB39;E5RGV0;D6RDL0;H0YBD7;H0YBG7;P55795;D6RF17;D6R9D3;E5RGH4;E5RJ94;H0YAQ2	Heterogeneous nuclear ribonucleoprotein H;Heterogeneous nuclear ribonucleoprotein H, N-terminally processed	HNRNPH1	>tr|G8JLB6|G8JLB6_HUMAN Heterogeneous nuclear ribonucleoprotein H OS=Homo sapiens GN=HNRNPH1 PE=1 SV=1;>sp|P31943|HNRH1_HUMAN Heterogeneous nuclear ribonucleoprotein H OS=Homo sapiens GN=HNRNPH1 PE=1 SV=4;>tr|E9PCY7|E9PCY7_HUMAN Heterogeneous nuclear ribon	NaN	NaN	NaN	18.6	18.6	21.2	51.229	323.31	472	1576210000	2058510000	1439520000	1476880000	1744180000	1307860000	1534720000	1289410000	814730000	0.8043	0.96994	1.1654	0.8068	0.94785	1.1436	0.88487	0.88572	1.0582	-0.186054	-0.172203	0.152897	0.193583		9.20908	9.20636	9.05197	9.11656
634	G8JLD5;O00429-4;O00429-5;O00429-3;O00429-2;O00429;O00429-8;O00429-6;O00429-7;F8VZ52;B4DPZ9;F8VUJ9;F8W1W3;B4DDQ3;F8VR28;F8VYL3	Dynamin-1-like protein	DNM1L	>tr|G8JLD5|G8JLD5_HUMAN Dynamin-1-like protein OS=Homo sapiens GN=DNM1L PE=1 SV=1;>sp|O00429-4|DNM1L_HUMAN Isoform 3 of Dynamin-1-like protein OS=Homo sapiens GN=DNM1L;>sp|O00429-5|DNM1L_HUMAN Isoform 5 of Dynamin-1-like protein OS=Homo sapiens GN=DNM1L;>s	NaN	NaN	NaN	0	0	0	79.621	115.68	712	0	0	0	0	0	0	0	0	0	NaN	NaN	NaN	NaN	NaN	NaN	NaN	NaN	NaN	NaN	NaN	NaN	NaN		NaN	NaN	NaN	NaN
635	G8JLG1;Q14683;H0Y7K8	Structural maintenance of chromosomes protein 1A	SMC1A	>tr|G8JLG1|G8JLG1_HUMAN Structural maintenance of chromosomes protein OS=Homo sapiens GN=SMC1A PE=1 SV=2;>sp|Q14683|SMC1A_HUMAN Structural maintenance of chromosomes protein 1A OS=Homo sapiens GN=SMC1A PE=1 SV=2	NaN	NaN	NaN	0	0	0	140.86	31.306	1211	0	0	0	0	0	0	0	0	0	NaN	NaN	NaN	NaN	NaN	NaN	NaN	NaN	NaN	NaN	NaN	NaN	NaN		NaN	NaN	NaN	NaN
636	X6RLT1;H0UI80;Q8IXH7-4;Q8IXH7;Q8IXH7-3	Negative elongation factor C/D	NELFCD;TH1L	>tr|X6RLT1|X6RLT1_HUMAN Negative elongation factor C/D (Fragment) OS=Homo sapiens GN=NELFCD PE=1 SV=1;>tr|H0UI80|H0UI80_HUMAN Negative elongation factor C/D OS=Homo sapiens GN=TH1L PE=1 SV=1;>sp|Q8IXH7-4|NELFD_HUMAN Isoform NELF-D of Negative elongation fa	NaN	NaN	NaN	0	0	0	66.432	15.158	593	0	0	0	0	0	0	0	0	0	NaN	NaN	NaN	NaN	NaN	NaN	NaN	NaN	NaN	NaN	NaN	NaN	NaN		NaN	NaN	NaN	NaN
637	H0Y2V6;Q5SW79-2;Q5SW79-3;Q5SW79;E7EWM2;E7EMW0;E5RGW7;E5RG47;H0Y4T4;Q96L14	Centrosomal protein of 170 kDa	CEP170	>tr|H0Y2V6|H0Y2V6_HUMAN Centrosomal protein of 170 kDa (Fragment) OS=Homo sapiens GN=CEP170 PE=1 SV=1;>sp|Q5SW79-2|CE170_HUMAN Isoform 2 of Centrosomal protein of 170 kDa OS=Homo sapiens GN=CEP170;>sp|Q5SW79-3|CE170_HUMAN Isoform 3 of Centrosomal protein o	NaN	NaN	NaN	0	0	1.3	171.97	53.885	1558	0	0	0	0	0	0	83138000	98240000	72950000	NaN	NaN	NaN	NaN	NaN	NaN	0.82193	1.7709	2.1846	-0.282913	0.824483	1.12737	NaN		7.44268	7.51517	7.562	NaN
638	H0Y2W2;Q9NVI7-3;Q9NVI7-2;Q9NVI7;Q5SV16;Q5T9A4-2	ATPase family AAA domain-containing protein 3A	ATAD3A	>tr|H0Y2W2|H0Y2W2_HUMAN ATPase family AAA domain-containing protein 3A (Fragment) OS=Homo sapiens GN=ATAD3A PE=1 SV=1;>sp|Q9NVI7-3|ATD3A_HUMAN Isoform 3 of ATPase family AAA domain-containing protein 3A OS=Homo sapiens GN=ATAD3A;>sp|Q9NVI7-2|ATD3A_HUMAN Is	NaN	NaN	NaN	6.5	8.9	14.3	64.243	102.58	572	107243000	81241000	101898000	190357000	177680000	139517000	558740000	567330000	421870000	1.7809	1.0785	0.58681	1.082	0.8191	0.79232	0.73307	1.2621	1.7873	0.151889	0.19013	0.247387	-0.335845		8.44905	8.4466	8.41811	8.14463
639	H0Y2Y8;Q15942-2;Q15942;C9JJK5;H7C3D3	Zyxin	ZYX	>tr|H0Y2Y8|H0Y2Y8_HUMAN Zyxin (Fragment) OS=Homo sapiens GN=ZYX PE=1 SV=1;>sp|Q15942-2|ZYX_HUMAN Isoform 2 of Zyxin OS=Homo sapiens GN=ZYX;>sp|Q15942|ZYX_HUMAN Zyxin OS=Homo sapiens GN=ZYX PE=1 SV=1;>tr|C9JJK5|C9JJK5_HUMAN Zyxin (Fragment) OS=Homo sapiens	NaN	NaN	NaN	0	0	0	57.643	27.854	540	0	0	0	0	0	0	0	0	0	NaN	NaN	NaN	NaN	NaN	NaN	NaN	NaN	NaN	NaN	NaN	NaN	NaN		NaN	NaN	NaN	NaN
640	Q5QPK2;H0Y368;O60762;Q5QPJ9	Dolichol-phosphate mannosyltransferase subunit 1	DPM1	>tr|Q5QPK2|Q5QPK2_HUMAN Dolichol-phosphate mannosyltransferase subunit 1 OS=Homo sapiens GN=DPM1 PE=1 SV=1;>tr|H0Y368|H0Y368_HUMAN Dolichol-phosphate mannosyltransferase subunit 1 (Fragment) OS=Homo sapiens GN=DPM1 PE=1 SV=1;>sp|O60762|DPM1_HUMAN Dolichol-	NaN	NaN	NaN	0	0	9.4	32.426	57.726	287	0	0	0	0	0	0	30346000	44806000	41152000	NaN	NaN	NaN	NaN	NaN	NaN	0.9685	2.3644	2.5871	-0.046176	1.24147	1.37134	NaN		7.00498	7.17421	7.31336	NaN
642	J3KSB5;H0Y465;P21359-4;P21359-2;P21359-6;P21359	Neurofibromin;Neurofibromin truncated	NF1	>tr|J3KSB5|J3KSB5_HUMAN Neurofibromin (Fragment) OS=Homo sapiens GN=NF1 PE=1 SV=1;>tr|H0Y465|H0Y465_HUMAN Neurofibromin (Fragment) OS=Homo sapiens GN=NF1 PE=1 SV=1;>sp|P21359-4|NF1_HUMAN Isoform 4 of Neurofibromin OS=Homo sapiens GN=NF1;>sp|P21359-2|NF1_HU	NaN	NaN	NaN	0	0	0	186.43	7.5144	1656	0	0	0	0	0	0	0	0	0	NaN	NaN	NaN	NaN	NaN	NaN	NaN	NaN	NaN	NaN	NaN	NaN	NaN		NaN	NaN	NaN	NaN
644	P0DP25;P0DP24;P0DP23;H0Y7A7;E7ETZ0;E7EMB3;Q96HY3;M0QZ52;G3V361;F8WBR5;G3V479;G3V226;P27482;C9J7T9;P02585		CALM2;CALM1;CALM3	>sp|P0DP25|CALM3_HUMAN Calmodulin-3 OS=Homo sapiens GN=CALM3 PE=1 SV=1;>sp|P0DP24|CALM2_HUMAN Calmodulin-2 OS=Homo sapiens GN=CALM2 PE=1 SV=1;>sp|P0DP23|CALM1_HUMAN Calmodulin-1 OS=Homo sapiens GN=CALM1 PE=1 SV=1;>tr|H0Y7A7|H0Y7A7_HUMAN Calmodulin-2 (Fragm	NaN	NaN	NaN	8.7	8.7	16.8	16.837	148.24	149	0	0	0	115900000	144360000	113642000	45077000	37952000	39175000	NaN	NaN	NaN	0.99082	1.1968	1.2442	2.5583	2.9584	0.91878	0.908851	0.981568	-0.122209	0.315218		7.80034	7.70998	7.29198	8.05554
645	H0Y8K3;Q9UKY7-2;Q9UKY7	Protein CDV3 homolog	CDV3	>tr|H0Y8K3|H0Y8K3_HUMAN Protein CDV3 homolog (Fragment) OS=Homo sapiens GN=CDV3 PE=1 SV=1;>sp|Q9UKY7-2|CDV3_HUMAN Isoform 2 of Protein CDV3 homolog OS=Homo sapiens GN=CDV3;>sp|Q9UKY7|CDV3_HUMAN Protein CDV3 homolog OS=Homo sapiens GN=CDV3 PE=1 SV=1	NaN	NaN	NaN	0	0	0	20.875	13.59	188	0	0	0	0	0	0	0	0	0	NaN	NaN	NaN	NaN	NaN	NaN	NaN	NaN	NaN	NaN	NaN	NaN	NaN		NaN	NaN	NaN	NaN
646	H0Y8N7;Q9BYD6	39S ribosomal protein L1, mitochondrial	MRPL1	>tr|H0Y8N7|H0Y8N7_HUMAN 39S ribosomal protein L1, mitochondrial (Fragment) OS=Homo sapiens GN=MRPL1 PE=1 SV=1;>sp|Q9BYD6|RM01_HUMAN 39S ribosomal protein L1, mitochondrial OS=Homo sapiens GN=MRPL1 PE=1 SV=2	NaN	NaN	NaN	0	0	0	26.614	14.369	231	0	0	0	0	0	0	0	0	0	NaN	NaN	NaN	NaN	NaN	NaN	NaN	NaN	NaN	NaN	NaN	NaN	NaN		NaN	NaN	NaN	NaN
647	H0Y8U4;P35251-2;P35251	Replication factor C subunit 1	RFC1	>tr|H0Y8U4|H0Y8U4_HUMAN Replication factor C subunit 1 (Fragment) OS=Homo sapiens GN=RFC1 PE=1 SV=1;>sp|P35251-2|RFC1_HUMAN Isoform 2 of Replication factor C subunit 1 OS=Homo sapiens GN=RFC1;>sp|P35251|RFC1_HUMAN Replication factor C subunit 1 OS=Homo sap	NaN	NaN	NaN	0	0	0	20.341	9.5052	187	0	0	0	0	0	0	0	0	0	NaN	NaN	NaN	NaN	NaN	NaN	NaN	NaN	NaN	NaN	NaN	NaN	NaN		NaN	NaN	NaN	NaN
648	H0YB37;Q99614	Tetratricopeptide repeat protein 1	TTC1	>tr|H0YB37|H0YB37_HUMAN Tetratricopeptide repeat protein 1 (Fragment) OS=Homo sapiens GN=TTC1 PE=1 SV=1;>sp|Q99614|TTC1_HUMAN Tetratricopeptide repeat protein 1 OS=Homo sapiens GN=TTC1 PE=1 SV=1	NaN	NaN	NaN	0	0	0	18.901	6.9311	163	0	0	0	0	0	0	0	0	0	NaN	NaN	NaN	NaN	NaN	NaN	NaN	NaN	NaN	NaN	NaN	NaN	NaN		NaN	NaN	NaN	NaN
649	H0YC15;Q05209	Tyrosine-protein phosphatase non-receptor type 12	PTPN12	>tr|H0YC15|H0YC15_HUMAN Tyrosine-protein phosphatase (Fragment) OS=Homo sapiens GN=PTPN12 PE=1 SV=2;>sp|Q05209|PTN12_HUMAN Tyrosine-protein phosphatase non-receptor type 12 OS=Homo sapiens GN=PTPN12 PE=1 SV=3	NaN	NaN	NaN	0	0	0	25.039	8.2093	214	0	0	0	0	0	0	0	0	0	NaN	NaN	NaN	NaN	NaN	NaN	NaN	NaN	NaN	NaN	NaN	NaN	NaN		NaN	NaN	NaN	NaN
650	H0YC42;P55327-2;P55327-4;P55327;P55327-7;P55327-5;P55327-6;P55327-3;E5RFR7;H0YC44;P55327-8	Tumor protein D52	TPD52	>tr|H0YC42|H0YC42_HUMAN Uncharacterized protein OS=Homo sapiens PE=4 SV=2;>sp|P55327-2|TPD52_HUMAN Isoform 2 of Tumor protein D52 OS=Homo sapiens GN=TPD52;>sp|P55327-4|TPD52_HUMAN Isoform 4 of Tumor protein D52 OS=Homo sapiens GN=TPD52;>sp|P55327|TPD52_HUM	NaN	NaN	NaN	0	0	0	31.17	16.875	278	0	0	0	0	0	0	0	0	0	NaN	NaN	NaN	NaN	NaN	NaN	NaN	NaN	NaN	NaN	NaN	NaN	NaN		NaN	NaN	NaN	NaN
651	H0YCK3;P55265-5;P55265-3;P55265-2;P55265;P55265-4	Double-stranded RNA-specific adenosine deaminase	ADAR	>tr|H0YCK3|H0YCK3_HUMAN Double-stranded RNA-specific adenosine deaminase (Fragment) OS=Homo sapiens GN=ADAR PE=1 SV=1;>sp|P55265-5|DSRAD_HUMAN Isoform 5 of Double-stranded RNA-specific adenosine deaminase OS=Homo sapiens GN=ADAR;>sp|P55265-3|DSRAD_HUMAN Is	NaN	NaN	NaN	0	0	1.3	132.65	47.674	1195	0	0	0	0	0	0	19395800	16969100	17204300	NaN	NaN	NaN	NaN	NaN	NaN	NaN	NaN	NaN	NaN	NaN	NaN	NaN		6.81059	6.75254	6.93461	NaN
652	I3L252;H0YCY6;Q3LXA3-2;Q3LXA3	Bifunctional ATP-dependent dihydroxyacetone kinase/FAD-AMP lyase (cyclizing);ATP-dependent dihydroxyacetone kinase;FAD-AMP lyase (cyclizing)	DAK	>tr|I3L252|I3L252_HUMAN Triokinase/FMN cyclase (Fragment) OS=Homo sapiens GN=TKFC PE=1 SV=1;>tr|H0YCY6|H0YCY6_HUMAN Triokinase/FMN cyclase (Fragment) OS=Homo sapiens GN=TKFC PE=1 SV=1;>sp|Q3LXA3-2|TKFC_HUMAN Isoform 2 of Triokinase/FMN cyclase OS=Homo sapi	NaN	NaN	NaN	0	0	0	22.951	10.038	219	0	0	0	0	0	0	0	0	0	NaN	NaN	NaN	NaN	NaN	NaN	NaN	NaN	NaN	NaN	NaN	NaN	NaN		NaN	NaN	NaN	NaN
653	H0YD13;P16070-18;P16070-12;P16070-14;P16070-13;P16070-11;P16070-10;P16070-16;P16070-8;P16070-17;P16070-6;P16070-4;P16070-3;P16070-7;P16070-5;P16070;H0Y2P0;H0YE40;H0YDW7;H0YCV9;H0Y5E4;P16070-15;P16070-9;E9PKC6;H0YDX6;H0YD17;Q86UZ1;J3KN83;P16070-19	CD44 antigen	CD44	>tr|H0YD13|H0YD13_HUMAN CD44 antigen OS=Homo sapiens GN=CD44 PE=1 SV=2;>sp|P16070-18|CD44_HUMAN Isoform 18 of CD44 antigen OS=Homo sapiens GN=CD44;>sp|P16070-12|CD44_HUMAN Isoform 12 of CD44 antigen OS=Homo sapiens GN=CD44;>sp|P16070-14|CD44_HUMAN Isoform	NaN	NaN	NaN	22.8	29.1	5.8	22.683	73.681	206	272180000	296360000	240680000	759830000	722500000	555990000	17221200	14117500	10824700	1.0364	1.1435	1.1328	0.88218	0.86559	1.0094	NaN	NaN	NaN	-0.0724904	0.0184063	0.179893	0.013498		8.52802	8.55239	8.09952	8.74507
654	H0YDD4;P10515;E9PEJ4	Acetyltransferase component of pyruvate dehydrogenase complex;Dihydrolipoyllysine-residue acetyltransferase component of pyruvate dehydrogenase complex, mitochondrial	DLAT	>tr|H0YDD4|H0YDD4_HUMAN Acetyltransferase component of pyruvate dehydrogenase complex (Fragment) OS=Homo sapiens GN=DLAT PE=1 SV=1;>sp|P10515|ODP2_HUMAN Dihydrolipoyllysine-residue acetyltransferase component of pyruvate dehydrogenase complex, mitochondria	NaN	NaN	NaN	0	3.1	17.5	51.201	59.689	479	0	0	0	19440500	24037000	22623500	161658000	149531000	127281000	NaN	NaN	NaN	NaN	NaN	NaN	1.0582	1.3085	1.2509	0.0816123	0.387914	0.322966	NaN		7.79168	7.75069	7.80373	7.35456
655	H0YDU8;P53041;A8MU39	Serine/threonine-protein phosphatase;Serine/threonine-protein phosphatase 5	PPP5C	>tr|H0YDU8|H0YDU8_HUMAN Serine/threonine-protein phosphatase (Fragment) OS=Homo sapiens GN=PPP5C PE=1 SV=1;>sp|P53041|PPP5_HUMAN Serine/threonine-protein phosphatase 5 OS=Homo sapiens GN=PPP5C PE=1 SV=1;>tr|A8MU39|A8MU39_HUMAN Serine/threonine-protein phos	NaN	NaN	NaN	0	0	0	55.096	65.677	485	0	0	0	0	0	0	0	0	0	NaN	NaN	NaN	NaN	NaN	NaN	NaN	NaN	NaN	NaN	NaN	NaN	NaN		NaN	NaN	NaN	NaN
656	H0YDW2;Q13136-2;Q13136;H0YIJ4;H0YHJ4;H0YD72;A0A1B0GVT3;M0QZB5;H0YHK3;B1APN9;G3V200;O75334-8;O75335-2;O75335-1;O75334-7;O75334-6;O75334-5;O75335;O75334-2;O75334-4;O75334-3;O75334	Liprin-alpha-1;Liprin-alpha-2;Liprin-alpha-4	PPFIA1;PPFIA2;PPFIA4	>tr|H0YDW2|H0YDW2_HUMAN Liprin-alpha-1 (Fragment) OS=Homo sapiens GN=PPFIA1 PE=1 SV=8;>sp|Q13136-2|LIPA1_HUMAN Isoform 2 of Liprin-alpha-1 OS=Homo sapiens GN=PPFIA1;>sp|Q13136|LIPA1_HUMAN Liprin-alpha-1 OS=Homo sapiens GN=PPFIA1 PE=1 SV=1;>tr|H0YIJ4|H0YIJ4	NaN	NaN	NaN	0	0	6.9	42.077	12.064	389	0	0	0	0	0	0	99363000	76175000	75946000	NaN	NaN	NaN	NaN	NaN	NaN	1.183	1.3161	1.0921	0.24245	0.396269	0.127105	NaN		7.5201	7.40469	7.57947	NaN
657	H0YE88;P28347;H0Y7B0;H0YCZ6;H0YGS2;E9PKB7;H0YEJ9;A0A0A0MRF3;Q53GI4;A0A1X7SBS4;P28347-2;Q15561-3;Q15561;Q99594;Q15562;Q15562-2;Q15562-4	Transcriptional enhancer factor TEF-1;Transcriptional enhancer factor TEF-3;Transcriptional enhancer factor TEF-5;Transcriptional enhancer factor TEF-4	TEAD1;TEAD4;TEAD3;TEAD2	>tr|H0YE88|H0YE88_HUMAN Transcriptional enhancer factor TEF-1 OS=Homo sapiens GN=TEAD1 PE=1 SV=1;>sp|P28347|TEAD1_HUMAN Transcriptional enhancer factor TEF-1 OS=Homo sapiens GN=TEAD1 PE=1 SV=2;>tr|H0Y7B0|H0Y7B0_HUMAN Transcriptional enhancer factor TEF-3 O	NaN	NaN	NaN	0	0	0	47.927	11.825	426	0	0	0	0	0	0	0	0	0	NaN	NaN	NaN	NaN	NaN	NaN	NaN	NaN	NaN	NaN	NaN	NaN	NaN		NaN	NaN	NaN	NaN
658	H0YEW1;Q38SD2	Leucine-rich repeat serine/threonine-protein kinase 1	LRRK1	>tr|H0YEW1|H0YEW1_HUMAN Leucine-rich repeat serine/threonine-protein kinase 1 (Fragment) OS=Homo sapiens GN=LRRK1 PE=1 SV=1;>sp|Q38SD2|LRRK1_HUMAN Leucine-rich repeat serine/threonine-protein kinase 1 OS=Homo sapiens GN=LRRK1 PE=1 SV=3	NaN	NaN	NaN	0	0	0	72.89	6.2523	660	0	0	0	0	0	0	0	0	0	NaN	NaN	NaN	NaN	NaN	NaN	NaN	NaN	NaN	NaN	NaN	NaN	NaN		NaN	NaN	NaN	NaN
659	H0YII4;H0YI90;Q5TDH0-2;Q5TDH0;Q5TDH0-3	Protein DDI1 homolog 2	DDI2	>tr|H0YII4|H0YII4_HUMAN Protein DDI1 homolog 2 (Fragment) OS=Homo sapiens GN=DDI2 PE=1 SV=1;>tr|H0YI90|H0YI90_HUMAN Protein DDI1 homolog 2 (Fragment) OS=Homo sapiens GN=DDI2 PE=1 SV=1;>sp|Q5TDH0-2|DDI2_HUMAN Isoform 2 of Protein DDI1 homolog 2 OS=Homo sapi	NaN	NaN	NaN	0	0	0	11.255	7.1938	99	0	0	0	0	0	0	0	0	0	NaN	NaN	NaN	NaN	NaN	NaN	NaN	NaN	NaN	NaN	NaN	NaN	NaN		NaN	NaN	NaN	NaN
660	H0YNW5;H0YKC5;P33316-2;P33316;A0A0C4DGL3;H0YMM5;H0YNJ9;H0YKI0;H0YMP1	Deoxyuridine 5-triphosphate nucleotidohydrolase, mitochondrial	DUT	>tr|H0YNW5|H0YNW5_HUMAN Deoxyuridine 5-triphosphate nucleotidohydrolase, mitochondrial OS=Homo sapiens GN=DUT PE=1 SV=1;>tr|H0YKC5|H0YKC5_HUMAN Deoxyuridine 5-triphosphate nucleotidohydrolase, mitochondrial (Fragment) OS=Homo sapiens GN=DUT PE=1 SV=1;>sp	NaN	NaN	NaN	0	0	0	17.827	59.641	167	0	0	0	0	0	0	0	0	0	NaN	NaN	NaN	NaN	NaN	NaN	NaN	NaN	NaN	NaN	NaN	NaN	NaN		NaN	NaN	NaN	NaN
661	Q5SZE3;H0YKH6;Q5SZE4;Q5SZE1;H0YNU7;Q96G23;Q5SZE2	Ceramide synthase 2	CERS2	>tr|Q5SZE3|Q5SZE3_HUMAN Ceramide synthase 2 (Fragment) OS=Homo sapiens GN=CERS2 PE=1 SV=1;>tr|H0YKH6|H0YKH6_HUMAN Ceramide synthase 2 (Fragment) OS=Homo sapiens GN=CERS2 PE=1 SV=8;>tr|Q5SZE4|Q5SZE4_HUMAN Ceramide synthase 2 (Fragment) OS=Homo sapiens GN=CE	NaN	NaN	NaN	0	0	0	23.253	20.063	192	0	0	0	0	0	0	0	0	0	NaN	NaN	NaN	NaN	NaN	NaN	NaN	NaN	NaN	NaN	NaN	NaN	NaN		NaN	NaN	NaN	NaN
662	H0YKU1;H0YNJ8;Q9NYL9;G5EA42;Q9NZR1	Tropomodulin-3	TMOD3	>tr|H0YKU1|H0YKU1_HUMAN Tropomodulin-3 (Fragment) OS=Homo sapiens GN=TMOD3 PE=1 SV=1;>tr|H0YNJ8|H0YNJ8_HUMAN Tropomodulin-3 OS=Homo sapiens GN=TMOD3 PE=1 SV=1;>sp|Q9NYL9|TMOD3_HUMAN Tropomodulin-3 OS=Homo sapiens GN=TMOD3 PE=1 SV=1	NaN	NaN	NaN	0	0	0	20.79	36.57	187	0	0	0	0	0	0	0	0	0	NaN	NaN	NaN	NaN	NaN	NaN	NaN	NaN	NaN	NaN	NaN	NaN	NaN		NaN	NaN	NaN	NaN
663	H0YL43;Q14257;Q14257-2	Reticulocalbin-2	RCN2	>tr|H0YL43|H0YL43_HUMAN Reticulocalbin-2 (Fragment) OS=Homo sapiens GN=RCN2 PE=1 SV=1;>sp|Q14257|RCN2_HUMAN Reticulocalbin-2 OS=Homo sapiens GN=RCN2 PE=1 SV=1;>sp|Q14257-2|RCN2_HUMAN Isoform 2 of Reticulocalbin-2 OS=Homo sapiens GN=RCN2	NaN	NaN	NaN	0	0	0	17.609	8.5009	155	0	0	0	0	0	0	0	0	0	NaN	NaN	NaN	NaN	NaN	NaN	NaN	NaN	NaN	NaN	NaN	NaN	NaN		NaN	NaN	NaN	NaN
664	H0YMZ1;H0YN18;H0YL69;P25789;H0YKT8;H0YMI6;H0YMA1;P25789-2;H0YKS0;H0YLC2;H0YMV3;H0YLS6	Proteasome subunit alpha type;Proteasome subunit alpha type-4;Proteasome subunit beta type	PSMA4	>tr|H0YMZ1|H0YMZ1_HUMAN Proteasome subunit alpha type (Fragment) OS=Homo sapiens GN=PSMA4 PE=1 SV=8;>tr|H0YN18|H0YN18_HUMAN Proteasome endopeptidase complex OS=Homo sapiens GN=PSMA4 PE=1 SV=1;>tr|H0YL69|H0YL69_HUMAN Proteasome subunit alpha type (Fragment)	NaN	NaN	NaN	0	4.5	0	24.526	47.328	220	0	0	0	36876000	41280000	34058000	0	0	0	NaN	NaN	NaN	1.05	1.0472	1.1908	NaN	NaN	NaN	0.066537	0.0703893	NaN	0.251931		7.13862	7.08962	NaN	7.53222
665	H0YLA2;P37108	Signal recognition particle 14 kDa protein	SRP14	>tr|H0YLA2|H0YLA2_HUMAN Signal recognition particle 14 kDa protein OS=Homo sapiens GN=SRP14 PE=1 SV=1;>sp|P37108|SRP14_HUMAN Signal recognition particle 14 kDa protein OS=Homo sapiens GN=SRP14 PE=1 SV=2	NaN	NaN	NaN	0	0	0	13.058	20.31	115	0	0	0	0	0	0	0	0	0	NaN	NaN	NaN	NaN	NaN	NaN	NaN	NaN	NaN	NaN	NaN	NaN	NaN		NaN	NaN	NaN	NaN
666	H0YM76;H0YMF9;H0YN81;Q9GZS3;H0YL19	WD repeat-containing protein 61;WD repeat-containing protein 61, N-terminally processed	WDR61	>tr|H0YM76|H0YM76_HUMAN WD repeat-containing protein 61 OS=Homo sapiens GN=WDR61 PE=1 SV=1;>tr|H0YMF9|H0YMF9_HUMAN WD repeat-containing protein 61 OS=Homo sapiens GN=WDR61 PE=1 SV=1;>tr|H0YN81|H0YN81_HUMAN WD repeat-containing protein 61 (Fragment) OS=Homo	NaN	NaN	NaN	0	0	0	5.4821	22.314	48	0	0	0	0	0	0	0	0	0	NaN	NaN	NaN	NaN	NaN	NaN	NaN	NaN	NaN	NaN	NaN	NaN	NaN		NaN	NaN	NaN	NaN
667	H0YMV8;Q71UM5;C9JLI6	40S ribosomal protein S27;40S ribosomal protein S27-like	RPS27L	>tr|H0YMV8|H0YMV8_HUMAN 40S ribosomal protein S27 OS=Homo sapiens GN=RPS27L PE=1 SV=1;>sp|Q71UM5|RS27L_HUMAN 40S ribosomal protein S27-like OS=Homo sapiens GN=RPS27L PE=1 SV=3;>tr|C9JLI6|C9JLI6_HUMAN 40S ribosomal protein S27 OS=Homo sapiens GN=RPS27L PE=1	NaN	NaN	NaN	0	13	32	11.345	8.3597	100	0	0	0	0	0	0	56425000	60133000	62020000	NaN	NaN	NaN	NaN	NaN	NaN	1.0415	1.2516	1.3421	0.0586628	0.323774	0.424492	NaN		7.27435	7.30199	7.4915	NaN
668	H0YN26;P39687;H7BZ09;O95626;O43423	Acidic leucine-rich nuclear phosphoprotein 32 family member A	ANP32A	>tr|H0YN26|H0YN26_HUMAN Acidic leucine-rich nuclear phosphoprotein 32 family member A OS=Homo sapiens GN=ANP32A PE=1 SV=1;>sp|P39687|AN32A_HUMAN Acidic leucine-rich nuclear phosphoprotein 32 family member A OS=Homo sapiens GN=ANP32A PE=1 SV=1	NaN	NaN	NaN	0	0	7.3	19.997	33.522	177	0	0	0	0	0	0	0	0	0	NaN	NaN	NaN	NaN	NaN	NaN	NaN	NaN	NaN	NaN	NaN	NaN	NaN		NaN	NaN	NaN	NaN
669	H0YNG3;P67812-4;P67812;P67812-3;H0YNX5;H0YKT4;H0YNA5;P67812-2	Signal peptidase complex catalytic subunit SEC11A	SEC11A	>tr|H0YNG3|H0YNG3_HUMAN Signal peptidase complex catalytic subunit SEC11 OS=Homo sapiens GN=SEC11A PE=1 SV=1;>sp|P67812-4|SC11A_HUMAN Isoform 4 of Signal peptidase complex catalytic subunit SEC11A OS=Homo sapiens GN=SEC11A;>sp|P67812|SC11A_HUMAN Signal pep	NaN	NaN	NaN	0	0	0	18.651	28.529	163	0	0	0	0	0	0	0	0	0	NaN	NaN	NaN	NaN	NaN	NaN	NaN	NaN	NaN	NaN	NaN	NaN	NaN		NaN	NaN	NaN	NaN
670	H3BLU7;O43488;Q8NHP1	Aflatoxin B1 aldehyde reductase member 2	AKR7A2	>tr|H3BLU7|H3BLU7_HUMAN Aflatoxin B1 aldehyde reductase member 2 (Fragment) OS=Homo sapiens GN=AKR7A2 PE=1 SV=1;>sp|O43488|ARK72_HUMAN Aflatoxin B1 aldehyde reductase member 2 OS=Homo sapiens GN=AKR7A2 PE=1 SV=3	NaN	NaN	NaN	0	0	0	34.684	27.152	314	0	0	0	0	0	0	0	0	0	NaN	NaN	NaN	NaN	NaN	NaN	NaN	NaN	NaN	NaN	NaN	NaN	NaN		NaN	NaN	NaN	NaN
671	H3BN14;P22676;A6NER6;H3BMN5;P05937-2;P05937	Calretinin	CALB2	>tr|H3BN14|H3BN14_HUMAN Calretinin (Fragment) OS=Homo sapiens GN=CALB2 PE=1 SV=2;>sp|P22676|CALB2_HUMAN Calretinin OS=Homo sapiens GN=CALB2 PE=2 SV=2;>tr|A6NER6|A6NER6_HUMAN Calbindin 2, 29kDa (Calretinin), isoform CRA_b OS=Homo sapiens GN=CALB2 PE=1 SV=1	NaN	NaN	NaN	0	0	0	27.206	19.534	235	0	0	0	0	0	0	0	0	0	NaN	NaN	NaN	NaN	NaN	NaN	NaN	NaN	NaN	NaN	NaN	NaN	NaN		NaN	NaN	NaN	NaN
672	H3BND8;Q93009-3;Q93009;F5H2X1	Ubiquitin carboxyl-terminal hydrolase;Ubiquitin carboxyl-terminal hydrolase 7	USP7	>tr|H3BND8|H3BND8_HUMAN Ubiquitin carboxyl-terminal hydrolase 7 (Fragment) OS=Homo sapiens GN=USP7 PE=1 SV=1;>sp|Q93009-3|UBP7_HUMAN Isoform 3 of Ubiquitin carboxyl-terminal hydrolase 7 OS=Homo sapiens GN=USP7;>sp|Q93009|UBP7_HUMAN Ubiquitin carboxyl-termi	NaN	NaN	NaN	0	0	0	105.55	49.625	909	0	0	0	0	0	0	0	0	0	NaN	NaN	NaN	NaN	NaN	NaN	NaN	NaN	NaN	NaN	NaN	NaN	NaN		NaN	NaN	NaN	NaN
673	H3BNF0;H3BNS4;Q9Y5Y2	Cytosolic Fe-S cluster assembly factor NUBP2	NUBP2	>tr|H3BNF0|H3BNF0_HUMAN Cytosolic Fe-S cluster assembly factor NUBP2 OS=Homo sapiens GN=NUBP2 PE=1 SV=1;>tr|H3BNS4|H3BNS4_HUMAN Cytosolic Fe-S cluster assembly factor NUBP2 (Fragment) OS=Homo sapiens GN=NUBP2 PE=1 SV=1;>sp|Q9Y5Y2|NUBP2_HUMAN Cytosolic Fe-S	NaN	NaN	NaN	0	0	0	26.381	6.9156	251	0	0	0	0	0	0	0	0	0	NaN	NaN	NaN	NaN	NaN	NaN	NaN	NaN	NaN	NaN	NaN	NaN	NaN		NaN	NaN	NaN	NaN
674	H3BNW0;Q9NXG2	THUMP domain-containing protein 1	THUMPD1	>tr|H3BNW0|H3BNW0_HUMAN THUMP domain-containing protein 1 OS=Homo sapiens GN=THUMPD1 PE=1 SV=1;>sp|Q9NXG2|THUM1_HUMAN THUMP domain-containing protein 1 OS=Homo sapiens GN=THUMPD1 PE=1 SV=2	NaN	NaN	NaN	0	0	0	15.761	8.4427	145	0	0	0	0	0	0	0	0	0	NaN	NaN	NaN	NaN	NaN	NaN	NaN	NaN	NaN	NaN	NaN	NaN	NaN		NaN	NaN	NaN	NaN
675	H3BPE7;P35637-2;P35637;A0A075B7D9;Q92804-2;Q92804	RNA-binding protein FUS	FUS	>tr|H3BPE7|H3BPE7_HUMAN RNA-binding protein FUS OS=Homo sapiens GN=FUS PE=1 SV=1;>sp|P35637-2|FUS_HUMAN Isoform Short of RNA-binding protein FUS OS=Homo sapiens GN=FUS;>sp|P35637|FUS_HUMAN RNA-binding protein FUS OS=Homo sapiens GN=FUS PE=1 SV=1	NaN	NaN	NaN	7.6	7.6	7.6	53.496	110.23	527	263291000	274430000	197981000	552700000	475040000	434320000	999850000	834910000	618680000	0.84327	0.70871	0.93696	0.95185	0.88732	0.92405	0.75417	0.8935	1.0706	-0.271856	-0.23217	0.00544312	-0.113957		8.76297	8.74352	8.61101	8.63781
676	H3BPG8;Q96QU8-2;Q96QU8	Exportin-6	XPO6	>tr|H3BPG8|H3BPG8_HUMAN Exportin-6 (Fragment) OS=Homo sapiens GN=XPO6 PE=1 SV=1;>sp|Q96QU8-2|XPO6_HUMAN Isoform 2 of Exportin-6 OS=Homo sapiens GN=XPO6;>sp|Q96QU8|XPO6_HUMAN Exportin-6 OS=Homo sapiens GN=XPO6 PE=1 SV=1	NaN	NaN	NaN	0	0	0	18.151	6.7403	161	0	0	0	0	0	0	0	0	0	NaN	NaN	NaN	NaN	NaN	NaN	NaN	NaN	NaN	NaN	NaN	NaN	NaN		NaN	NaN	NaN	NaN
677	H3BQB1;P07741-2;P07741;H3BQF1;H3BQZ9;H3BSW3	Adenine phosphoribosyltransferase	APRT	>tr|H3BQB1|H3BQB1_HUMAN Adenine phosphoribosyltransferase (Fragment) OS=Homo sapiens GN=APRT PE=1 SV=1;>sp|P07741-2|APT_HUMAN Isoform 2 of Adenine phosphoribosyltransferase OS=Homo sapiens GN=APRT;>sp|P07741|APT_HUMAN Adenine phosphoribosyltransferase OS=H	NaN	NaN	NaN	0	0	6.2	17.451	31.299	162	0	0	0	0	0	0	29862600	30274900	14749500	NaN	NaN	NaN	NaN	NaN	NaN	NaN	NaN	NaN	NaN	NaN	NaN	NaN		6.99801	7.00396	6.86775	NaN
678	H3BQQ2;Q86UK7-2;Q86UK7-3;Q86UK7	Zinc finger protein 598	ZNF598	>tr|H3BQQ2|H3BQQ2_HUMAN E3 ubiquitin-protein ligase ZNF598 OS=Homo sapiens GN=ZNF598 PE=1 SV=1;>sp|Q86UK7-2|ZN598_HUMAN Isoform 2 of E3 ubiquitin-protein ligase ZNF598 OS=Homo sapiens GN=ZNF598;>sp|Q86UK7-3|ZN598_HUMAN Isoform 3 of E3 ubiquitin-protein lig	NaN	NaN	NaN	0	0	0	93.287	16.311	849	0	0	0	0	0	0	0	0	0	NaN	NaN	NaN	NaN	NaN	NaN	NaN	NaN	NaN	NaN	NaN	NaN	NaN		NaN	NaN	NaN	NaN
679	H3BQZ7;Q1KMD3	Heterogeneous nuclear ribonucleoprotein U-like protein 2	HNRNPUL2-BSCL2;HNRNPUL2	>tr|H3BQZ7|H3BQZ7_HUMAN HCG2044799 OS=Homo sapiens GN=HNRNPUL2-BSCL2 PE=4 SV=1;>sp|Q1KMD3|HNRL2_HUMAN Heterogeneous nuclear ribonucleoprotein U-like protein 2 OS=Homo sapiens GN=HNRNPUL2 PE=1 SV=1	NaN	NaN	NaN	0	2.8	1.3	84.69	62.945	746	0	0	0	47590000	33338600	29772600	78191000	62246000	66027000	NaN	NaN	NaN	NaN	NaN	NaN	NaN	NaN	NaN	NaN	NaN	NaN	NaN		7.57027	7.56362	7.51869	7.47382
680	H3BTH5;H3BRB3;Q14807-2;Q14807	Kinesin-like protein KIF22	KIF22	>tr|H3BTH5|H3BTH5_HUMAN Kinesin-like protein KIF22 (Fragment) OS=Homo sapiens GN=KIF22 PE=1 SV=2;>tr|H3BRB3|H3BRB3_HUMAN Kinesin-like protein OS=Homo sapiens GN=KIF22 PE=1 SV=1;>sp|Q14807-2|KIF22_HUMAN Isoform 2 of Kinesin-like protein KIF22 OS=Homo sapien	NaN	NaN	NaN	0	0	0	20.61	6.9033	185	0	0	0	0	0	0	0	0	0	NaN	NaN	NaN	NaN	NaN	NaN	NaN	NaN	NaN	NaN	NaN	NaN	NaN		NaN	NaN	NaN	NaN
681	H3BRK1;O95453-4;O95453-2;O95453-3;O95453	Poly(A)-specific ribonuclease PARN	PARN	>tr|H3BRK1|H3BRK1_HUMAN Poly(A)-specific ribonuclease PARN (Fragment) OS=Homo sapiens GN=PARN PE=1 SV=1;>sp|O95453-4|PARN_HUMAN Isoform 4 of Poly(A)-specific ribonuclease PARN OS=Homo sapiens GN=PARN;>sp|O95453-2|PARN_HUMAN Isoform 2 of Poly(A)-specific ri	NaN	NaN	NaN	0	0	0	29.294	7.1743	261	0	0	0	0	0	0	0	0	0	NaN	NaN	NaN	NaN	NaN	NaN	NaN	NaN	NaN	NaN	NaN	NaN	NaN		NaN	NaN	NaN	NaN
682	H3BRR0;Q9NZD8-2;Q9NZD8	Maspardin	SPG21	>tr|H3BRR0|H3BRR0_HUMAN Maspardin OS=Homo sapiens GN=SPG21 PE=1 SV=1;>sp|Q9NZD8-2|SPG21_HUMAN Isoform 2 of Maspardin OS=Homo sapiens GN=SPG21;>sp|Q9NZD8|SPG21_HUMAN Maspardin OS=Homo sapiens GN=SPG21 PE=1 SV=1	NaN	NaN	NaN	0	0	0	17.258	7.198	154	0	0	0	0	0	0	0	0	0	NaN	NaN	NaN	NaN	NaN	NaN	NaN	NaN	NaN	NaN	NaN	NaN	NaN		NaN	NaN	NaN	NaN
683	H3BRR2;P19387	DNA-directed RNA polymerase II subunit RPB3	POLR2C	>tr|H3BRR2|H3BRR2_HUMAN DNA-directed RNA polymerase II subunit RPB3 OS=Homo sapiens GN=POLR2C PE=1 SV=1;>sp|P19387|RPB3_HUMAN DNA-directed RNA polymerase II subunit RPB3 OS=Homo sapiens GN=POLR2C PE=1 SV=2	NaN	NaN	NaN	0	0	0	5.1729	7.3075	46	0	0	0	0	0	0	0	0	0	NaN	NaN	NaN	NaN	NaN	NaN	NaN	NaN	NaN	NaN	NaN	NaN	NaN		NaN	NaN	NaN	NaN
684	H3BS72;Q9P035;H3BPZ1;Q9P035-2;H3BRL8;H3BMZ1	Very-long-chain (3R)-3-hydroxyacyl-CoA dehydratase 3	PTPLAD1	>tr|H3BS72|H3BS72_HUMAN Very-long-chain (3R)-3-hydroxyacyl-CoA dehydratase OS=Homo sapiens GN=HACD3 PE=1 SV=1;>sp|Q9P035|HACD3_HUMAN Very-long-chain (3R)-3-hydroxyacyl-CoA dehydratase 3 OS=Homo sapiens GN=HACD3 PE=1 SV=2;>tr|H3BPZ1|H3BPZ1_HUMAN Very-long-c	NaN	NaN	NaN	0	0	0	47.118	40.687	400	0	0	0	0	0	0	0	0	0	NaN	NaN	NaN	NaN	NaN	NaN	NaN	NaN	NaN	NaN	NaN	NaN	NaN		NaN	NaN	NaN	NaN
685	H3BV19;H3BSA1;P19784	Casein kinase II subunit alpha	CSNK2A2	>tr|H3BV19|H3BV19_HUMAN Casein kinase II subunit alpha (Fragment) OS=Homo sapiens GN=CSNK2A2 PE=1 SV=1;>tr|H3BSA1|H3BSA1_HUMAN Casein kinase II subunit alpha (Fragment) OS=Homo sapiens GN=CSNK2A2 PE=1 SV=2;>sp|P19784|CSK22_HUMAN Casein kinase II subunit	NaN	NaN	NaN	0	0	0	17.764	6.9057	152	0	0	0	0	0	0	0	0	0	NaN	NaN	NaN	NaN	NaN	NaN	NaN	NaN	NaN	NaN	NaN	NaN	NaN		NaN	NaN	NaN	NaN
686	H3BT57;P29590-14;P29590-10;P29590-4;P29590-12;P29590-2;P29590-5;P29590-9;P29590-13;P29590-3;P29590-8;P29590-11;P29590	Protein PML	PML	>tr|H3BT57|H3BT57_HUMAN Protein PML OS=Homo sapiens GN=PML PE=1 SV=1;>sp|P29590-14|PML_HUMAN Isoform PML-14 of Protein PML OS=Homo sapiens GN=PML;>sp|P29590-10|PML_HUMAN Isoform PML-7 of Protein PML OS=Homo sapiens GN=PML;>sp|P29590-4|PML_HUMAN Isoform PML	NaN	NaN	NaN	0	0	0	62.913	8.1164	568	0	0	0	0	0	0	0	0	0	NaN	NaN	NaN	NaN	NaN	NaN	NaN	NaN	NaN	NaN	NaN	NaN	NaN	PML	NaN	NaN	NaN	NaN
687	H3BTB7;Q5JPH6;Q5JPH6-2	Probable glutamate--tRNA ligase, mitochondrial	EARS2	>tr|H3BTB7|H3BTB7_HUMAN Probable glutamate--tRNA ligase, mitochondrial OS=Homo sapiens GN=EARS2 PE=1 SV=1;>sp|Q5JPH6|SYEM_HUMAN Probable glutamate--tRNA ligase, mitochondrial OS=Homo sapiens GN=EARS2 PE=1 SV=2;>sp|Q5JPH6-2|SYEM_HUMAN Isoform 2 of Probable	NaN	NaN	NaN	0	0	0	56.825	7.2069	506	0	0	0	0	0	0	0	0	0	NaN	NaN	NaN	NaN	NaN	NaN	NaN	NaN	NaN	NaN	NaN	NaN	NaN		NaN	NaN	NaN	NaN
688	H3BTH6;Q8NEZ5-3;Q8NEZ5	F-box only protein 22	FBXO22	>tr|H3BTH6|H3BTH6_HUMAN F-box only protein 22 (Fragment) OS=Homo sapiens GN=FBXO22 PE=1 SV=1;>sp|Q8NEZ5-3|FBX22_HUMAN Isoform 3 of F-box only protein 22 OS=Homo sapiens GN=FBXO22;>sp|Q8NEZ5|FBX22_HUMAN F-box only protein 22 OS=Homo sapiens GN=FBXO22 PE=1 S	NaN	NaN	NaN	0	0	0	26.408	6.5445	241	0	0	0	0	0	0	0	0	0	NaN	NaN	NaN	NaN	NaN	NaN	NaN	NaN	NaN	NaN	NaN	NaN	NaN		NaN	NaN	NaN	NaN
689	H3BV90;Q6FI81-3;Q6FI81;H3BUG4;H3BT65;H3BQ23;H3BPG7;Q6FI81-2	Anamorsin	CIAPIN1	>tr|H3BV90|H3BV90_HUMAN Fe-S cluster assembly protein DRE2 OS=Homo sapiens GN=CIAPIN1 PE=1 SV=1;>sp|Q6FI81-3|CPIN1_HUMAN Isoform 3 of Anamorsin OS=Homo sapiens GN=CIAPIN1;>sp|Q6FI81|CPIN1_HUMAN Anamorsin OS=Homo sapiens GN=CIAPIN1 PE=1 SV=2;>tr|H3BUG4|H3BU	NaN	NaN	NaN	0	0	0	26.446	29.457	246	0	0	0	0	0	0	0	0	0	NaN	NaN	NaN	NaN	NaN	NaN	NaN	NaN	NaN	NaN	NaN	NaN	NaN		NaN	NaN	NaN	NaN
690	H7BXY3;Q7L2E3-3;Q7L2E3;Q7L2E3-2	Putative ATP-dependent RNA helicase DHX30	DHX30	>tr|H7BXY3|H7BXY3_HUMAN Putative ATP-dependent RNA helicase DHX30 OS=Homo sapiens GN=DHX30 PE=1 SV=1;>sp|Q7L2E3-3|DHX30_HUMAN Isoform 3 of Putative ATP-dependent RNA helicase DHX30 OS=Homo sapiens GN=DHX30;>sp|Q7L2E3|DHX30_HUMAN Putative ATP-dependent RNA	NaN	NaN	NaN	0	0	0	130.55	32.18	1166	0	0	0	0	0	0	0	0	0	NaN	NaN	NaN	NaN	NaN	NaN	NaN	NaN	NaN	NaN	NaN	NaN	NaN		NaN	NaN	NaN	NaN
691	H7BYH4;P00441	Superoxide dismutase [Cu-Zn]	SOD1	>tr|H7BYH4|H7BYH4_HUMAN Superoxide dismutase [Cu-Zn] OS=Homo sapiens GN=SOD1 PE=1 SV=1;>sp|P00441|SODC_HUMAN Superoxide dismutase [Cu-Zn] OS=Homo sapiens GN=SOD1 PE=1 SV=2	NaN	NaN	NaN	0	0	0	13.909	8.5789	135	0	0	0	0	0	0	0	0	0	NaN	NaN	NaN	NaN	NaN	NaN	NaN	NaN	NaN	NaN	NaN	NaN	NaN		NaN	NaN	NaN	NaN
692	H7BYN3;Q00059;Q00059-2	Transcription factor A, mitochondrial	TFAM	>tr|H7BYN3|H7BYN3_HUMAN Transcription factor A, mitochondrial (Fragment) OS=Homo sapiens GN=TFAM PE=1 SV=1;>sp|Q00059|TFAM_HUMAN Transcription factor A, mitochondrial OS=Homo sapiens GN=TFAM PE=1 SV=1;>sp|Q00059-2|TFAM_HUMAN Isoform 2 of Transcription fact	NaN	NaN	NaN	0	0	0	25.567	13.059	219	0	0	0	0	0	0	0	0	0	NaN	NaN	NaN	NaN	NaN	NaN	NaN	NaN	NaN	NaN	NaN	NaN	NaN		NaN	NaN	NaN	NaN
693	H7BYN4;Q02241-2;Q02241;Q02241-3;H0YKQ5;H0YME6	Kinesin-like protein KIF23	KIF23	>tr|H7BYN4|H7BYN4_HUMAN Kinesin-like protein OS=Homo sapiens GN=KIF23 PE=1 SV=1;>sp|Q02241-2|KIF23_HUMAN Isoform 2 of Kinesin-like protein KIF23 OS=Homo sapiens GN=KIF23;>sp|Q02241|KIF23_HUMAN Kinesin-like protein KIF23 OS=Homo sapiens GN=KIF23 PE=1 SV=3;>	NaN	NaN	NaN	0	0	0	109.13	91.523	952	0	0	0	0	0	0	0	0	0	NaN	NaN	NaN	NaN	NaN	NaN	NaN	NaN	NaN	NaN	NaN	NaN	NaN		NaN	NaN	NaN	NaN
694	H7BYP4;U5Y3L1;Q9H930-1;Q9H930-2;Q9H930	Nuclear body protein SP140-like protein	SP140L	>tr|H7BYP4|H7BYP4_HUMAN Nuclear body protein SP140-like protein OS=Homo sapiens GN=SP140L PE=1 SV=2;>tr|U5Y3L1|U5Y3L1_HUMAN Nuclear body protein SP140-like protein OS=Homo sapiens GN=SP140L PE=1 SV=1;>sp|Q9H930-1|SP14L_HUMAN Isoform 1 of Nuclear body prote	NaN	NaN	NaN	1.7	1.7	0	60.522	10.863	520	39260000	50110000	34534000	34721000	52012000	38293000	0	0	0	0.68381	1.0312	1.5755	0.81461	1.362	1.5107	NaN	NaN	NaN	0.0326722	-0.115746	0.65581	0.595217		7.48322	7.45143	7.23722	7.58312
695	H7BYY1;F5H7S3;B7Z596;P09493-2;H0YK48;P09493-5;H0YNC7;H0YL80;H0YK20;H0YL42;H0YN06	Tropomyosin alpha-1 chain	TPM1	>tr|H7BYY1|H7BYY1_HUMAN Tropomyosin 1 (Alpha), isoform CRA_m OS=Homo sapiens GN=TPM1 PE=1 SV=1;>tr|F5H7S3|F5H7S3_HUMAN Tropomyosin alpha-1 chain OS=Homo sapiens GN=TPM1 PE=1 SV=2;>tr|B7Z596|B7Z596_HUMAN Tropomyosin alpha-1 chain OS=Homo sapiens GN=TPM1 PE=	NaN	NaN	NaN	8.5	8.5	4	28.747	7.915	248	0	0	0	0	0	0	0	0	0	NaN	NaN	NaN	NaN	NaN	NaN	NaN	NaN	NaN	NaN	NaN	NaN	NaN		NaN	NaN	NaN	NaN
696	H7BZ20;P23919-2;P23919	Thymidylate kinase	DTYMK	>tr|H7BZ20|H7BZ20_HUMAN Thymidylate kinase (Fragment) OS=Homo sapiens GN=DTYMK PE=1 SV=1;>sp|P23919-2|KTHY_HUMAN Isoform 2 of Thymidylate kinase OS=Homo sapiens GN=DTYMK;>sp|P23919|KTHY_HUMAN Thymidylate kinase OS=Homo sapiens GN=DTYMK PE=1 SV=4	NaN	NaN	NaN	0	0	0	21.655	7.0545	192	0	0	0	0	0	0	0	0	0	NaN	NaN	NaN	NaN	NaN	NaN	NaN	NaN	NaN	NaN	NaN	NaN	NaN		NaN	NaN	NaN	NaN
697	H7BZJ3		PDIA3	>tr|H7BZJ3|H7BZJ3_HUMAN Protein disulfide-isomerase A3 (Fragment) OS=Homo sapiens GN=PDIA3 PE=1 SV=1	6	1	1	8.9	8.9	11.4	13.519	16.793	123	0	0	0	0	0	0	4125300	3199100	3460000	NaN	NaN	NaN	NaN	NaN	NaN	NaN	NaN	NaN	NaN	NaN	NaN	NaN		6.13833	6.02791	6.23805	NaN
698	H7C0C0;Q9Y5Q9	General transcription factor 3C polypeptide 3	GTF3C3	>tr|H7C0C0|H7C0C0_HUMAN General transcription factor 3C polypeptide 3 (Fragment) OS=Homo sapiens GN=GTF3C3 PE=1 SV=1;>sp|Q9Y5Q9|TF3C3_HUMAN General transcription factor 3C polypeptide 3 OS=Homo sapiens GN=GTF3C3 PE=1 SV=1	NaN	NaN	NaN	0	0	0	16.562	7.4817	148	0	0	0	0	0	0	0	0	0	NaN	NaN	NaN	NaN	NaN	NaN	NaN	NaN	NaN	NaN	NaN	NaN	NaN		NaN	NaN	NaN	NaN
699	H7C0E5;O75312;H7BZM7	Zinc finger protein ZPR1	ZPR1	>tr|H7C0E5|H7C0E5_HUMAN Zinc finger protein ZPR1 (Fragment) OS=Homo sapiens GN=ZPR1 PE=1 SV=1;>sp|O75312|ZPR1_HUMAN Zinc finger protein ZPR1 OS=Homo sapiens GN=ZPR1 PE=1 SV=1;>tr|H7BZM7|H7BZM7_HUMAN Zinc finger protein ZPR1 (Fragment) OS=Homo sapiens GN=ZP	NaN	NaN	NaN	0	0	0	42.542	46.003	386	0	0	0	0	0	0	0	0	0	NaN	NaN	NaN	NaN	NaN	NaN	NaN	NaN	NaN	NaN	NaN	NaN	NaN		NaN	NaN	NaN	NaN
700	H7C0Q6;Q9C037-3;Q9C037-2;Q9C037	Tripartite motif-containing protein 4	TRIM4	>tr|H7C0Q6|H7C0Q6_HUMAN E3 ubiquitin-protein ligase TRIM4 (Fragment) OS=Homo sapiens GN=TRIM4 PE=1 SV=1;>sp|Q9C037-3|TRIM4_HUMAN Isoform Gamma of E3 ubiquitin-protein ligase TRIM4 OS=Homo sapiens GN=TRIM4;>sp|Q9C037-2|TRIM4_HUMAN Isoform Beta of E3 ubiquit	NaN	NaN	NaN	5.4	5.4	0	23.413	6.6908	202	1193060000	1392590000	1169690000	3434200000	3649600000	2928600000	0	0	0	NaN	NaN	NaN	0.84887	1.1747	1.5614	NaN	NaN	NaN	0.232292	-0.236384	NaN	0.64284		9.20796	9.20654	8.76704	9.46666
701	H7C170;O43709;O43709-3	Probable 18S rRNA (guanine-N(7))-methyltransferase	WBSCR22	>tr|H7C170|H7C170_HUMAN Probable 18S rRNA (guanine-N(7))-methyltransferase (Fragment) OS=Homo sapiens GN=BUD23 PE=1 SV=1;>sp|O43709|BUD23_HUMAN Probable 18S rRNA (guanine-N(7))-methyltransferase OS=Homo sapiens GN=BUD23 PE=1 SV=2;>sp|O43709-3|BUD23_HUMAN I	NaN	NaN	NaN	0	0	0	13.529	10.015	128	0	0	0	0	0	0	0	0	0	NaN	NaN	NaN	NaN	NaN	NaN	NaN	NaN	NaN	NaN	NaN	NaN	NaN		NaN	NaN	NaN	NaN
704	H7C3S8;Q86UY8-2;Q86UY8	5-nucleotidase domain-containing protein 3	NT5DC3	>tr|H7C3S8|H7C3S8_HUMAN 5-nucleotidase domain-containing protein 3 (Fragment) OS=Homo sapiens GN=NT5DC3 PE=1 SV=1;>sp|Q86UY8-2|NT5D3_HUMAN Isoform 2 of 5-nucleotidase domain-containing protein 3 OS=Homo sapiens GN=NT5DC3;>sp|Q86UY8|NT5D3_HUMAN 5-nucleot	NaN	NaN	NaN	0	0	0	14.404	6.2678	122	0	0	0	0	0	0	0	0	0	NaN	NaN	NaN	NaN	NaN	NaN	NaN	NaN	NaN	NaN	NaN	NaN	NaN		NaN	NaN	NaN	NaN
705	H7C3X0;O60502-3;O60502-2;O60502-4;O60502	Bifunctional protein NCOAT;Protein O-GlcNAcase;Histone acetyltransferase	MGEA5	>tr|H7C3X0|H7C3X0_HUMAN Protein O-GlcNAcase (Fragment) OS=Homo sapiens GN=MGEA5 PE=1 SV=1;>sp|O60502-3|OGA_HUMAN Isoform 3 of Protein O-GlcNAcase OS=Homo sapiens GN=MGEA5;>sp|O60502-2|OGA_HUMAN Isoform 2 of Protein O-GlcNAcase OS=Homo sapiens GN=MGEA5;>sp|	NaN	NaN	NaN	0	0	0	29.725	6.541	256	0	0	0	0	0	0	0	0	0	NaN	NaN	NaN	NaN	NaN	NaN	NaN	NaN	NaN	NaN	NaN	NaN	NaN		NaN	NaN	NaN	NaN
706	H7C487;Q9BXB5-2;Q9BXB4;Q9BXB5	Oxysterol-binding protein;Oxysterol-binding protein-related protein 10;Oxysterol-binding protein-related protein 11	OSBPL10;OSBPL11	>tr|H7C487|H7C487_HUMAN Oxysterol-binding protein (Fragment) OS=Homo sapiens GN=OSBPL10 PE=1 SV=1;>sp|Q9BXB5-2|OSB10_HUMAN Isoform 2 of Oxysterol-binding protein-related protein 10 OS=Homo sapiens GN=OSBPL10;>sp|Q9BXB4|OSB11_HUMAN Oxysterol-binding protein	NaN	NaN	NaN	0	0	0	60.235	6.9006	538	0	0	0	0	0	0	0	0	0	NaN	NaN	NaN	NaN	NaN	NaN	NaN	NaN	NaN	NaN	NaN	NaN	NaN		NaN	NaN	NaN	NaN
707	I3L0A0;Q13404;Q13404-7;Q13404-2;Q13404-1;E5RIF1;D6RG00;A0A0A0MSL3;G3V2F7;H0YBX6;Q13404-6;Q13404-8;Q15819	Ubiquitin-conjugating enzyme E2 variant 1;Ubiquitin-conjugating enzyme E2 variant 2	UBE2V1;UBE2V2	>tr|I3L0A0|I3L0A0_HUMAN HCG2044781 OS=Homo sapiens GN=TMEM189-UBE2V1 PE=3 SV=1;>sp|Q13404|UB2V1_HUMAN Ubiquitin-conjugating enzyme E2 variant 1 OS=Homo sapiens GN=UBE2V1 PE=1 SV=2;>sp|Q13404-7|UB2V1_HUMAN Isoform 5 of Ubiquitin-conjugating enzyme E2 varian	NaN	NaN	NaN	0	0	0	42.208	13.746	370	0	0	0	0	0	0	0	0	0	NaN	NaN	NaN	NaN	NaN	NaN	NaN	NaN	NaN	NaN	NaN	NaN	NaN		NaN	NaN	NaN	NaN
708	I3L0N3;P46459-2;P46459;I3L0L3	Vesicle-fusing ATPase	NSF	>tr|I3L0N3|I3L0N3_HUMAN Vesicle-fusing ATPase OS=Homo sapiens GN=NSF PE=1 SV=1;>sp|P46459-2|NSF_HUMAN Isoform 2 of Vesicle-fusing ATPase OS=Homo sapiens GN=NSF;>sp|P46459|NSF_HUMAN Vesicle-fusing ATPase OS=Homo sapiens GN=NSF PE=1 SV=3	NaN	NaN	NaN	0	0	0	82.091	34.126	739	0	0	0	0	0	0	0	0	0	NaN	NaN	NaN	NaN	NaN	NaN	NaN	NaN	NaN	NaN	NaN	NaN	NaN		NaN	NaN	NaN	NaN
709	I3L0Q0;I3L2Q4;P62253	Ubiquitin-conjugating enzyme E2 G1;Ubiquitin-conjugating enzyme E2 G1, N-terminally processed	UBE2G1	>tr|I3L0Q0|I3L0Q0_HUMAN Ubiquitin-conjugating enzyme E2 G1 OS=Homo sapiens GN=UBE2G1 PE=1 SV=1;>tr|I3L2Q4|I3L2Q4_HUMAN Ubiquitin-conjugating enzyme E2 G1 OS=Homo sapiens GN=UBE2G1 PE=1 SV=1;>sp|P62253|UB2G1_HUMAN Ubiquitin-conjugating enzyme E2 G1 OS=Homo	NaN	NaN	NaN	0	0	0	5.5393	7.2953	49	0	0	0	0	0	0	0	0	0	NaN	NaN	NaN	NaN	NaN	NaN	NaN	NaN	NaN	NaN	NaN	NaN	NaN		NaN	NaN	NaN	NaN
710	I3L1P8;Q02978;Q02978-2	Mitochondrial 2-oxoglutarate/malate carrier protein	SLC25A11	>tr|I3L1P8|I3L1P8_HUMAN Mitochondrial 2-oxoglutarate/malate carrier protein (Fragment) OS=Homo sapiens GN=SLC25A11 PE=1 SV=1;>sp|Q02978|M2OM_HUMAN Mitochondrial 2-oxoglutarate/malate carrier protein OS=Homo sapiens GN=SLC25A11 PE=1 SV=3;>sp|Q02978-2|M2OM_H	NaN	NaN	NaN	5.4	5.4	0	32.182	80.996	296	32720000	37266000	34978000	66027000	52985000	50316000	0	0	0	1.1802	0.78059	0.91361	1.2709	0.82691	0.66567	NaN	NaN	NaN	0.00511977	0.0366722	-0.13035	-0.587121		7.45588	7.53695	7.24276	7.70171
711	I3L2B0;K7EIG1;O75153;I3L318	Clustered mitochondria protein homolog	CLUH	>tr|I3L2B0|I3L2B0_HUMAN Clustered mitochondria protein homolog (Fragment) OS=Homo sapiens GN=CLUH PE=1 SV=2;>tr|K7EIG1|K7EIG1_HUMAN Clustered mitochondria protein homolog (Fragment) OS=Homo sapiens GN=CLUH PE=1 SV=2;>sp|O75153|CLU_HUMAN Clustered mitochond	NaN	NaN	NaN	0	0.6	0	138.23	84.888	1236	0	0	0	9769100	11146900	8379200	0	0	0	NaN	NaN	NaN	NaN	NaN	NaN	NaN	NaN	NaN	NaN	NaN	NaN	NaN		6.57003	6.51273	NaN	6.9232
712	I3L397;I3L504;P63241;P63241-2;Q6IS14;F8WCJ1;C9J7B5;C9J4W5;Q9GZV4	Eukaryotic translation initiation factor 5A-1;Eukaryotic translation initiation factor 5A-1-like;Eukaryotic translation initiation factor 5A-2	EIF5A;EIF5AL1;EIF5A2	>tr|I3L397|I3L397_HUMAN Eukaryotic translation initiation factor 5A (Fragment) OS=Homo sapiens GN=EIF5A PE=1 SV=8;>tr|I3L504|I3L504_HUMAN Eukaryotic translation initiation factor 5A-1 OS=Homo sapiens GN=EIF5A PE=1 SV=1;>sp|P63241|IF5A1_HUMAN Eukaryotic tra	NaN	NaN	NaN	16.4	16.4	16.4	16.019	122.17	146	75162000	82669000	54517000	359990000	391600000	327370000	45887000	33280600	28315600	0.56696	0.67361	1.352	1.1149	1.1001	1.0209	0.87823	0.86241	1.0798	-0.237133	-0.178469	0.282025	0.0298416		8.2327	8.20043	7.61717	8.51504
713	I3L3E4;I3L4G8;I3L4A1;Q96FZ7	Charged multivesicular body protein 6	CHMP6	>tr|I3L3E4|I3L3E4_HUMAN Charged multivesicular body protein 6 (Fragment) OS=Homo sapiens GN=CHMP6 PE=1 SV=1;>tr|I3L4G8|I3L4G8_HUMAN Charged multivesicular body protein 6 (Fragment) OS=Homo sapiens GN=CHMP6 PE=1 SV=1;>tr|I3L4A1|I3L4A1_HUMAN Charged multives	NaN	NaN	NaN	0	0	0	12.939	12.821	113	0	0	0	0	0	0	0	0	0	NaN	NaN	NaN	NaN	NaN	NaN	NaN	NaN	NaN	NaN	NaN	NaN	NaN		NaN	NaN	NaN	NaN
714	J3KMZ8;Q92785-2;Q92785;E9PN04	Zinc finger protein ubi-d4	DPF2	>tr|J3KMZ8|J3KMZ8_HUMAN Zinc finger protein ubi-d4 OS=Homo sapiens GN=DPF2 PE=1 SV=1;>sp|Q92785-2|REQU_HUMAN Isoform 2 of Zinc finger protein ubi-d4 OS=Homo sapiens GN=DPF2;>sp|Q92785|REQU_HUMAN Zinc finger protein ubi-d4 OS=Homo sapiens GN=DPF2 PE=1 SV=2;	NaN	NaN	NaN	0	0	0	45.78	13.061	405	0	0	0	0	0	0	0	0	0	NaN	NaN	NaN	NaN	NaN	NaN	NaN	NaN	NaN	NaN	NaN	NaN	NaN		NaN	NaN	NaN	NaN
715	J3KMZ9;P01130-2;P01130-3;P01130-6;P01130-4;P01130-5;P01130;H0YMD1;H0YM92;H0YMQ3	Low-density lipoprotein receptor	LDLR	>tr|J3KMZ9|J3KMZ9_HUMAN Low-density lipoprotein receptor (Fragment) OS=Homo sapiens GN=LDLR PE=1 SV=1;>sp|P01130-2|LDLR_HUMAN Isoform 2 of Low-density lipoprotein receptor OS=Homo sapiens GN=LDLR;>sp|P01130-3|LDLR_HUMAN Isoform 3 of Low-density lipoprotein	NaN	NaN	NaN	0	0	0	104.56	44.738	945	0	0	0	0	0	0	0	0	0	NaN	NaN	NaN	NaN	NaN	NaN	NaN	NaN	NaN	NaN	NaN	NaN	NaN		NaN	NaN	NaN	NaN
716	J3KN16;Q5VYK3;R4GMY1;F6XAQ5	Proteasome-associated protein ECM29 homolog	KIAA0368;ECM29	>tr|J3KN16|J3KN16_HUMAN KIAA0368 OS=Homo sapiens GN=KIAA0368 PE=1 SV=1;>sp|Q5VYK3|ECM29_HUMAN Proteasome-associated protein ECM29 homolog OS=Homo sapiens GN=ECM29 PE=1 SV=2	NaN	NaN	NaN	0	0	0	223.69	116.26	2017	0	0	0	0	0	0	0	0	0	NaN	NaN	NaN	NaN	NaN	NaN	NaN	NaN	NaN	NaN	NaN	NaN	NaN		NaN	NaN	NaN	NaN
717	J3KN29;O00233;F5H7X1;F5H169;F5H5V4;F5GX23;O00233-3;O00233-2	26S proteasome non-ATPase regulatory subunit 9	PSMD9	>tr|J3KN29|J3KN29_HUMAN 26S proteasome non-ATPase regulatory subunit 9 OS=Homo sapiens GN=PSMD9 PE=1 SV=1;>sp|O00233|PSMD9_HUMAN 26S proteasome non-ATPase regulatory subunit 9 OS=Homo sapiens GN=PSMD9 PE=1 SV=3;>tr|F5H7X1|F5H7X1_HUMAN 26S proteasome non-AT	NaN	NaN	NaN	0	0	0	24.553	13.514	222	0	0	0	0	0	0	0	0	0	NaN	NaN	NaN	NaN	NaN	NaN	NaN	NaN	NaN	NaN	NaN	NaN	NaN		NaN	NaN	NaN	NaN
719	J3KNN5;Q9UJV9;H0YA06;H0Y8L8;D6RGI7	Probable ATP-dependent RNA helicase DDX41	DDX41	>tr|J3KNN5|J3KNN5_HUMAN Probable ATP-dependent RNA helicase DDX41 (Fragment) OS=Homo sapiens GN=DDX41 PE=1 SV=1;>sp|Q9UJV9|DDX41_HUMAN Probable ATP-dependent RNA helicase DDX41 OS=Homo sapiens GN=DDX41 PE=1 SV=2	NaN	NaN	NaN	27.2	20.5	0	71.648	176.57	640	1717360000	2309800000	1418560000	1363190000	1825190000	1141180000	0	0	0	0.48216	0.99148	2.2311	0.48531	1.0552	2.1964	NaN	NaN	NaN	-0.379545	-0.437535	1.15776	1.13514		9.0722	9.0879	8.85082	9.05735
720	J3KP15;Q01130;J3QL05;Q01130-2;Q9BRL6-2;Q9BRL6	Serine/arginine-rich splicing factor 2	SRSF2	>tr|J3KP15|J3KP15_HUMAN Serine/arginine-rich-splicing factor 2 (Fragment) OS=Homo sapiens GN=SRSF2 PE=1 SV=8;>sp|Q01130|SRSF2_HUMAN Serine/arginine-rich splicing factor 2 OS=Homo sapiens GN=SRSF2 PE=1 SV=4;>tr|J3QL05|J3QL05_HUMAN Serine/arginine-rich-splic	NaN	NaN	NaN	0	0	18	15.371	61.325	133	0	0	0	0	0	0	346170000	290999000	241309000	NaN	NaN	NaN	NaN	NaN	NaN	0.79206	0.98186	1.1924	-0.336318	-0.0264108	0.253868	NaN		8.06217	7.98677	8.08154	NaN
721	J3KPP4;O95232;D6RDI2;D6RHH0;U3KQT3	Luc7-like protein 3	LUC7L3	>tr|J3KPP4|J3KPP4_HUMAN Cisplatin resistance-associated overexpressed protein, isoform CRA_b OS=Homo sapiens GN=LUC7L3 PE=1 SV=1;>sp|O95232|LC7L3_HUMAN Luc7-like protein 3 OS=Homo sapiens GN=LUC7L3 PE=1 SV=2;>tr|D6RDI2|D6RDI2_HUMAN Luc7-like protein 3 (Fra	NaN	NaN	NaN	0	0	0	58.22	91.308	489	0	0	0	0	0	0	0	0	0	NaN	NaN	NaN	NaN	NaN	NaN	NaN	NaN	NaN	NaN	NaN	NaN	NaN		NaN	NaN	NaN	NaN
722	J3KPX7;Q99623;F5GY37;Q99623-2;F5GWA7;F5H3X6;F5H0C5;F5H2D2;U3KPZ5	Prohibitin-2	PHB2	>tr|J3KPX7|J3KPX7_HUMAN Prohibitin-2 OS=Homo sapiens GN=PHB2 PE=1 SV=2;>sp|Q99623|PHB2_HUMAN Prohibitin-2 OS=Homo sapiens GN=PHB2 PE=1 SV=2;>tr|F5GY37|F5GY37_HUMAN Prohibitin-2 OS=Homo sapiens GN=PHB2 PE=1 SV=1;>sp|Q99623-2|PHB2_HUMAN Isoform 2 of Prohibit	NaN	NaN	NaN	23.2	38.3	7.7	33.239	185.01	298	536520000	1096750000	1018090000	1521420000	2047200000	1535620000	134694000	132875000	97861000	1.0948	1.0483	1.1766	0.88468	1.0128	1.0733	0.76317	1.1923	1.6418	-0.0635248	0.0590229	0.494876	0.102053		8.95719	8.96238	8.74662	9.18628
723	J3KQ32;Q9NTK5;Q9NTK5-2;C9JTK6;Q9NTK5-3	Obg-like ATPase 1	OLA1	>tr|J3KQ32|J3KQ32_HUMAN Obg-like ATPase 1 OS=Homo sapiens GN=OLA1 PE=1 SV=1;>sp|Q9NTK5|OLA1_HUMAN Obg-like ATPase 1 OS=Homo sapiens GN=OLA1 PE=1 SV=2;>sp|Q9NTK5-2|OLA1_HUMAN Isoform 2 of Obg-like ATPase 1 OS=Homo sapiens GN=OLA1	NaN	NaN	NaN	0	2.6	0	46.937	37.148	416	0	0	0	13174300	16435800	10753300	0	0	0	NaN	NaN	NaN	NaN	NaN	NaN	NaN	NaN	NaN	NaN	NaN	NaN	NaN		6.73867	6.64261	NaN	7.03154
724	J3KQN4;P83881;H0Y5B4;H7BZ11;R4GN19;H7BY91;H0Y3V9	60S ribosomal protein L36a	RPL36A;RPL36A-HNRNPH2	>tr|J3KQN4|J3KQN4_HUMAN 60S ribosomal protein L36a OS=Homo sapiens GN=RPL36A PE=1 SV=1;>sp|P83881|RL36A_HUMAN 60S ribosomal protein L36a OS=Homo sapiens GN=RPL36A PE=1 SV=2;>tr|H0Y5B4|H0Y5B4_HUMAN 60S ribosomal protein L36a OS=Homo sapiens GN=RPL36A PE=3 S	NaN	NaN	NaN	22.5	11.3	17.6	16.378	51.783	142	1509300000	1646740000	1333600000	1317170000	1459360000	1164290000	893530000	764080000	645050000	1.0246	1.1168	1.1328	1.0473	1.1484	1.1389	0.84304	0.81371	0.96913	0.00769305	-0.0107108	0.0717146	0.187641		9.10971	9.09435	8.99534	9.06606
725	M0QXG9;M0R3F4;M0R2A4;M0R2K3;M0R193;M0R0I0;M0R2I2;J3KQS6;Q9NWV8-3;Q9NWV8	BRISC and BRCA1-A complex member 1	BABAM1	>tr|M0QXG9|M0QXG9_HUMAN BRISC and BRCA1-A complex member 1 OS=Homo sapiens GN=BABAM1 PE=1 SV=2;>tr|M0R3F4|M0R3F4_HUMAN BRISC and BRCA1-A complex member 1 (Fragment) OS=Homo sapiens GN=BABAM1 PE=1 SV=1;>tr|M0R2A4|M0R2A4_HUMAN BRISC and BRCA1-A complex membe	NaN	NaN	NaN	0	0	0	11.545	7.3675	108	0	0	0	0	0	0	0	0	0	NaN	NaN	NaN	NaN	NaN	NaN	NaN	NaN	NaN	NaN	NaN	NaN	NaN		NaN	NaN	NaN	NaN
726	J3KR57		PHF11	>tr|J3KR57|J3KR57_HUMAN PHD finger protein 11 OS=Homo sapiens GN=PHF11 PE=1 SV=1	1	1	1	9.7	9.7	0	25.689	6.2492	226	70057600	28933600	94800000	85901000	0	85901000	0	0	0	NaN	NaN	NaN	NaN	NaN	NaN	NaN	NaN	NaN	NaN	NaN	NaN	NaN		7.36833	7.58295	7.67578	7.934
727	J3KR97;Q9BTW9-5;Q9BTW9;Q9BTW9-4	Tubulin-specific chaperone D	TBCD	>tr|J3KR97|J3KR97_HUMAN Tubulin-specific chaperone D OS=Homo sapiens GN=TBCD PE=1 SV=1;>sp|Q9BTW9-5|TBCD_HUMAN Isoform 5 of Tubulin-specific chaperone D OS=Homo sapiens GN=TBCD;>sp|Q9BTW9|TBCD_HUMAN Tubulin-specific chaperone D OS=Homo sapiens GN=TBCD PE=1	NaN	NaN	NaN	0	0	0	136.55	6.5797	1230	0	0	0	0	0	0	0	0	0	NaN	NaN	NaN	NaN	NaN	NaN	NaN	NaN	NaN	NaN	NaN	NaN	NaN		NaN	NaN	NaN	NaN
728	J3QR09;J3KTE4;P84098;J3QL15	Ribosomal protein L19;60S ribosomal protein L19	RPL19	>tr|J3QR09|J3QR09_HUMAN Ribosomal protein L19 OS=Homo sapiens GN=RPL19 PE=1 SV=1;>tr|J3KTE4|J3KTE4_HUMAN Ribosomal protein L19 OS=Homo sapiens GN=RPL19 PE=1 SV=1;>sp|P84098|RL19_HUMAN 60S ribosomal protein L19 OS=Homo sapiens GN=RPL19 PE=1 SV=1	NaN	NaN	NaN	26.9	26.9	8.8	23.134	70.587	193	5749900000	6156700000	5137200000	2645700000	2789700000	2253800000	459710000	385060000	348470000	0.90394	1.0341	1.1294	1.0185	1.1248	1.1244	1.0212	1.131	1.1681	0.0238183	0.0856966	0.200065	0.169155		9.47709	9.48607	9.4382	9.35292
729	J3KTF8;J3QQX2;P52565;J3KRE2;J3KRY1;P52565-2;J3KS60	Rho GDP-dissociation inhibitor 1	ARHGDIA	>tr|J3KTF8|J3KTF8_HUMAN Rho GDP-dissociation inhibitor 1 (Fragment) OS=Homo sapiens GN=ARHGDIA PE=1 SV=8;>tr|J3QQX2|J3QQX2_HUMAN Rho GDP-dissociation inhibitor 1 OS=Homo sapiens GN=ARHGDIA PE=1 SV=1;>sp|P52565|GDIR1_HUMAN Rho GDP-dissociation inhibitor 1 O	NaN	NaN	NaN	0	16.6	16.6	21.517	198.08	193	0	0	0	419610000	438860000	394190000	5097500	4551900	3957200	NaN	NaN	NaN	1.1279	1.4063	1.132	0.94813	0.89631	0.9892	0.235378	0.017359	-0.0156659	0.178874		8.17022	8.15041	6.29636	8.59571
730	J3KTL2;Q07955;Q07955-3;Q07955-2;J3KSR8;J3QQV5;J3KSW7	Serine/arginine-rich splicing factor 1	SRSF1	>tr|J3KTL2|J3KTL2_HUMAN Serine/arginine-rich-splicing factor 1 OS=Homo sapiens GN=SRSF1 PE=1 SV=1;>sp|Q07955|SRSF1_HUMAN Serine/arginine-rich splicing factor 1 OS=Homo sapiens GN=SRSF1 PE=1 SV=2;>sp|Q07955-3|SRSF1_HUMAN Isoform ASF-3 of Serine/arginine-ric	NaN	NaN	NaN	0	12.6	28.1	28.329	92.206	253	0	0	0	292990000	194069000	248319000	1244180000	1019570000	902670000	NaN	NaN	NaN	4.4723	1.0662	0.80113	0.80345	0.91118	1.2361	-0.0972318	1.42854	0.305795	-0.319892		8.68071	8.641	8.6545	8.39501
731	J3QL56;O75880	Protein SCO1 homolog, mitochondrial	SCO1	>tr|J3QL56|J3QL56_HUMAN Protein SCO1 homolog, mitochondrial OS=Homo sapiens GN=SCO1 PE=1 SV=1;>sp|O75880|SCO1_HUMAN Protein SCO1 homolog, mitochondrial OS=Homo sapiens GN=SCO1 PE=1 SV=1	NaN	NaN	NaN	0	0	5.9	30.178	12.128	270	0	0	0	0	0	0	311350000	390960000	329370000	NaN	NaN	NaN	NaN	NaN	NaN	0.80691	1.5366	1.8866	-0.30952	0.619742	0.915789	NaN		8.01613	8.11501	8.21665	NaN
732	J3QLE5;P14678-2;P63162;P14678;P63162-2;P14678-3;J3KRY3;S4R3P3	Small nuclear ribonucleoprotein-associated proteins B and B;Small nuclear ribonucleoprotein-associated protein N	SNRPN;SNRPB	>tr|J3QLE5|J3QLE5_HUMAN Small nuclear ribonucleoprotein-associated protein N (Fragment) OS=Homo sapiens GN=SNRPN PE=1 SV=1;>sp|P14678-2|RSMB_HUMAN Isoform SM-B of Small nuclear ribonucleoprotein-associated proteins B and B OS=Homo sapiens GN=SNRPB;>sp|P63	NaN	NaN	NaN	0	4.7	8.9	17.546	31.757	169	0	0	0	54126000	54198000	39490000	58199000	45253000	43980000	NaN	NaN	NaN	0.98783	1.0319	1.2374	1.1852	1.0546	0.85251	0.148674	0.0302866	-0.230211	0.307312		7.57363	7.52017	7.34223	7.59649
733	J3QLQ6;Q9H8H0-2;Q9H8H0	Nucleolar protein 11	NOL11	>tr|J3QLQ6|J3QLQ6_HUMAN Nucleolar protein 11 (Fragment) OS=Homo sapiens GN=NOL11 PE=1 SV=1;>sp|Q9H8H0-2|NOL11_HUMAN Isoform 2 of Nucleolar protein 11 OS=Homo sapiens GN=NOL11;>sp|Q9H8H0|NOL11_HUMAN Nucleolar protein 11 OS=Homo sapiens GN=NOL11 PE=1 SV=1	NaN	NaN	NaN	0	0	7.4	21.312	11.489	189	0	0	0	0	0	0	10309200	7041800	9027000	NaN	NaN	NaN	NaN	NaN	NaN	NaN	NaN	NaN	NaN	NaN	NaN	NaN		6.5361	6.37056	6.65451	NaN
734	J3QQ67;Q07020;G3V203;H0YHA7;Q07020-2;F8VYV2;A0A075B7A0;F8VUA6;F8VXR6	60S ribosomal protein L18	RPL18	>tr|J3QQ67|J3QQ67_HUMAN 60S ribosomal protein L18 (Fragment) OS=Homo sapiens GN=RPL18 PE=1 SV=1;>sp|Q07020|RL18_HUMAN 60S ribosomal protein L18 OS=Homo sapiens GN=RPL18 PE=1 SV=2;>tr|G3V203|G3V203_HUMAN 60S ribosomal protein L18 OS=Homo sapiens GN=RPL18 PE	NaN	NaN	NaN	23.7	27.4	30.5	21.728	94.295	190	921190000	858640000	700610000	1060890000	1030400000	878030000	1069610000	733610000	900320000	1.1169	0.77973	0.94296	1.0288	1.0111	1.1544	0.98001	1.1071	1.2193	0.0510287	-0.0411548	0.11254	0.207143		9.00306	8.94664	8.90334	8.94351
735	J3QRD1;P51648;P51648-2;J3KTD9;I3L2W1;J3QS00;I3L1M4	Fatty aldehyde dehydrogenase	ALDH3A2	>tr|J3QRD1|J3QRD1_HUMAN Fatty aldehyde dehydrogenase OS=Homo sapiens GN=ALDH3A2 PE=1 SV=1;>sp|P51648|AL3A2_HUMAN Fatty aldehyde dehydrogenase OS=Homo sapiens GN=ALDH3A2 PE=1 SV=1;>sp|P51648-2|AL3A2_HUMAN Isoform 2 of Fatty aldehyde dehydrogenase OS=Homo sa	NaN	NaN	NaN	0	0	0	44.648	21.24	393	0	0	0	0	0	0	0	0	0	NaN	NaN	NaN	NaN	NaN	NaN	NaN	NaN	NaN	NaN	NaN	NaN	NaN		NaN	NaN	NaN	NaN
736	J3QRP6;O14745	Na(+)/H(+) exchange regulatory cofactor NHE-RF1	SLC9A3R1	>tr|J3QRP6|J3QRP6_HUMAN Na(+)/H(+) exchange regulatory cofactor NHE-RF1 (Fragment) OS=Homo sapiens GN=SLC9A3R1 PE=1 SV=1;>sp|O14745|NHRF1_HUMAN Na(+)/H(+) exchange regulatory cofactor NHE-RF1 OS=Homo sapiens GN=SLC9A3R1 PE=1 SV=4	NaN	NaN	NaN	0	0	0	22.871	7.9342	215	0	0	0	0	0	0	0	0	0	NaN	NaN	NaN	NaN	NaN	NaN	NaN	NaN	NaN	NaN	NaN	NaN	NaN		NaN	NaN	NaN	NaN
737	J3QRS3;P19105;O14950;P24844;J3KTJ1;P24844-2	Myosin regulatory light chain 12A;Myosin regulatory light chain 12B;Myosin regulatory light polypeptide 9	MYL12A;MYL12B;MYL9	>tr|J3QRS3|J3QRS3_HUMAN Myosin regulatory light chain 12A OS=Homo sapiens GN=MYL12A PE=1 SV=1;>sp|P19105|ML12A_HUMAN Myosin regulatory light chain 12A OS=Homo sapiens GN=MYL12A PE=1 SV=2;>sp|O14950|ML12B_HUMAN Myosin regulatory light chain 12B OS=Homo sapi	NaN	NaN	NaN	0	0	6.2	20.457	99.309	177	0	0	0	0	0	0	3287600	2843700	2632700	NaN	NaN	NaN	NaN	NaN	NaN	0.98057	1.1792	1.3516	-0.0283074	0.237808	0.434668	NaN		6.03976	5.97676	6.11937	NaN
738	J3QRS9;X6R4W8;O43670-2;O43670;O43670-4;J3KS31;O43670-3;J3QS27;J3KTL1;J3KRB6;J3KRW6;H0Y3M2	BUB3-interacting and GLEBS motif-containing protein ZNF207	ZNF207	>tr|J3QRS9|J3QRS9_HUMAN BUB3-interacting and GLEBS motif-containing protein ZNF207 OS=Homo sapiens GN=ZNF207 PE=1 SV=1;>tr|X6R4W8|X6R4W8_HUMAN BUB3-interacting and GLEBS motif-containing protein ZNF207 OS=Homo sapiens GN=ZNF207 PE=1 SV=1;>sp|O43670-2|ZN207	NaN	NaN	NaN	0	0	0	52.541	37.467	493	0	0	0	0	0	0	0	0	0	NaN	NaN	NaN	NaN	NaN	NaN	NaN	NaN	NaN	NaN	NaN	NaN	NaN		NaN	NaN	NaN	NaN
739	J3QSV6;O76021;I3L3C4;I3L3U9;I3L234;O76021-2	Ribosomal L1 domain-containing protein 1	RSL1D1	>tr|J3QSV6|J3QSV6_HUMAN Ribosomal L1 domain-containing protein 1 (Fragment) OS=Homo sapiens GN=RSL1D1 PE=1 SV=1;>sp|O76021|RL1D1_HUMAN Ribosomal L1 domain-containing protein 1 OS=Homo sapiens GN=RSL1D1 PE=1 SV=3;>tr|I3L3C4|I3L3C4_HUMAN Ribosomal L1 domain-	NaN	NaN	NaN	0	2.8	10	48.208	58.624	430	0	0	0	17672000	22738000	16670000	433600000	316230000	342030000	NaN	NaN	NaN	NaN	NaN	NaN	1.4022	1.0646	0.8027	0.487692	0.0903115	-0.317067	NaN		8.18217	8.0465	8.23303	7.22194
740	J3QSZ5;P18583-8;P18583-6;P18583-2;P18583-10;P18583-3;P18583-4;P18583-7;P18583;P18583-5;P18583-9	Protein SON	SON	>tr|J3QSZ5|J3QSZ5_HUMAN Protein SON OS=Homo sapiens GN=SON PE=1 SV=1;>sp|P18583-8|SON_HUMAN Isoform H of Protein SON OS=Homo sapiens GN=SON;>sp|P18583-6|SON_HUMAN Isoform E of Protein SON OS=Homo sapiens GN=SON;>sp|P18583-2|SON_HUMAN Isoform A of Protein S	NaN	NaN	NaN	0	0	0	50.251	6.9254	454	0	0	0	0	0	0	0	0	0	NaN	NaN	NaN	NaN	NaN	NaN	NaN	NaN	NaN	NaN	NaN	NaN	NaN		NaN	NaN	NaN	NaN
741	J3QT28;O43684-2;O43684;J3QSX4	Mitotic checkpoint protein BUB3	BUB3	>tr|J3QT28|J3QT28_HUMAN Mitotic checkpoint protein BUB3 (Fragment) OS=Homo sapiens GN=BUB3 PE=1 SV=1;>sp|O43684-2|BUB3_HUMAN Isoform 2 of Mitotic checkpoint protein BUB3 OS=Homo sapiens GN=BUB3;>sp|O43684|BUB3_HUMAN Mitotic checkpoint protein BUB3 OS=Homo	NaN	NaN	NaN	0	0	3.6	31.703	109.66	278	0	0	0	0	0	0	0	0	0	NaN	NaN	NaN	NaN	NaN	NaN	NaN	NaN	NaN	NaN	NaN	NaN	NaN		NaN	NaN	NaN	NaN
742	K4DI93;Q13620-3;Q13620-1;Q13620;A6NE76	Cullin-4B	CUL4B	>tr|K4DI93|K4DI93_HUMAN Cullin 4B, isoform CRA_e OS=Homo sapiens GN=CUL4B PE=1 SV=1;>sp|Q13620-3|CUL4B_HUMAN Isoform 3 of Cullin-4B OS=Homo sapiens GN=CUL4B;>sp|Q13620-1|CUL4B_HUMAN Isoform 2 of Cullin-4B OS=Homo sapiens GN=CUL4B;>sp|Q13620|CUL4B_HUMAN Cul	NaN	NaN	NaN	0	0	0	102.75	31.638	900	0	0	0	0	0	0	0	0	0	NaN	NaN	NaN	NaN	NaN	NaN	NaN	NaN	NaN	NaN	NaN	NaN	NaN		NaN	NaN	NaN	NaN
743	K7EM02;K7EIJ8;Q8IYT4-2;Q8IYT4	Katanin p60 ATPase-containing subunit A-like 2	KATNAL2	>tr|K7EM02|K7EM02_HUMAN Katanin p60 ATPase-containing subunit A-like 2 (Fragment) OS=Homo sapiens GN=KATNAL2 PE=1 SV=1;>tr|K7EIJ8|K7EIJ8_HUMAN Katanin p60 ATPase-containing subunit A-like 2 (Fragment) OS=Homo sapiens GN=KATNAL2 PE=1 SV=1;>sp|Q8IYT4-2|KATL2	NaN	NaN	NaN	0	9.4	0	13.999	6.4623	128	0	0	0	0	0	0	0	0	0	NaN	NaN	NaN	NaN	NaN	NaN	NaN	NaN	NaN	NaN	NaN	NaN	NaN		NaN	NaN	NaN	NaN
744	K7EIK4;K7EL32;K7EL02;K7EP46;P52888-2;P52888	Thimet oligopeptidase	THOP1	>tr|K7EIK4|K7EIK4_HUMAN Thimet oligopeptidase (Fragment) OS=Homo sapiens GN=THOP1 PE=1 SV=1;>tr|K7EL32|K7EL32_HUMAN Thimet oligopeptidase (Fragment) OS=Homo sapiens GN=THOP1 PE=1 SV=1;>tr|K7EL02|K7EL02_HUMAN Thimet oligopeptidase (Fragment) OS=Homo sapiens	NaN	NaN	NaN	0	0	0	19.138	9.5063	169	0	0	0	0	0	0	0	0	0	NaN	NaN	NaN	NaN	NaN	NaN	NaN	NaN	NaN	NaN	NaN	NaN	NaN		NaN	NaN	NaN	NaN
746	K7EJE8;K7EKE6;P36776-3;P36776-2;P36776;K7ER27;K7ERR6;K7ER56	Lon protease homolog, mitochondrial	LONP1	>tr|K7EJE8|K7EJE8_HUMAN Lon protease homolog, mitochondrial OS=Homo sapiens GN=LONP1 PE=1 SV=1;>tr|K7EKE6|K7EKE6_HUMAN Lon protease homolog, mitochondrial OS=Homo sapiens GN=LONP1 PE=1 SV=1;>sp|P36776-3|LONM_HUMAN Isoform 3 of Lon protease homolog, mitocho	NaN	NaN	NaN	0	0	0	93.296	144.94	829	0	0	0	0	0	0	0	0	0	NaN	NaN	NaN	NaN	NaN	NaN	NaN	NaN	NaN	NaN	NaN	NaN	NaN		NaN	NaN	NaN	NaN
747	K7EK42;Q99426;K7EP07;Q99426-2;K7EL99	Tubulin-folding cofactor B	TBCB	>tr|K7EK42|K7EK42_HUMAN Tubulin-folding cofactor B OS=Homo sapiens GN=TBCB PE=1 SV=1;>sp|Q99426|TBCB_HUMAN Tubulin-folding cofactor B OS=Homo sapiens GN=TBCB PE=1 SV=2;>tr|K7EP07|K7EP07_HUMAN Tubulin-folding cofactor B (Fragment) OS=Homo sapiens GN=TBCB PE	NaN	NaN	NaN	5.2	0	0	21.296	33.23	191	1750960	2379900	1659860	0	0	0	0	0	0	NaN	NaN	NaN	NaN	NaN	NaN	NaN	NaN	NaN	NaN	NaN	NaN	NaN		5.76615	5.89944	5.91904	NaN
748	K7EKI4;K7ELF1;K7ELQ0;K7ES61;X6RAY8;Q9BYD3-2;Q9BYD3	39S ribosomal protein L4, mitochondrial	MRPL4	>tr|K7EKI4|K7EKI4_HUMAN 39S ribosomal protein L4, mitochondrial OS=Homo sapiens GN=MRPL4 PE=1 SV=1;>tr|K7ELF1|K7ELF1_HUMAN 39S ribosomal protein L4, mitochondrial (Fragment) OS=Homo sapiens GN=MRPL4 PE=1 SV=1;>tr|K7ELQ0|K7ELQ0_HUMAN 39S ribosomal protein L	NaN	NaN	NaN	0	0	0	14.056	18.75	127	0	0	0	0	0	0	0	0	0	NaN	NaN	NaN	NaN	NaN	NaN	NaN	NaN	NaN	NaN	NaN	NaN	NaN		NaN	NaN	NaN	NaN
749	K7ELG9;Q3MHD2;Q3MHD2-2	Protein LSM12 homolog	LSM12	>tr|K7ELG9|K7ELG9_HUMAN Protein LSM12 homolog OS=Homo sapiens GN=LSM12 PE=1 SV=1;>sp|Q3MHD2|LSM12_HUMAN Protein LSM12 homolog OS=Homo sapiens GN=LSM12 PE=1 SV=2;>sp|Q3MHD2-2|LSM12_HUMAN Isoform 2 of Protein LSM12 homolog OS=Homo sapiens GN=LSM12	NaN	NaN	NaN	0	0	0	24.955	13.999	230	0	0	0	0	0	0	0	0	0	NaN	NaN	NaN	NaN	NaN	NaN	NaN	NaN	NaN	NaN	NaN	NaN	NaN		NaN	NaN	NaN	NaN
750	K7ELL7;P14314-2;P14314;A0A0C4DGP4;K7EPW7;K7EKX1;K7EJ70	Glucosidase 2 subunit beta	PRKCSH	>tr|K7ELL7|K7ELL7_HUMAN Glucosidase 2 subunit beta OS=Homo sapiens GN=PRKCSH PE=1 SV=1;>sp|P14314-2|GLU2B_HUMAN Isoform 2 of Glucosidase 2 subunit beta OS=Homo sapiens GN=PRKCSH;>sp|P14314|GLU2B_HUMAN Glucosidase 2 subunit beta OS=Homo sapiens GN=PRKCSH PE	NaN	NaN	NaN	1.5	7.7	7.9	60.192	141.21	535	19563200	21878800	16134000	117692000	133624000	96134000	98335000	77168000	59293000	0.68787	0.7889	1.3166	0.77278	1.1891	1.5909	0.88226	0.98201	1.1825	-0.120697	-0.23804	0.321409	0.669843		7.92346	7.85882	7.5765	7.98288
751	K7ENI5;K7ELV2;Q96EE3;Q96EE3-1	Nucleoporin SEH1	SEH1L	>tr|K7ENI5|K7ENI5_HUMAN Nucleoporin SEH1 (Fragment) OS=Homo sapiens GN=SEH1L PE=1 SV=1;>tr|K7ELV2|K7ELV2_HUMAN Nucleoporin SEH1 (Fragment) OS=Homo sapiens GN=SEH1L PE=1 SV=1;>sp|Q96EE3|SEH1_HUMAN Nucleoporin SEH1 OS=Homo sapiens GN=SEH1L PE=1 SV=3;>sp|Q96E	NaN	NaN	NaN	0	0	0	17.617	7.2864	158	0	0	0	0	0	0	0	0	0	NaN	NaN	NaN	NaN	NaN	NaN	NaN	NaN	NaN	NaN	NaN	NaN	NaN		NaN	NaN	NaN	NaN
752	K7EM18;P41567;O60739	Eukaryotic translation initiation factor 1;Eukaryotic translation initiation factor 1b	EIF1;EIF1B	>tr|K7EM18|K7EM18_HUMAN Eukaryotic translation initiation factor 1 OS=Homo sapiens GN=EIF1 PE=1 SV=1;>sp|P41567|EIF1_HUMAN Eukaryotic translation initiation factor 1 OS=Homo sapiens GN=EIF1 PE=1 SV=1;>sp|O60739|EIF1B_HUMAN Eukaryotic translation initiation	NaN	NaN	NaN	0	0	0	13.607	53.07	121	0	0	0	0	0	0	0	0	0	NaN	NaN	NaN	NaN	NaN	NaN	NaN	NaN	NaN	NaN	NaN	NaN	NaN		NaN	NaN	NaN	NaN
753	K7EMM8;Q49A26-5;Q49A26-4;Q49A26-2;Q49A26-3;Q49A26;K7EQB2	Putative oxidoreductase GLYR1	GLYR1	>tr|K7EMM8|K7EMM8_HUMAN Putative oxidoreductase GLYR1 (Fragment) OS=Homo sapiens GN=GLYR1 PE=1 SV=2;>sp|Q49A26-5|GLYR1_HUMAN Isoform 5 of Putative oxidoreductase GLYR1 OS=Homo sapiens GN=GLYR1;>sp|Q49A26-4|GLYR1_HUMAN Isoform 4 of Putative oxidoreductase G	NaN	NaN	NaN	8.8	8.8	0	57.215	44.874	524	293390000	320970000	255480000	278820000	351120000	295080000	0	0	0	0.93592	0.7369	0.95302	1.0248	0.871	0.934	NaN	NaN	NaN	-0.146467	-0.183032	-0.0694216	-0.0985055		8.33211	8.30088	8.10633	8.46994
756	K7EP06;O43148;O43148-2;K7ERH6	mRNA cap guanine-N7 methyltransferase	RNMT	>tr|K7EP06|K7EP06_HUMAN mRNA cap guanine-N7 methyltransferase OS=Homo sapiens GN=RNMT PE=1 SV=1;>sp|O43148|MCES_HUMAN mRNA cap guanine-N7 methyltransferase OS=Homo sapiens GN=RNMT PE=1 SV=1;>sp|O43148-2|MCES_HUMAN Isoform 2 of mRNA cap guanine-N7 methyltra	NaN	NaN	NaN	0	0	0	34.839	11.358	298	0	0	0	0	0	0	0	0	0	NaN	NaN	NaN	NaN	NaN	NaN	NaN	NaN	NaN	NaN	NaN	NaN	NaN		NaN	NaN	NaN	NaN
757	K7EPQ7;Q5BJH7-2;Q5BJH7-6;Q5BJH7-3;Q5BJH7	Protein YIF1B	YIF1B	>tr|K7EPQ7|K7EPQ7_HUMAN Protein YIF1B OS=Homo sapiens GN=YIF1B PE=1 SV=1;>sp|Q5BJH7-2|YIF1B_HUMAN Isoform 2 of Protein YIF1B OS=Homo sapiens GN=YIF1B;>sp|Q5BJH7-6|YIF1B_HUMAN Isoform 6 of Protein YIF1B OS=Homo sapiens GN=YIF1B;>sp|Q5BJH7-3|YIF1B_HUMAN Isof	NaN	NaN	NaN	0	0	0	26.924	7.1366	248	0	0	0	0	0	0	0	0	0	NaN	NaN	NaN	NaN	NaN	NaN	NaN	NaN	NaN	NaN	NaN	NaN	NaN		NaN	NaN	NaN	NaN
758	K7EQQ8;Q9NXH9-2;Q9NXH9;K7EQY6;K7ENI9;K7ERR5;K7EQU7	tRNA (guanine(26)-N(2))-dimethyltransferase	SEMA4B;TRMT1	>tr|K7EQQ8|K7EQQ8_HUMAN tRNA (guanine(26)-N(2))-dimethyltransferase (Fragment) OS=Homo sapiens GN=TRMT1 PE=1 SV=1;>sp|Q9NXH9-2|TRM1_HUMAN Isoform 2 of tRNA (guanine(26)-N(2))-dimethyltransferase OS=Homo sapiens GN=TRMT1;>sp|Q9NXH9|TRM1_HUMAN tRNA (guanine(	NaN	NaN	NaN	0	0	0	32.795	15.247	297	0	0	0	0	0	0	0	0	0	NaN	NaN	NaN	NaN	NaN	NaN	NaN	NaN	NaN	NaN	NaN	NaN	NaN		NaN	NaN	NaN	NaN
759	K7ERC8;Q06136;K7EQS7;Q06136-2	3-ketodihydrosphingosine reductase	KDSR	>tr|K7ERC8|K7ERC8_HUMAN 3-ketodihydrosphingosine reductase (Fragment) OS=Homo sapiens GN=KDSR PE=1 SV=1;>sp|Q06136|KDSR_HUMAN 3-ketodihydrosphingosine reductase OS=Homo sapiens GN=KDSR PE=1 SV=1	NaN	NaN	NaN	0	0	0	22.62	21.323	203	0	0	0	0	0	0	0	0	0	NaN	NaN	NaN	NaN	NaN	NaN	NaN	NaN	NaN	NaN	NaN	NaN	NaN		NaN	NaN	NaN	NaN
760	K7ES31;K7ERF1;Q9UBQ5-2;Q9UBQ5;K7EQM4;A0A087WVB9	Eukaryotic translation initiation factor 3 subunit K	EIF3K	>tr|K7ES31|K7ES31_HUMAN Eukaryotic translation initiation factor 3 subunit K OS=Homo sapiens GN=EIF3K PE=1 SV=1;>tr|K7ERF1|K7ERF1_HUMAN Eukaryotic translation initiation factor 3 subunit K OS=Homo sapiens GN=EIF3K PE=1 SV=1;>sp|Q9UBQ5-2|EIF3K_HUMAN Isoform	NaN	NaN	NaN	0	0	0	15.875	13.476	137	0	0	0	0	0	0	0	0	0	NaN	NaN	NaN	NaN	NaN	NaN	NaN	NaN	NaN	NaN	NaN	NaN	NaN		NaN	NaN	NaN	NaN
761	K7ERI7;P35268;K7EJT5;K7EP65;K7EKS7;K7ELC4;K7EMH1	60S ribosomal protein L22	RPL22	>tr|K7ERI7|K7ERI7_HUMAN 60S ribosomal protein L22 OS=Homo sapiens GN=RPL22 PE=1 SV=1;>sp|P35268|RL22_HUMAN 60S ribosomal protein L22 OS=Homo sapiens GN=RPL22 PE=1 SV=2;>tr|K7EJT5|K7EJT5_HUMAN 60S ribosomal protein L22 (Fragment) OS=Homo sapiens GN=RPL22 PE	NaN	NaN	NaN	25.3	25.3	25.3	11.168	25.143	95	3505600000	3740600000	2677800000	1760790000	1794450000	1282240000	6966000000	5178200000	4968400000	0.79601	0.82867	1.1227	0.84149	0.87723	1.0482	0.97418	0.9332	0.98299	-0.180375	-0.204588	0.0742931	0.067914		9.61158	9.55143	9.58242	9.10797
762	K7ES02;Q13867;K7ESE8;J3KSD8;J3KS79;K7ENH5	Bleomycin hydrolase	BLMH	>tr|K7ES02|K7ES02_HUMAN Bleomycin hydrolase (Fragment) OS=Homo sapiens GN=BLMH PE=1 SV=1;>sp|Q13867|BLMH_HUMAN Bleomycin hydrolase OS=Homo sapiens GN=BLMH PE=1 SV=1;>tr|K7ESE8|K7ESE8_HUMAN Bleomycin hydrolase (Fragment) OS=Homo sapiens GN=BLMH PE=1 SV=1;>t	NaN	NaN	NaN	0	3.5	0	37.198	32.049	318	0	0	0	21185800	21437100	12824900	0	0	0	NaN	NaN	NaN	NaN	NaN	NaN	NaN	NaN	NaN	NaN	NaN	NaN	NaN		6.85404	6.84892	NaN	7.10805
764	K7ES22;Q9NVP2;Q9Y294	Histone chaperone ASF1B;Histone chaperone ASF1A	ASF1B;ASF1A	>tr|K7ES22|K7ES22_HUMAN Histone chaperone ASF1B OS=Homo sapiens GN=ASF1B PE=1 SV=1;>sp|Q9NVP2|ASF1B_HUMAN Histone chaperone ASF1B OS=Homo sapiens GN=ASF1B PE=1 SV=1;>sp|Q9Y294|ASF1A_HUMAN Histone chaperone ASF1A OS=Homo sapiens GN=ASF1A PE=1 SV=1	NaN	NaN	NaN	0	0	0	15.827	6.3481	143	0	0	0	0	0	0	0	0	0	NaN	NaN	NaN	NaN	NaN	NaN	NaN	NaN	NaN	NaN	NaN	NaN	NaN		NaN	NaN	NaN	NaN
765	M0QX10;M0QYY0;M0QX13;M0QZL5;M0R1S1;M0QX64;M0R302;M0QXN5;P37198	Nuclear pore glycoprotein p62	NUP62	>tr|M0QX10|M0QX10_HUMAN Nuclear pore glycoprotein p62 (Fragment) OS=Homo sapiens GN=NUP62 PE=1 SV=1;>tr|M0QYY0|M0QYY0_HUMAN Nuclear pore glycoprotein p62 (Fragment) OS=Homo sapiens GN=NUP62 PE=1 SV=1;>tr|M0QX13|M0QX13_HUMAN Nuclear pore glycoprotein p62 (F	NaN	NaN	NaN	0	0	0	2.2114	11.344	23	0	0	0	0	0	0	0	0	0	NaN	NaN	NaN	NaN	NaN	NaN	NaN	NaN	NaN	NaN	NaN	NaN	NaN		NaN	NaN	NaN	NaN
766	M0QXB4;O14579;O14579-3;O14579-2;M0R061	Coatomer subunit epsilon	COPE	>tr|M0QXB4|M0QXB4_HUMAN Coatomer protein complex, subunit epsilon, isoform CRA_g OS=Homo sapiens GN=COPE PE=1 SV=1;>sp|O14579|COPE_HUMAN Coatomer subunit epsilon OS=Homo sapiens GN=COPE PE=1 SV=3;>sp|O14579-3|COPE_HUMAN Isoform 3 of Coatomer subunit epsilo	NaN	NaN	NaN	0	0	0	36.923	89.963	331	0	0	0	0	0	0	0	0	0	NaN	NaN	NaN	NaN	NaN	NaN	NaN	NaN	NaN	NaN	NaN	NaN	NaN		NaN	NaN	NaN	NaN
767	M0QY80;M0QXB5;O95571;M0QX80	Persulfide dioxygenase ETHE1, mitochondrial	ETHE1	>tr|M0QY80|M0QY80_HUMAN Persulfide dioxygenase ETHE1, mitochondrial OS=Homo sapiens GN=ETHE1 PE=1 SV=1;>tr|M0QXB5|M0QXB5_HUMAN Persulfide dioxygenase ETHE1, mitochondrial OS=Homo sapiens GN=ETHE1 PE=1 SV=1;>sp|O95571|ETHE1_HUMAN Persulfide dioxygenase ETHE	NaN	NaN	NaN	0	0	0	10.632	16.229	95	0	0	0	0	0	0	0	0	0	NaN	NaN	NaN	NaN	NaN	NaN	NaN	NaN	NaN	NaN	NaN	NaN	NaN		NaN	NaN	NaN	NaN
768	M0QXE6;M0QXQ2;M0QZR8;M0R2B7;P28340	DNA polymerase;DNA polymerase delta catalytic subunit	POLD1	>tr|M0QXE6|M0QXE6_HUMAN DNA polymerase delta catalytic subunit (Fragment) OS=Homo sapiens GN=POLD1 PE=1 SV=1;>tr|M0QXQ2|M0QXQ2_HUMAN DNA polymerase delta catalytic subunit (Fragment) OS=Homo sapiens GN=POLD1 PE=1 SV=1;>tr|M0QZR8|M0QZR8_HUMAN DNA polymerase	NaN	NaN	NaN	0	0	0	31.66	7.3529	289	0	0	0	0	0	0	0	0	0	NaN	NaN	NaN	NaN	NaN	NaN	NaN	NaN	NaN	NaN	NaN	NaN	NaN		NaN	NaN	NaN	NaN
769	M0QXU7;O43615;M0QXM9	Mitochondrial import inner membrane translocase subunit TIM44	TIMM44	>tr|M0QXU7|M0QXU7_HUMAN Mitochondrial import inner membrane translocase subunit TIM44 (Fragment) OS=Homo sapiens GN=TIMM44 PE=1 SV=1;>sp|O43615|TIM44_HUMAN Mitochondrial import inner membrane translocase subunit TIM44 OS=Homo sapiens GN=TIMM44 PE=1 SV=2;>t	NaN	NaN	NaN	0	0	0	31.16	15.266	273	0	0	0	0	0	0	0	0	0	NaN	NaN	NaN	NaN	NaN	NaN	NaN	NaN	NaN	NaN	NaN	NaN	NaN		NaN	NaN	NaN	NaN
770	M0QY97;Q9UPT8	Zinc finger CCCH domain-containing protein 4	ZC3H4	>tr|M0QY97|M0QY97_HUMAN Zinc finger CCCH domain-containing protein 4 (Fragment) OS=Homo sapiens GN=ZC3H4 PE=1 SV=1;>sp|Q9UPT8|ZC3H4_HUMAN Zinc finger CCCH domain-containing protein 4 OS=Homo sapiens GN=ZC3H4 PE=1 SV=3	NaN	NaN	NaN	0	0	0	95.425	7.616	910	0	0	0	0	0	0	0	0	0	NaN	NaN	NaN	NaN	NaN	NaN	NaN	NaN	NaN	NaN	NaN	NaN	NaN		NaN	NaN	NaN	NaN
771	M0QYT0;M0QXS7;M0R1A2			>tr|M0QYT0|M0QYT0_HUMAN Uncharacterized protein (Fragment) OS=Homo sapiens PE=1 SV=1	NaN	NaN	NaN	3.4	20.9	18.4	35.904	13.62	321	0	0	0	0	0	0	0	0	0	NaN	NaN	NaN	NaN	NaN	NaN	NaN	NaN	NaN	NaN	NaN	NaN	NaN		NaN	NaN	NaN	NaN
772	M0QZR4;Q92888;Q92888-3;Q92888-2;Q92888-4;M0QYC1;M0R2C7;M0QYS3;M0QXV6;M0R3H5;M0QZH8	Rho guanine nucleotide exchange factor 1	ARHGEF1	>tr|M0QZR4|M0QZR4_HUMAN Rho guanine nucleotide exchange factor 1 OS=Homo sapiens GN=ARHGEF1 PE=1 SV=1;>sp|Q92888|ARHG1_HUMAN Rho guanine nucleotide exchange factor 1 OS=Homo sapiens GN=ARHGEF1 PE=1 SV=2;>sp|Q92888-3|ARHG1_HUMAN Isoform 3 of Rho guanine nuc	NaN	NaN	NaN	0	0	0	108.32	120.5	968	0	0	0	0	0	0	0	0	0	NaN	NaN	NaN	NaN	NaN	NaN	NaN	NaN	NaN	NaN	NaN	NaN	NaN		NaN	NaN	NaN	NaN
773	M0R0F0;P46782;M0R0R2;M0QZN2	40S ribosomal protein S5;40S ribosomal protein S5, N-terminally processed	RPS5	>tr|M0R0F0|M0R0F0_HUMAN 40S ribosomal protein S5 (Fragment) OS=Homo sapiens GN=RPS5 PE=1 SV=1;>sp|P46782|RS5_HUMAN 40S ribosomal protein S5 OS=Homo sapiens GN=RPS5 PE=1 SV=4;>tr|M0R0R2|M0R0R2_HUMAN 40S ribosomal protein S5 OS=Homo sapiens GN=RPS5 PE=1 SV=1	NaN	NaN	NaN	22	22.5	46	22.391	132.19	200	685680000	736690000	562570000	611020000	676120000	550740000	3664600000	2884370000	2648570000	0.9407	0.98256	0.99272	1.1075	0.9469	0.92972	0.95132	0.89497	0.93453	-0.0796203	-0.00721713	-0.0534563	-0.105132		9.22414	9.14943	9.20563	8.74095
774	M0R0Y2;M0R2M1;P54920;M0R027;M0R058;M0QZM9;M0QZN5;M0R031;M0R0I4	Alpha-soluble NSF attachment protein	NAPA	>tr|M0R0Y2|M0R0Y2_HUMAN Alpha-soluble NSF attachment protein OS=Homo sapiens GN=NAPA PE=1 SV=1;>tr|M0R2M1|M0R2M1_HUMAN Alpha-soluble NSF attachment protein (Fragment) OS=Homo sapiens GN=NAPA PE=1 SV=1;>sp|P54920|SNAA_HUMAN Alpha-soluble NSF attachment prot	NaN	NaN	NaN	0	0	0	29.163	40.384	256	0	0	0	0	0	0	0	0	0	NaN	NaN	NaN	NaN	NaN	NaN	NaN	NaN	NaN	NaN	NaN	NaN	NaN		NaN	NaN	NaN	NaN
775	M0R0Z3;P35269	General transcription factor IIF subunit 1	GTF2F1	>tr|M0R0Z3|M0R0Z3_HUMAN General transcription factor IIF subunit 1 (Fragment) OS=Homo sapiens GN=GTF2F1 PE=1 SV=1;>sp|P35269|T2FA_HUMAN General transcription factor IIF subunit 1 OS=Homo sapiens GN=GTF2F1 PE=1 SV=2	NaN	NaN	NaN	0	0	0	14.685	9.8481	127	0	0	0	0	0	0	0	0	0	NaN	NaN	NaN	NaN	NaN	NaN	NaN	NaN	NaN	NaN	NaN	NaN	NaN		NaN	NaN	NaN	NaN
776	M0R165;Q9UBC2-4;Q9UBC2-3;Q9UBC2;Q9UBC2-2;K7EJR2;M0R330;M0QX30;M0R1V5;M0R2S2	Epidermal growth factor receptor substrate 15-like 1	SPATA22;EPS15L1	>tr|M0R165|M0R165_HUMAN Epidermal growth factor receptor substrate 15-like 1 OS=Homo sapiens GN=EPS15L1 PE=1 SV=1;>sp|Q9UBC2-4|EP15R_HUMAN Isoform 4 of Epidermal growth factor receptor substrate 15-like 1 OS=Homo sapiens GN=EPS15L1;>sp|Q9UBC2-3|EP15R_HUMAN	NaN	NaN	NaN	0	0	0	83.474	14.018	756	0	0	0	0	0	0	0	0	0	NaN	NaN	NaN	NaN	NaN	NaN	NaN	NaN	NaN	NaN	NaN	NaN	NaN		NaN	NaN	NaN	NaN
777	M0R192;P30043;M0QZL1	Flavin reductase (NADPH)	BLVRB	>tr|M0R192|M0R192_HUMAN Flavin reductase (NADPH) OS=Homo sapiens GN=BLVRB PE=1 SV=1;>sp|P30043|BLVRB_HUMAN Flavin reductase (NADPH) OS=Homo sapiens GN=BLVRB PE=1 SV=3;>tr|M0QZL1|M0QZL1_HUMAN Flavin reductase (NADPH) OS=Homo sapiens GN=BLVRB PE=1 SV=1	NaN	NaN	NaN	5.5	5.5	9.2	17.16	12.911	163	229904000	239397000	35981000	362375000	393022000	73897000	8047370	8005260	1802430	NaN	NaN	NaN	NaN	NaN	NaN	NaN	NaN	NaN	NaN	NaN	NaN	NaN		8.32289	8.30805	7.27627	7.86863
778	M0R1I2;Q03405-3;Q03405	Urokinase plasminogen activator surface receptor	PLAUR	>tr|M0R1I2|M0R1I2_HUMAN Urokinase plasminogen activator surface receptor OS=Homo sapiens GN=PLAUR PE=1 SV=1;>sp|Q03405-3|UPAR_HUMAN Isoform 3 of Urokinase plasminogen activator surface receptor OS=Homo sapiens GN=PLAUR;>sp|Q03405|UPAR_HUMAN Urokinase plasm	NaN	NaN	NaN	0	0	0	31.638	7.9995	286	0	0	0	0	0	0	0	0	0	NaN	NaN	NaN	NaN	NaN	NaN	NaN	NaN	NaN	NaN	NaN	NaN	NaN		NaN	NaN	NaN	NaN
779	M0R1Y2;P24390-2;P33947-2;P33947;P24390	ER lumen protein-retaining receptor;ER lumen protein-retaining receptor 1;ER lumen protein-retaining receptor 2	KDELR1;KDELR2	>tr|M0R1Y2|M0R1Y2_HUMAN ER lumen protein-retaining receptor 1 (Fragment) OS=Homo sapiens GN=KDELR1 PE=1 SV=1;>sp|P24390-2|ERD21_HUMAN Isoform 2 of ER lumen protein-retaining receptor 1 OS=Homo sapiens GN=KDELR1;>sp|P33947-2|ERD22_HUMAN Isoform 2 of ER lume	NaN	NaN	NaN	0	0	0	24.844	6.9751	220	0	0	0	0	0	0	0	0	0	NaN	NaN	NaN	NaN	NaN	NaN	NaN	NaN	NaN	NaN	NaN	NaN	NaN		NaN	NaN	NaN	NaN
781	O00116;A0A1B0GWA2;B8ZZ81	Alkyldihydroxyacetonephosphate synthase, peroxisomal	AGPS	>sp|O00116|ADAS_HUMAN Alkyldihydroxyacetonephosphate synthase, peroxisomal OS=Homo sapiens GN=AGPS PE=1 SV=1;>tr|A0A1B0GWA2|A0A1B0GWA2_HUMAN Alkylglycerone-phosphate synthase (Fragment) OS=Homo sapiens GN=AGPS PE=1 SV=1	NaN	NaN	NaN	0	0	0	72.911	40.006	658	0	0	0	0	0	0	0	0	0	NaN	NaN	NaN	NaN	NaN	NaN	NaN	NaN	NaN	NaN	NaN	NaN	NaN		NaN	NaN	NaN	NaN
782	O00148;O00148-2;K7EQN7;O00148-3;K7EPJ3;A0A0D9SEM9;K7EN69;K7ENP6;A0A0G2JHN7;K7EL56;K7EIL8;F6U6E2;F6S2B7;F6SXL5	ATP-dependent RNA helicase DDX39A	DDX39A	>sp|O00148|DX39A_HUMAN ATP-dependent RNA helicase DDX39A OS=Homo sapiens GN=DDX39A PE=1 SV=2;>sp|O00148-2|DX39A_HUMAN Isoform 2 of ATP-dependent RNA helicase DDX39A OS=Homo sapiens GN=DDX39A;>tr|K7EQN7|K7EQN7_HUMAN ATP-dependent RNA helicase DDX39A (Fragme	NaN	NaN	NaN	6.6	6.6	2.3	49.129	26.312	427	0	0	0	0	0	0	0	0	0	NaN	NaN	NaN	NaN	NaN	NaN	NaN	NaN	NaN	NaN	NaN	NaN	NaN		NaN	NaN	NaN	NaN
783	O00151	PDZ and LIM domain protein 1	PDLIM1	>sp|O00151|PDLI1_HUMAN PDZ and LIM domain protein 1 OS=Homo sapiens GN=PDLIM1 PE=1 SV=4	5	5	5	0	0	0	36.071	49.45	329	0	0	0	0	0	0	0	0	0	NaN	NaN	NaN	NaN	NaN	NaN	NaN	NaN	NaN	NaN	NaN	NaN	NaN		NaN	NaN	NaN	NaN
784	O00154-4;O00154-6;O00154-7;O00154;O00154-5;O00154-2;O00154-3;K7EKP8	Cytosolic acyl coenzyme A thioester hydrolase	ACOT7	>sp|O00154-4|BACH_HUMAN Isoform 4 of Cytosolic acyl coenzyme A thioester hydrolase OS=Homo sapiens GN=ACOT7;>sp|O00154-6|BACH_HUMAN Isoform 6 of Cytosolic acyl coenzyme A thioester hydrolase OS=Homo sapiens GN=ACOT7;>sp|O00154-7|BACH_HUMAN Isoform 7 of Cyt	NaN	NaN	NaN	0	8.3	0	37.419	137.66	338	0	0	0	204462000	187189000	119651000	0	0	0	NaN	NaN	NaN	1.0214	0.62979	1.0859	NaN	NaN	NaN	-0.667057	0.0305479	NaN	0.118891		7.79516	7.83349	NaN	8.07792
785	O00170;E9PMH2	AH receptor-interacting protein	AIP	>sp|O00170|AIP_HUMAN AH receptor-interacting protein OS=Homo sapiens GN=AIP PE=1 SV=2;>tr|E9PMH2|E9PMH2_HUMAN Peptidylprolyl isomerase (Fragment) OS=Homo sapiens GN=AIP PE=1 SV=2	NaN	NaN	NaN	0	0	0	37.636	26.91	330	0	0	0	0	0	0	0	0	0	NaN	NaN	NaN	NaN	NaN	NaN	NaN	NaN	NaN	NaN	NaN	NaN	NaN		NaN	NaN	NaN	NaN
786	O00186	Syntaxin-binding protein 3	STXBP3	>sp|O00186|STXB3_HUMAN Syntaxin-binding protein 3 OS=Homo sapiens GN=STXBP3 PE=1 SV=2	2	2	2	0	0	0	67.764	12.266	592	0	0	0	0	0	0	0	0	0	NaN	NaN	NaN	NaN	NaN	NaN	NaN	NaN	NaN	NaN	NaN	NaN	NaN		NaN	NaN	NaN	NaN
787	O00203-3;O00203	AP-3 complex subunit beta-1	AP3B1	>sp|O00203-3|AP3B1_HUMAN Isoform 2 of AP-3 complex subunit beta-1 OS=Homo sapiens GN=AP3B1;>sp|O00203|AP3B1_HUMAN AP-3 complex subunit beta-1 OS=Homo sapiens GN=AP3B1 PE=1 SV=3	NaN	NaN	NaN	0	0	0	116.19	12.584	1045	0	0	0	0	0	0	0	0	0	NaN	NaN	NaN	NaN	NaN	NaN	NaN	NaN	NaN	NaN	NaN	NaN	NaN		NaN	NaN	NaN	NaN
788	O00231;O00231-2;J3QRY4;J3KSW3;J3QS13	26S proteasome non-ATPase regulatory subunit 11	PSMD11	>sp|O00231|PSD11_HUMAN 26S proteasome non-ATPase regulatory subunit 11 OS=Homo sapiens GN=PSMD11 PE=1 SV=3;>sp|O00231-2|PSD11_HUMAN Isoform 2 of 26S proteasome non-ATPase regulatory subunit 11 OS=Homo sapiens GN=PSMD11	NaN	NaN	NaN	0	5	0	47.463	170.49	422	0	0	0	45911000	55486000	40225000	0	0	0	NaN	NaN	NaN	1.1089	1.0473	0.94721	NaN	NaN	NaN	0.0666747	0.149129	NaN	-0.0782438		7.26706	7.1848	NaN	7.6045
789	O00232;O00232-2	26S proteasome non-ATPase regulatory subunit 12	PSMD12	>sp|O00232|PSD12_HUMAN 26S proteasome non-ATPase regulatory subunit 12 OS=Homo sapiens GN=PSMD12 PE=1 SV=3;>sp|O00232-2|PSD12_HUMAN Isoform 2 of 26S proteasome non-ATPase regulatory subunit 12 OS=Homo sapiens GN=PSMD12	NaN	NaN	NaN	0	2	0	52.904	119.4	456	0	0	0	24425700	23827800	17547500	0	0	0	NaN	NaN	NaN	NaN	NaN	NaN	NaN	NaN	NaN	NaN	NaN	NaN	NaN		6.89996	6.91073	NaN	7.24422
790	O00264;U3KQM0;O00264-2	Membrane-associated progesterone receptor component 1	PGRMC1	>sp|O00264|PGRC1_HUMAN Membrane-associated progesterone receptor component 1 OS=Homo sapiens GN=PGRMC1 PE=1 SV=3	NaN	NaN	NaN	0	0	0	21.671	14.222	195	0	0	0	0	0	0	0	0	0	NaN	NaN	NaN	NaN	NaN	NaN	NaN	NaN	NaN	NaN	NaN	NaN	NaN		NaN	NaN	NaN	NaN
791	O00267-2;O00267	Transcription elongation factor SPT5	SUPT5H	>sp|O00267-2|SPT5H_HUMAN Isoform 2 of Transcription elongation factor SPT5 OS=Homo sapiens GN=SUPT5H;>sp|O00267|SPT5H_HUMAN Transcription elongation factor SPT5 OS=Homo sapiens GN=SUPT5H PE=1 SV=1	NaN	NaN	NaN	0	0	0	120.5	12.653	1083	0	0	0	0	0	0	0	0	0	NaN	NaN	NaN	NaN	NaN	NaN	NaN	NaN	NaN	NaN	NaN	NaN	NaN		NaN	NaN	NaN	NaN
792	O00299	Chloride intracellular channel protein 1	CLIC1	>sp|O00299|CLIC1_HUMAN Chloride intracellular channel protein 1 OS=Homo sapiens GN=CLIC1 PE=1 SV=4	12	12	12	23.2	33.2	7.5	26.922	135.47	241	417260000	435160000	369460000	934490000	987540000	821810000	22409000	17636700	16101700	1.1619	1.0554	1.0809	1.0862	1.1184	1.0859	NaN	NaN	NaN	0.189224	0.0986891	0.112233	0.118891		8.67737	8.66504	8.28506	8.91477
793	O00303;H0YDT6;E9PQV8;A0A1W2PP79	Eukaryotic translation initiation factor 3 subunit F	EIF3F	>sp|O00303|EIF3F_HUMAN Eukaryotic translation initiation factor 3 subunit F OS=Homo sapiens GN=EIF3F PE=1 SV=1	NaN	NaN	NaN	0	0	0	37.563	108.71	357	0	0	0	0	0	0	0	0	0	NaN	NaN	NaN	NaN	NaN	NaN	NaN	NaN	NaN	NaN	NaN	NaN	NaN		NaN	NaN	NaN	NaN
794	O00410;O00410-3;H0Y8C6;O00410-2;E7ETV3;E7EQT5;E7EV12;C9JMV5;H0Y3V4;C9JZ53;E7EWK4;E7EX05;C9JZD8;C9J875;C9JQT6;E7ESA1;E7ESZ1;E7ETV8;C9JXE0;O60518	Importin-5	IPO5	>sp|O00410|IPO5_HUMAN Importin-5 OS=Homo sapiens GN=IPO5 PE=1 SV=4;>sp|O00410-3|IPO5_HUMAN Isoform 3 of Importin-5 OS=Homo sapiens GN=IPO5;>tr|H0Y8C6|H0Y8C6_HUMAN Importin-5 (Fragment) OS=Homo sapiens GN=IPO5 PE=1 SV=1;>sp|O00410-2|IPO5_HUMAN Isoform 2 of	NaN	NaN	NaN	0.8	6.9	0	123.63	323.31	1097	20758400	23543000	17593400	134835000	152526000	120385000	0	0	0	0.85433	0.91447	0.99754	1.2707	1.2219	1.0398	NaN	NaN	NaN	0.0539663	0.127745	-0.00355341	0.0563061		7.76164	7.72257	6.94432	8.08057
795	X6RAL5;O00422;U3KQ12;U3KPY7;H7BZW6	Histone deacetylase complex subunit SAP18	SAP18	>tr|X6RAL5|X6RAL5_HUMAN Histone deacetylase complex subunit SAP18 OS=Homo sapiens GN=SAP18 PE=1 SV=1;>sp|O00422|SAP18_HUMAN Histone deacetylase complex subunit SAP18 OS=Homo sapiens GN=SAP18 PE=1 SV=1;>tr|U3KQ12|U3KQ12_HUMAN Histone deacetylase complex sub	NaN	NaN	NaN	0	0	0	19.526	10.863	172	0	0	0	0	0	0	0	0	0	NaN	NaN	NaN	NaN	NaN	NaN	NaN	NaN	NaN	NaN	NaN	NaN	NaN		NaN	NaN	NaN	NaN
796	O00425;O00425-2;F8WD15	Insulin-like growth factor 2 mRNA-binding protein 3	IGF2BP3	>sp|O00425|IF2B3_HUMAN Insulin-like growth factor 2 mRNA-binding protein 3 OS=Homo sapiens GN=IGF2BP3 PE=1 SV=2	NaN	NaN	NaN	1.7	1.7	3.5	63.704	50.268	579	0	0	0	0	0	0	11761800	10467800	8154200	NaN	NaN	NaN	NaN	NaN	NaN	NaN	NaN	NaN	NaN	NaN	NaN	NaN		6.59335	6.54273	6.61035	NaN
798	O00483	Cytochrome c oxidase subunit NDUFA4	NDUFA4	>sp|O00483|NDUA4_HUMAN Cytochrome c oxidase subunit NDUFA4 OS=Homo sapiens GN=NDUFA4 PE=1 SV=1	2	2	2	0	0	0	9.3697	13.915	81	0	0	0	0	0	0	0	0	0	NaN	NaN	NaN	NaN	NaN	NaN	NaN	NaN	NaN	NaN	NaN	NaN	NaN		NaN	NaN	NaN	NaN
799	O00487	26S proteasome non-ATPase regulatory subunit 14	PSMD14	>sp|O00487|PSDE_HUMAN 26S proteasome non-ATPase regulatory subunit 14 OS=Homo sapiens GN=PSMD14 PE=1 SV=1	6	6	6	0	0	0	34.577	46.908	310	0	0	0	0	0	0	0	0	0	NaN	NaN	NaN	NaN	NaN	NaN	NaN	NaN	NaN	NaN	NaN	NaN	NaN		NaN	NaN	NaN	NaN
800	O00505;H0Y4S9	Importin subunit alpha-4	KPNA3	>sp|O00505|IMA4_HUMAN Importin subunit alpha-4 OS=Homo sapiens GN=KPNA3 PE=1 SV=2	NaN	NaN	NaN	0	0	0	57.81	18.268	521	0	0	0	0	0	0	0	0	0	NaN	NaN	NaN	NaN	NaN	NaN	NaN	NaN	NaN	NaN	NaN	NaN	NaN		NaN	NaN	NaN	NaN
801	O00560-3;O00560;B4DHN5;E9PBU7;G5EA09;O00560-2	Syntenin-1	SDCBP	>sp|O00560-3|SDCB1_HUMAN Isoform 3 of Syntenin-1 OS=Homo sapiens GN=SDCBP;>sp|O00560|SDCB1_HUMAN Syntenin-1 OS=Homo sapiens GN=SDCBP PE=1 SV=1;>tr|B4DHN5|B4DHN5_HUMAN Syntenin-1 OS=Homo sapiens GN=SDCBP PE=1 SV=1;>tr|E9PBU7|E9PBU7_HUMAN Syntenin-1 OS=Homo	NaN	NaN	NaN	0	0	0	31.761	21.19	292	0	0	0	0	0	0	0	0	0	NaN	NaN	NaN	NaN	NaN	NaN	NaN	NaN	NaN	NaN	NaN	NaN	NaN		NaN	NaN	NaN	NaN
802	O00567;H0Y653;H0YDU4;Q5JXT2	Nucleolar protein 56	NOP56	>sp|O00567|NOP56_HUMAN Nucleolar protein 56 OS=Homo sapiens GN=NOP56 PE=1 SV=4;>tr|H0Y653|H0Y653_HUMAN Nucleolar protein 56 (Fragment) OS=Homo sapiens GN=NOP56 PE=1 SV=1;>tr|H0YDU4|H0YDU4_HUMAN Nucleolar protein 56 (Fragment) OS=Homo sapiens GN=NOP56 PE=1	NaN	NaN	NaN	0	0	11.8	66.049	82.649	594	0	0	0	0	0	0	429360000	342760000	359280000	NaN	NaN	NaN	NaN	NaN	NaN	0.9067	1.0049	0.85618	-0.141303	0.00705191	-0.224014	NaN		8.1557	8.05787	8.2544	NaN
803	O00592-2;O00592	Podocalyxin	PODXL	>sp|O00592-2|PODXL_HUMAN Isoform 2 of Podocalyxin OS=Homo sapiens GN=PODXL;>sp|O00592|PODXL_HUMAN Podocalyxin OS=Homo sapiens GN=PODXL PE=1 SV=2	NaN	NaN	NaN	0	0	0	55.385	18.376	526	0	0	0	0	0	0	0	0	0	NaN	NaN	NaN	NaN	NaN	NaN	NaN	NaN	NaN	NaN	NaN	NaN	NaN		NaN	NaN	NaN	NaN
804	O00622	Protein CYR61	CYR61	>sp|O00622|CYR61_HUMAN Protein CYR61 OS=Homo sapiens GN=CYR61 PE=1 SV=1	2	2	2	0	0	2.6	42.026	12.51	381	0	0	0	0	0	0	22480800	23431400	12550200	NaN	NaN	NaN	NaN	NaN	NaN	NaN	NaN	NaN	NaN	NaN	NaN	NaN		6.87469	6.89268	6.79762	NaN
805	O00629;H7C4F6	Importin subunit alpha-3	KPNA4	>sp|O00629|IMA3_HUMAN Importin subunit alpha-3 OS=Homo sapiens GN=KPNA4 PE=1 SV=1;>tr|H7C4F6|H7C4F6_HUMAN Importin subunit alpha-3 (Fragment) OS=Homo sapiens GN=KPNA4 PE=1 SV=1	NaN	NaN	NaN	0	0	0	57.886	65.927	521	0	0	0	0	0	0	0	0	0	NaN	NaN	NaN	NaN	NaN	NaN	NaN	NaN	NaN	NaN	NaN	NaN	NaN		NaN	NaN	NaN	NaN
806	O14744-2;O14744;O14744-3;O14744-5;O14744-4;H0YJX6;G3V580;G3V5L5;G3V2L6;C9JSX3;H0YJ77;G3V5T6;H0YJD3;G3V2X6	Protein arginine N-methyltransferase 5;Protein arginine N-methyltransferase 5, N-terminally processed	PRMT5	>sp|O14744-2|ANM5_HUMAN Isoform 2 of Protein arginine N-methyltransferase 5 OS=Homo sapiens GN=PRMT5;>sp|O14744|ANM5_HUMAN Protein arginine N-methyltransferase 5 OS=Homo sapiens GN=PRMT5 PE=1 SV=4;>sp|O14744-3|ANM5_HUMAN Isoform 3 of Protein arginine N-met	NaN	NaN	NaN	0	2.1	0	71.319	62.12	620	0	0	0	20941800	25789000	24060800	0	0	0	NaN	NaN	NaN	0.87312	1.1437	1.236	NaN	NaN	NaN	0.193709	-0.195748	NaN	0.305679		6.93431	6.84389	NaN	7.38131
807	O14818;O14818-4;O14818-2;H0Y586;Q8TAA3-2;Q8TAA3-5;Q8TAA3;A0A087WYS6;F5GY34	Proteasome subunit alpha type-7	PSMA7	>sp|O14818|PSA7_HUMAN Proteasome subunit alpha type-7 OS=Homo sapiens GN=PSMA7 PE=1 SV=1;>sp|O14818-4|PSA7_HUMAN Isoform 3 of Proteasome subunit alpha type-7 OS=Homo sapiens GN=PSMA7;>sp|O14818-2|PSA7_HUMAN Isoform 2 of Proteasome subunit alpha type-7 OS=H	NaN	NaN	NaN	10.1	10.1	0	27.887	143.1	248	108179000	112774000	70717000	210799000	208497000	144276000	0	0	0	0.76813	0.70796	0.99884	0.90374	0.83275	0.9389	NaN	NaN	NaN	-0.321135	-0.311417	-0.00167453	-0.0909566		8.02349	8.03285	7.54849	8.15919
808	O14828;O14828-2	Secretory carrier-associated membrane protein 3	SCAMP3	>sp|O14828|SCAM3_HUMAN Secretory carrier-associated membrane protein 3 OS=Homo sapiens GN=SCAMP3 PE=1 SV=3;>sp|O14828-2|SCAM3_HUMAN Isoform 2 of Secretory carrier-associated membrane protein 3 OS=Homo sapiens GN=SCAMP3	NaN	NaN	NaN	4.6	4.6	0	38.287	70.671	347	0	0	0	32509000	31651000	24142000	0	0	0	NaN	NaN	NaN	NaN	NaN	NaN	NaN	NaN	NaN	NaN	NaN	NaN	NaN		7.02327	7.03488	NaN	7.38277
809	O14908;K7EM11;O14908-2	PDZ domain-containing protein GIPC1	GIPC1	>sp|O14908|GIPC1_HUMAN PDZ domain-containing protein GIPC1 OS=Homo sapiens GN=GIPC1 PE=1 SV=2;>tr|K7EM11|K7EM11_HUMAN PDZ domain-containing protein GIPC1 (Fragment) OS=Homo sapiens GN=GIPC1 PE=1 SV=1;>sp|O14908-2|GIPC1_HUMAN Isoform 2 of PDZ domain-contain	NaN	NaN	NaN	0	0	0	36.049	26.159	333	0	0	0	0	0	0	0	0	0	NaN	NaN	NaN	NaN	NaN	NaN	NaN	NaN	NaN	NaN	NaN	NaN	NaN		NaN	NaN	NaN	NaN
810	O14929;O14929-2	Histone acetyltransferase type B catalytic subunit	HAT1	>sp|O14929|HAT1_HUMAN Histone acetyltransferase type B catalytic subunit OS=Homo sapiens GN=HAT1 PE=1 SV=1;>sp|O14929-2|HAT1_HUMAN Isoform B of Histone acetyltransferase type B catalytic subunit OS=Homo sapiens GN=HAT1	NaN	NaN	NaN	0	0	0	49.512	40.51	419	0	0	0	0	0	0	0	0	0	NaN	NaN	NaN	NaN	NaN	NaN	NaN	NaN	NaN	NaN	NaN	NaN	NaN		NaN	NaN	NaN	NaN
811	O14964-2;O14964;I3L165;I3L1P5	Hepatocyte growth factor-regulated tyrosine kinase substrate	HGS	>sp|O14964-2|HGS_HUMAN Isoform 2 of Hepatocyte growth factor-regulated tyrosine kinase substrate OS=Homo sapiens GN=HGS;>sp|O14964|HGS_HUMAN Hepatocyte growth factor-regulated tyrosine kinase substrate OS=Homo sapiens GN=HGS PE=1 SV=1;>tr|I3L165|I3L165_HUM	NaN	NaN	NaN	0	0	0	76.375	18.156	690	0	0	0	0	0	0	0	0	0	NaN	NaN	NaN	NaN	NaN	NaN	NaN	NaN	NaN	NaN	NaN	NaN	NaN		NaN	NaN	NaN	NaN
812	O14980;C9JKM9;C9J673;F8WF71;C9IZS4;C9JQ02;C9JV99;C9JF49;C9IYM2;H7BZC5	Exportin-1	XPO1	>sp|O14980|XPO1_HUMAN Exportin-1 OS=Homo sapiens GN=XPO1 PE=1 SV=1	NaN	NaN	NaN	0	0	0	123.38	225.76	1071	0	0	0	0	0	0	0	0	0	NaN	NaN	NaN	NaN	NaN	NaN	NaN	NaN	NaN	NaN	NaN	NaN	NaN		NaN	NaN	NaN	NaN
813	O15067;J3KTQ5;J3KT98;J3QSG0;J3QSH6;H0YGH1	Phosphoribosylformylglycinamidine synthase	PFAS	>sp|O15067|PUR4_HUMAN Phosphoribosylformylglycinamidine synthase OS=Homo sapiens GN=PFAS PE=1 SV=4	NaN	NaN	NaN	0	0	0	144.73	108.12	1338	0	0	0	0	0	0	0	0	0	NaN	NaN	NaN	NaN	NaN	NaN	NaN	NaN	NaN	NaN	NaN	NaN	NaN		NaN	NaN	NaN	NaN
814	O15143;A0A1W2PNV4;C9J4Z7;F8VXW2;C9JEY1;C9JQM8;C9JFG9;C9J6C8;C9JBJ7;C9K057;C9JTT6;C9JM51;F8WEB3	Actin-related protein 2/3 complex subunit 1B	ARPC1B	>sp|O15143|ARC1B_HUMAN Actin-related protein 2/3 complex subunit 1B OS=Homo sapiens GN=ARPC1B PE=1 SV=3;>tr|A0A1W2PNV4|A0A1W2PNV4_HUMAN Uncharacterized protein OS=Homo sapiens PE=4 SV=1;>tr|C9J4Z7|C9J4Z7_HUMAN Actin-related protein 2/3 complex subunit 1B (	NaN	NaN	NaN	0	0	0	40.949	60.162	372	0	0	0	0	0	0	0	0	0	NaN	NaN	NaN	NaN	NaN	NaN	NaN	NaN	NaN	NaN	NaN	NaN	NaN		NaN	NaN	NaN	NaN
815	O15144;C9JTV5;G5E9J0;G5E9S7;H7C3F9	Actin-related protein 2/3 complex subunit 2	ARPC2	>sp|O15144|ARPC2_HUMAN Actin-related protein 2/3 complex subunit 2 OS=Homo sapiens GN=ARPC2 PE=1 SV=1	NaN	NaN	NaN	0	0	3	34.333	65.184	300	0	0	0	0	0	0	198668000	188764000	60232000	NaN	NaN	NaN	NaN	NaN	NaN	NaN	NaN	NaN	NaN	NaN	NaN	NaN		7.82101	7.7988	7.4788	NaN
816	O15145;F8VR50;C9JZD1	Actin-related protein 2/3 complex subunit 3	ARPC3	>sp|O15145|ARPC3_HUMAN Actin-related protein 2/3 complex subunit 3 OS=Homo sapiens GN=ARPC3 PE=1 SV=3;>tr|F8VR50|F8VR50_HUMAN Actin-related protein 2/3 complex subunit 3 (Fragment) OS=Homo sapiens GN=ARPC3 PE=1 SV=1;>tr|C9JZD1|C9JZD1_HUMAN Actin-related pr	NaN	NaN	NaN	0	0	0	20.546	15.232	178	0	0	0	0	0	0	0	0	0	NaN	NaN	NaN	NaN	NaN	NaN	NaN	NaN	NaN	NaN	NaN	NaN	NaN		NaN	NaN	NaN	NaN
817	O15173;O15173-2	Membrane-associated progesterone receptor component 2	PGRMC2	>sp|O15173|PGRC2_HUMAN Membrane-associated progesterone receptor component 2 OS=Homo sapiens GN=PGRMC2 PE=1 SV=1;>sp|O15173-2|PGRC2_HUMAN Isoform 2 of Membrane-associated progesterone receptor component 2 OS=Homo sapiens GN=PGRMC2	NaN	NaN	NaN	0	0	0	23.818	34.579	223	0	0	0	0	0	0	0	0	0	NaN	NaN	NaN	NaN	NaN	NaN	NaN	NaN	NaN	NaN	NaN	NaN	NaN		NaN	NaN	NaN	NaN
818	Q5T8U5;O15260-2;O15260;B7Z1G8;O15260-3	Surfeit locus protein 4	SURF4	>tr|Q5T8U5|Q5T8U5_HUMAN Surfeit 4 OS=Homo sapiens GN=SURF4 PE=1 SV=1;>sp|O15260-2|SURF4_HUMAN Isoform 2 of Surfeit locus protein 4 OS=Homo sapiens GN=SURF4;>sp|O15260|SURF4_HUMAN Surfeit locus protein 4 OS=Homo sapiens GN=SURF4 PE=1 SV=3;>tr|B7Z1G8|B7Z1G8_	NaN	NaN	NaN	0	0	0	21.127	14.87	186	0	0	0	0	0	0	0	0	0	NaN	NaN	NaN	NaN	NaN	NaN	NaN	NaN	NaN	NaN	NaN	NaN	NaN		NaN	NaN	NaN	NaN
819	O15294-2;O15294-3;O15294;O15294-4	UDP-N-acetylglucosamine--peptide N-acetylglucosaminyltransferase 110 kDa subunit	OGT	>sp|O15294-2|OGT1_HUMAN Isoform 2 of UDP-N-acetylglucosamine--peptide N-acetylglucosaminyltransferase 110 kDa subunit OS=Homo sapiens GN=OGT;>sp|O15294-3|OGT1_HUMAN Isoform 1 of UDP-N-acetylglucosamine--peptide N-acetylglucosaminyltransferase 110 kDa subun	NaN	NaN	NaN	0	1	0	103.01	13.63	920	0	0	0	0	0	0	0	0	0	NaN	NaN	NaN	NaN	NaN	NaN	NaN	NaN	NaN	NaN	NaN	NaN	NaN		NaN	NaN	NaN	NaN
820	O15355	Protein phosphatase 1G	PPM1G	>sp|O15355|PPM1G_HUMAN Protein phosphatase 1G OS=Homo sapiens GN=PPM1G PE=1 SV=1	9	9	9	0	0	0	59.271	82.436	546	0	0	0	0	0	0	0	0	0	NaN	NaN	NaN	NaN	NaN	NaN	NaN	NaN	NaN	NaN	NaN	NaN	NaN		NaN	NaN	NaN	NaN
821	O15371-2;O15371-3;O15371;B0QYA4;B0QYA5;B0QYA8;B0QYA6	Eukaryotic translation initiation factor 3 subunit D	EIF3D	>sp|O15371-2|EIF3D_HUMAN Isoform 2 of Eukaryotic translation initiation factor 3 subunit D OS=Homo sapiens GN=EIF3D;>sp|O15371-3|EIF3D_HUMAN Isoform 3 of Eukaryotic translation initiation factor 3 subunit D OS=Homo sapiens GN=EIF3D;>sp|O15371|EIF3D_HUMAN E	NaN	NaN	NaN	0	0	0	58.14	77.203	499	0	0	0	0	0	0	0	0	0	NaN	NaN	NaN	NaN	NaN	NaN	NaN	NaN	NaN	NaN	NaN	NaN	NaN		NaN	NaN	NaN	NaN
822	O15498-2;O15498;H7C3K7	Synaptobrevin homolog YKT6	YKT6	>sp|O15498-2|YKT6_HUMAN Isoform 2 of Synaptobrevin homolog YKT6 OS=Homo sapiens GN=YKT6;>sp|O15498|YKT6_HUMAN Synaptobrevin homolog YKT6 OS=Homo sapiens GN=YKT6 PE=1 SV=1	NaN	NaN	NaN	0	0	0	18.58	18.785	164	0	0	0	0	0	0	0	0	0	NaN	NaN	NaN	NaN	NaN	NaN	NaN	NaN	NaN	NaN	NaN	NaN	NaN		NaN	NaN	NaN	NaN
823	O15511;O15511-2	Actin-related protein 2/3 complex subunit 5	ARPC5	>sp|O15511|ARPC5_HUMAN Actin-related protein 2/3 complex subunit 5 OS=Homo sapiens GN=ARPC5 PE=1 SV=3;>sp|O15511-2|ARPC5_HUMAN Isoform 2 of Actin-related protein 2/3 complex subunit 5 OS=Homo sapiens GN=ARPC5	NaN	NaN	NaN	0	0	0	16.32	7.0317	151	0	0	0	0	0	0	0	0	0	NaN	NaN	NaN	NaN	NaN	NaN	NaN	NaN	NaN	NaN	NaN	NaN	NaN		NaN	NaN	NaN	NaN
824	O43143	Putative pre-mRNA-splicing factor ATP-dependent RNA helicase DHX15	DHX15	>sp|O43143|DHX15_HUMAN Pre-mRNA-splicing factor ATP-dependent RNA helicase DHX15 OS=Homo sapiens GN=DHX15 PE=1 SV=2	23	23	23	1.4	4.2	5	90.932	193.96	795	48387000	46331000	39378000	110208000	105264000	91856000	144666000	110769000	132163000	1.0203	0.86634	0.7891	1.1456	1.0081	1.1077	1.3198	1.3843	1.178	0.158423	0.178976	-0.0239298	0.147567		7.99756	7.94989	7.93334	7.96311
825	O43172-2;O43172	U4/U6 small nuclear ribonucleoprotein Prp4	PRPF4	>sp|O43172-2|PRP4_HUMAN Isoform 2 of U4/U6 small nuclear ribonucleoprotein Prp4 OS=Homo sapiens GN=PRPF4;>sp|O43172|PRP4_HUMAN U4/U6 small nuclear ribonucleoprotein Prp4 OS=Homo sapiens GN=PRPF4 PE=1 SV=2	NaN	NaN	NaN	0	0	0	58.32	46.552	521	0	0	0	0	0	0	0	0	0	NaN	NaN	NaN	NaN	NaN	NaN	NaN	NaN	NaN	NaN	NaN	NaN	NaN		NaN	NaN	NaN	NaN
827	O43242;O43242-2;H0YGV8	26S proteasome non-ATPase regulatory subunit 3	PSMD3	>sp|O43242|PSMD3_HUMAN 26S proteasome non-ATPase regulatory subunit 3 OS=Homo sapiens GN=PSMD3 PE=1 SV=2;>sp|O43242-2|PSMD3_HUMAN Isoform 2 of 26S proteasome non-ATPase regulatory subunit 3 OS=Homo sapiens GN=PSMD3	NaN	NaN	NaN	0	2.1	0	60.977	151.25	534	0	0	0	102771000	106891000	92746000	0	0	0	NaN	NaN	NaN	1.1792	0.94719	0.82525	NaN	NaN	NaN	-0.0782743	0.237808	NaN	-0.277097		7.55182	7.53475	NaN	7.9673
828	O43252;O95340;O95340-2	Bifunctional 3-phosphoadenosine 5-phosphosulfate synthase 1;Sulfate adenylyltransferase;Adenylyl-sulfate kinase;Bifunctional 3-phosphoadenosine 5-phosphosulfate synthase 2;Sulfate adenylyltransferase;Adenylyl-sulfate kinase	PAPSS1;PAPSS2	>sp|O43252|PAPS1_HUMAN Bifunctional 3-phosphoadenosine 5-phosphosulfate synthase 1 OS=Homo sapiens GN=PAPSS1 PE=1 SV=2;>sp|O95340|PAPS2_HUMAN Bifunctional 3-phosphoadenosine 5-phosphosulfate synthase 2 OS=Homo sapiens GN=PAPSS2 PE=1 SV=2;>sp|O95340-2|P	NaN	NaN	NaN	0	0	0	70.832	14.749	624	0	0	0	0	0	0	0	0	0	NaN	NaN	NaN	NaN	NaN	NaN	NaN	NaN	NaN	NaN	NaN	NaN	NaN		NaN	NaN	NaN	NaN
829	O43264;O43264-2;F5H3C1	Centromere/kinetochore protein zw10 homolog	ZW10	>sp|O43264|ZW10_HUMAN Centromere/kinetochore protein zw10 homolog OS=Homo sapiens GN=ZW10 PE=1 SV=3;>sp|O43264-2|ZW10_HUMAN Isoform 2 of Centromere/kinetochore protein zw10 homolog OS=Homo sapiens GN=ZW10	NaN	NaN	NaN	0	0	0	88.828	31.222	779	0	0	0	0	0	0	0	0	0	NaN	NaN	NaN	NaN	NaN	NaN	NaN	NaN	NaN	NaN	NaN	NaN	NaN		NaN	NaN	NaN	NaN
830	O43290	U4/U6.U5 tri-snRNP-associated protein 1	SART1	>sp|O43290|SNUT1_HUMAN U4/U6.U5 tri-snRNP-associated protein 1 OS=Homo sapiens GN=SART1 PE=1 SV=1	3	3	3	0	0	0	90.254	22.15	800	0	0	0	0	0	0	0	0	0	NaN	NaN	NaN	NaN	NaN	NaN	NaN	NaN	NaN	NaN	NaN	NaN	NaN		NaN	NaN	NaN	NaN
831	O43390;O43390-3;O43390-2;B4DT28;O43390-4;A0A286YEZ8	Heterogeneous nuclear ribonucleoprotein R	HNRNPR	>sp|O43390|HNRPR_HUMAN Heterogeneous nuclear ribonucleoprotein R OS=Homo sapiens GN=HNRNPR PE=1 SV=1;>sp|O43390-3|HNRPR_HUMAN Isoform 3 of Heterogeneous nuclear ribonucleoprotein R OS=Homo sapiens GN=HNRNPR;>sp|O43390-2|HNRPR_HUMAN Isoform 2 of Heterogeneo	NaN	NaN	NaN	3.3	6.5	12.5	70.942	74.725	633	111466000	118515000	84779000	78835000	90165000	64438000	302120000	231635000	268075000	0.8269	0.84559	1.1089	NaN	NaN	NaN	1.2522	1.2936	0.91507	0.0559592	0.0970646	0.0171878	NaN		8.22509	8.15532	8.24656	7.80914
832	O43396;K7ER96;K7EML9;K7EPB7;K7EKG2	Thioredoxin-like protein 1	TXNL1	>sp|O43396|TXNL1_HUMAN Thioredoxin-like protein 1 OS=Homo sapiens GN=TXNL1 PE=1 SV=3;>tr|K7ER96|K7ER96_HUMAN Thioredoxin-like protein 1 (Fragment) OS=Homo sapiens GN=TXNL1 PE=1 SV=1;>tr|K7EML9|K7EML9_HUMAN Thioredoxin-like protein 1 (Fragment) OS=Homo sapi	NaN	NaN	NaN	0	2.4	0	32.251	137.31	289	0	0	0	21473500	23604600	15044100	0	0	0	NaN	NaN	NaN	NaN	NaN	NaN	NaN	NaN	NaN	NaN	NaN	NaN	NaN		6.89588	6.85478	NaN	7.17737
833	O43592;F8WDU6;F5GYW6;F5GZM3	Exportin-T	XPOT	>sp|O43592|XPOT_HUMAN Exportin-T OS=Homo sapiens GN=XPOT PE=1 SV=2;>tr|F8WDU6|F8WDU6_HUMAN Exportin-T (Fragment) OS=Homo sapiens GN=XPOT PE=1 SV=8	NaN	NaN	NaN	0	0	0	109.96	107.46	962	0	0	0	0	0	0	0	0	0	NaN	NaN	NaN	NaN	NaN	NaN	NaN	NaN	NaN	NaN	NaN	NaN	NaN		NaN	NaN	NaN	NaN
834	O43707;O43707-2;F5GXS2;O43707-3;H7C144;K7EJH8;K7EP19;D6RH00;M0QZQ3;C9JY79;Q9H254-2;Q9H254-4;Q9H254	Alpha-actinin-4	ACTN4	>sp|O43707|ACTN4_HUMAN Alpha-actinin-4 OS=Homo sapiens GN=ACTN4 PE=1 SV=2;>sp|O43707-2|ACTN4_HUMAN Isoform ACTN4ISO of Alpha-actinin-4 OS=Homo sapiens GN=ACTN4;>tr|F5GXS2|F5GXS2_HUMAN Alpha-actinin-4 OS=Homo sapiens GN=ACTN4 PE=1 SV=2;>sp|O43707-3|ACTN4_HU	NaN	NaN	NaN	30.6	44.6	19.4	104.85	323.31	911	2076620000	2128040000	1864460000	4938900000	4887600000	4036500000	752160000	645550000	618390000	1.0433	0.97159	1.0229	1.1078	0.95025	0.90273	0.98868	0.79934	0.98524	-0.00857097	-0.05953	0.00585991	-0.147634		9.41029	9.41007	9.09392	9.606
835	O43747;O43747-2;H3BN75;H3BS13;H3BV30;H3BRM7;H3BN71;B4DGE1;H3BR36;H3BUN9;H3BNR4;B3KNW1	AP-1 complex subunit gamma-1	AP1G1	>sp|O43747|AP1G1_HUMAN AP-1 complex subunit gamma-1 OS=Homo sapiens GN=AP1G1 PE=1 SV=5;>sp|O43747-2|AP1G1_HUMAN Isoform 2 of AP-1 complex subunit gamma-1 OS=Homo sapiens GN=AP1G1	NaN	NaN	NaN	0	0	0	91.35	37.747	822	0	0	0	0	0	0	0	0	0	NaN	NaN	NaN	NaN	NaN	NaN	NaN	NaN	NaN	NaN	NaN	NaN	NaN		NaN	NaN	NaN	NaN
836	O43765;K7EMD6	Small glutamine-rich tetratricopeptide repeat-containing protein alpha	SGTA	>sp|O43765|SGTA_HUMAN Small glutamine-rich tetratricopeptide repeat-containing protein alpha OS=Homo sapiens GN=SGTA PE=1 SV=1	NaN	NaN	NaN	0	0	0	34.063	22.204	313	0	0	0	0	0	0	0	0	0	NaN	NaN	NaN	NaN	NaN	NaN	NaN	NaN	NaN	NaN	NaN	NaN	NaN		NaN	NaN	NaN	NaN
837	O43776;K7EPK2;K7EQ35;K7EMQ6;K7EIU7;O43776-2;K7EJ19	Asparagine--tRNA ligase, cytoplasmic	NARS	>sp|O43776|SYNC_HUMAN Asparagine--tRNA ligase, cytoplasmic OS=Homo sapiens GN=NARS PE=1 SV=1	NaN	NaN	NaN	0	1.5	9.7	62.942	194.68	548	0	0	0	26987600	29403000	20366600	130631000	118953000	93326000	NaN	NaN	NaN	0.75334	0.84504	1.1665	0.89416	0.97055	1.1412	-0.201576	-0.214332	0.190552	0.222186		7.72709	7.68706	7.66897	7.30892
838	O43809;H3BND3;H3BV41	Cleavage and polyadenylation specificity factor subunit 5	NUDT21	>sp|O43809|CPSF5_HUMAN Cleavage and polyadenylation specificity factor subunit 5 OS=Homo sapiens GN=NUDT21 PE=1 SV=1;>tr|H3BND3|H3BND3_HUMAN Cleavage and polyadenylation-specificity factor subunit 5 (Fragment) OS=Homo sapiens GN=NUDT21 PE=1 SV=8	NaN	NaN	NaN	0	0	11.9	26.227	65.685	227	0	0	0	0	0	0	95443000	86058000	73183000	NaN	NaN	NaN	NaN	NaN	NaN	0.69204	1.3109	1.1176	-0.531073	0.390558	0.160404	NaN		7.50262	7.45767	7.56338	NaN
839	O43818	U3 small nucleolar RNA-interacting protein 2	RRP9	>sp|O43818|U3IP2_HUMAN U3 small nucleolar RNA-interacting protein 2 OS=Homo sapiens GN=RRP9 PE=1 SV=1	1	1	1	0	0	0	51.84	6.3741	475	0	0	0	0	0	0	0	0	0	NaN	NaN	NaN	NaN	NaN	NaN	NaN	NaN	NaN	NaN	NaN	NaN	NaN		NaN	NaN	NaN	NaN
840	O43852-2;O43852;O43852-4;O43852-3;O43852-15;H0Y875;O43852-9;O43852-5;O43852-10;O43852-6;O43852-8;O43852-12;O43852-13;O43852-14;O43852-7;O43852-11	Calumenin	CALU	>sp|O43852-2|CALU_HUMAN Isoform 2 of Calumenin OS=Homo sapiens GN=CALU;>sp|O43852|CALU_HUMAN Calumenin OS=Homo sapiens GN=CALU PE=1 SV=2;>sp|O43852-4|CALU_HUMAN Isoform 4 of Calumenin OS=Homo sapiens GN=CALU;>sp|O43852-3|CALU_HUMAN Isoform 3 of Calumenin O	NaN	NaN	NaN	0	4.1	0	37.134	87.441	315	0	0	0	11760900	11234100	9909200	0	0	0	NaN	NaN	NaN	NaN	NaN	NaN	NaN	NaN	NaN	NaN	NaN	NaN	NaN		6.57342	6.59332	NaN	6.99604
841	O60264	SWI/SNF-related matrix-associated actin-dependent regulator of chromatin subfamily A member 5	SMARCA5	>sp|O60264|SMCA5_HUMAN SWI/SNF-related matrix-associated actin-dependent regulator of chromatin subfamily A member 5 OS=Homo sapiens GN=SMARCA5 PE=1 SV=1	2	2	2	0	0	0	121.9	14.512	1052	0	0	0	0	0	0	0	0	0	NaN	NaN	NaN	NaN	NaN	NaN	NaN	NaN	NaN	NaN	NaN	NaN	NaN		NaN	NaN	NaN	NaN
842	R4GMP9;O60341;O60341-2	Lysine-specific histone demethylase 1A	KDM1A	>tr|R4GMP9|R4GMP9_HUMAN Lysine-specific histone demethylase 1A (Fragment) OS=Homo sapiens GN=KDM1A PE=1 SV=8;>sp|O60341|KDM1A_HUMAN Lysine-specific histone demethylase 1A OS=Homo sapiens GN=KDM1A PE=1 SV=2;>sp|O60341-2|KDM1A_HUMAN Isoform 2 of Lysine-speci	NaN	NaN	NaN	0	0	0	32.412	6.7413	301	0	0	0	0	0	0	0	0	0	NaN	NaN	NaN	NaN	NaN	NaN	NaN	NaN	NaN	NaN	NaN	NaN	NaN		NaN	NaN	NaN	NaN
843	O60493-2;O60493-4;O60493	Sorting nexin-3	SNX3	>sp|O60493-2|SNX3_HUMAN Isoform 2 of Sorting nexin-3 OS=Homo sapiens GN=SNX3;>sp|O60493-4|SNX3_HUMAN Isoform 4 of Sorting nexin-3 OS=Homo sapiens GN=SNX3;>sp|O60493|SNX3_HUMAN Sorting nexin-3 OS=Homo sapiens GN=SNX3 PE=1 SV=3	NaN	NaN	NaN	0	0	0	14.766	7.645	130	0	0	0	0	0	0	0	0	0	NaN	NaN	NaN	NaN	NaN	NaN	NaN	NaN	NaN	NaN	NaN	NaN	NaN		NaN	NaN	NaN	NaN
844	O60506-4;O60506-3;O60506-2;O60506;B7Z645;O60506-5;F6UXX1	Heterogeneous nuclear ribonucleoprotein Q	SYNCRIP	>sp|O60506-4|HNRPQ_HUMAN Isoform 4 of Heterogeneous nuclear ribonucleoprotein Q OS=Homo sapiens GN=SYNCRIP;>sp|O60506-3|HNRPQ_HUMAN Isoform 3 of Heterogeneous nuclear ribonucleoprotein Q OS=Homo sapiens GN=SYNCRIP;>sp|O60506-2|HNRPQ_HUMAN Isoform 2 of Hete	NaN	NaN	NaN	4	13.1	8.9	58.735	186.49	527	241503000	325780000	267743000	730500000	970030000	821210000	180462000	116723000	156201000	0.95518	1.472	1.6479	1.3267	0.83613	0.73371	1.1254	0.96804	0.88788	-0.0406206	0.328354	0.34243	-0.446718		8.66652	8.59218	8.32628	8.91445
845	O60568;H7C2V1;H7C2S8;H7C0B8	Procollagen-lysine,2-oxoglutarate 5-dioxygenase 3	PLOD3	>sp|O60568|PLOD3_HUMAN Procollagen-lysine,2-oxoglutarate 5-dioxygenase 3 OS=Homo sapiens GN=PLOD3 PE=1 SV=1;>tr|H7C2V1|H7C2V1_HUMAN Procollagen-lysine,2-oxoglutarate 5-dioxygenase 3 (Fragment) OS=Homo sapiens GN=PLOD3 PE=1 SV=1;>tr|H7C2S8|H7C2S8_HUMAN Proc	NaN	NaN	NaN	0	0	2	84.784	41.661	738	0	0	0	0	0	0	19731100	17639100	12736200	NaN	NaN	NaN	NaN	NaN	NaN	NaN	NaN	NaN	NaN	NaN	NaN	NaN		6.81803	6.76936	6.80401	NaN
846	O60664-4;O60664-3;O60664;K7ERZ3;K7EL96;K7ER39;O60664-2	Perilipin-3	PLIN3	>sp|O60664-4|PLIN3_HUMAN Isoform 4 of Perilipin-3 OS=Homo sapiens GN=PLIN3;>sp|O60664-3|PLIN3_HUMAN Isoform 3 of Perilipin-3 OS=Homo sapiens GN=PLIN3;>sp|O60664|PLIN3_HUMAN Perilipin-3 OS=Homo sapiens GN=PLIN3 PE=1 SV=3;>tr|K7ERZ3|K7ERZ3_HUMAN Perilipin-3	NaN	NaN	NaN	0	0	0	45.803	158.88	422	0	0	0	0	0	0	0	0	0	NaN	NaN	NaN	NaN	NaN	NaN	NaN	NaN	NaN	NaN	NaN	NaN	NaN		NaN	NaN	NaN	NaN
847	O60701-2;O60701;O60701-3;E7ER95;E7ER83;E7ETF4;E7EV97;D6RHF4;E9PBD2	UDP-glucose 6-dehydrogenase	UGDH	>sp|O60701-2|UGDH_HUMAN Isoform 2 of UDP-glucose 6-dehydrogenase OS=Homo sapiens GN=UGDH;>sp|O60701|UGDH_HUMAN UDP-glucose 6-dehydrogenase OS=Homo sapiens GN=UGDH PE=1 SV=1;>sp|O60701-3|UGDH_HUMAN Isoform 3 of UDP-glucose 6-dehydrogenase OS=Homo sapiens GN	NaN	NaN	NaN	0	0	0	47.602	53.843	427	0	0	0	0	0	0	0	0	0	NaN	NaN	NaN	NaN	NaN	NaN	NaN	NaN	NaN	NaN	NaN	NaN	NaN		NaN	NaN	NaN	NaN
848	O60749-2;O60749	Sorting nexin-2	SNX2	>sp|O60749-2|SNX2_HUMAN Isoform 2 of Sorting nexin-2 OS=Homo sapiens GN=SNX2;>sp|O60749|SNX2_HUMAN Sorting nexin-2 OS=Homo sapiens GN=SNX2 PE=1 SV=2	NaN	NaN	NaN	0	0	0	46.097	51.942	402	0	0	0	0	0	0	0	0	0	NaN	NaN	NaN	NaN	NaN	NaN	NaN	NaN	NaN	NaN	NaN	NaN	NaN		NaN	NaN	NaN	NaN
849	O60763;O60763-2;REV__R4GMN2;REV__Q5VZ89-5;REV__Q5VZ89-3;REV__Q5VZ89;REV__Q5VZ89-7	General vesicular transport factor p115	USO1	>sp|O60763|USO1_HUMAN General vesicular transport factor p115 OS=Homo sapiens GN=USO1 PE=1 SV=2;>sp|O60763-2|USO1_HUMAN Isoform 2 of General vesicular transport factor p115 OS=Homo sapiens GN=USO1	NaN	NaN	NaN	0	0	0	107.89	77.893	962	0	0	0	0	0	0	0	0	0	NaN	NaN	NaN	NaN	NaN	NaN	NaN	NaN	NaN	NaN	NaN	NaN	NaN		NaN	NaN	NaN	NaN
850	O60783	28S ribosomal protein S14, mitochondrial	MRPS14	>sp|O60783|RT14_HUMAN 28S ribosomal protein S14, mitochondrial OS=Homo sapiens GN=MRPS14 PE=1 SV=1	1	1	1	0	0	0	15.139	7.9775	128	0	0	0	0	0	0	0	0	0	NaN	NaN	NaN	NaN	NaN	NaN	NaN	NaN	NaN	NaN	NaN	NaN	NaN		NaN	NaN	NaN	NaN
851	U3KQK0;Q99880;Q99879;Q99877;Q93079;Q5QNW6;P62807;P58876;P57053;O60814;Q5QNW6-2;Q96A08	Histone H2B;Histone H2B type 1-L;Histone H2B type 1-M;Histone H2B type 1-N;Histone H2B type 1-H;Histone H2B type 2-F;Histone H2B type 1-C/E/F/G/I;Histone H2B type 1-D;Histone H2B type F-S;Histone H2B type 1-K;Histone H2B type 1-A	HIST1H2BN;HIST1H2BL;HIST1H2BM;HIST1H2BH;HIST2H2BF;HIST1H2BC;HIST1H2BD;H2BFS;HIST1H2BK;HIST1H2BA	>tr|U3KQK0|U3KQK0_HUMAN Histone H2B OS=Homo sapiens GN=HIST1H2BN PE=1 SV=1;>sp|Q99880|H2B1L_HUMAN Histone H2B type 1-L OS=Homo sapiens GN=HIST1H2BL PE=1 SV=3;>sp|Q99879|H2B1M_HUMAN Histone H2B type 1-M OS=Homo sapiens GN=HIST1H2BM PE=1 SV=3;>sp|Q99877|H2B1	NaN	NaN	NaN	31.3	31.3	27.1	18.804	62.482	166	7047200000	10170400000	8076000000	9285900000	12216400000	8875700000	7951900000	5616200000	6486900000	0.80554	1.5207	2.0524	0.67793	1.2495	1.7983	1.4221	1.1181	0.87098	0.212939	0.144799	0.547637	0.846634		9.9577	9.92208	9.86222	9.9482
852	O60832;O60832-2;H7C2Q9;H7C2Q2;H7C0M1;C9IYT0	H/ACA ribonucleoprotein complex subunit 4	DKC1	>sp|O60832|DKC1_HUMAN H/ACA ribonucleoprotein complex subunit 4 OS=Homo sapiens GN=DKC1 PE=1 SV=3;>sp|O60832-2|DKC1_HUMAN Isoform 3 of H/ACA ribonucleoprotein complex subunit 4 OS=Homo sapiens GN=DKC1	NaN	NaN	NaN	0	0	3.5	57.673	21.883	514	0	0	0	0	0	0	95620000	82209000	87973000	NaN	NaN	NaN	NaN	NaN	NaN	1.2212	1.3635	1.2015	0.288299	0.447315	0.264837	NaN		7.50343	7.4378	7.64332	NaN
853	O60884;A0A087WT48	DnaJ homolog subfamily A member 2	DNAJA2	>sp|O60884|DNJA2_HUMAN DnaJ homolog subfamily A member 2 OS=Homo sapiens GN=DNAJA2 PE=1 SV=1	NaN	NaN	NaN	0	0	0	45.745	36.473	412	0	0	0	0	0	0	0	0	0	NaN	NaN	NaN	NaN	NaN	NaN	NaN	NaN	NaN	NaN	NaN	NaN	NaN		NaN	NaN	NaN	NaN
854	Q9BQ87;O60907-2;C9JCW3;C9JYQ8	F-box-like/WD repeat-containing protein TBL1Y;F-box-like/WD repeat-containing protein TBL1X	TBL1Y;TBL1X	>sp|Q9BQ87|TBL1Y_HUMAN F-box-like/WD repeat-containing protein TBL1Y OS=Homo sapiens GN=TBL1Y PE=2 SV=1;>sp|O60907-2|TBL1X_HUMAN Isoform 2 of F-box-like/WD repeat-containing protein TBL1X OS=Homo sapiens GN=TBL1X;>tr|C9JCW3|C9JCW3_HUMAN F-box-like/WD repea	NaN	NaN	NaN	0	0	0	56.688	8.3444	522	0	0	0	0	0	0	0	0	0	NaN	NaN	NaN	NaN	NaN	NaN	NaN	NaN	NaN	NaN	NaN	NaN	NaN		NaN	NaN	NaN	NaN
855	O60942-3;O60942-4;O60942-2;O60942	mRNA-capping enzyme;Polynucleotide 5-triphosphatase;mRNA guanylyltransferase	RNGTT	>sp|O60942-3|MCE1_HUMAN Isoform 3 of mRNA-capping enzyme OS=Homo sapiens GN=RNGTT;>sp|O60942-4|MCE1_HUMAN Isoform 4 of mRNA-capping enzyme OS=Homo sapiens GN=RNGTT;>sp|O60942-2|MCE1_HUMAN Isoform 2 of mRNA-capping enzyme OS=Homo sapiens GN=RNGTT;>sp|O60942	NaN	NaN	NaN	2.6	2.6	2.6	52.533	6.6489	457	75697000	75697000	0	76829000	76829000	0	45439100	44431900	10055000	NaN	NaN	NaN	NaN	NaN	NaN	NaN	NaN	NaN	NaN	NaN	NaN	NaN		7.81947	7.81725	6.70135	NaN
856	O75083;D6RD66;O75083-3	WD repeat-containing protein 1	WDR1	>sp|O75083|WDR1_HUMAN WD repeat-containing protein 1 OS=Homo sapiens GN=WDR1 PE=1 SV=4;>tr|D6RD66|D6RD66_HUMAN WD repeat-containing protein 1 (Fragment) OS=Homo sapiens GN=WDR1 PE=1 SV=1;>sp|O75083-3|WDR1_HUMAN Isoform 2 of WD repeat-containing protein 1 O	NaN	NaN	NaN	1.8	10.9	0	66.193	218.74	606	14859500	15923700	16713000	290810000	304420000	281110000	0	0	0	NaN	NaN	NaN	1.1005	1.0211	0.86383	NaN	NaN	NaN	0.0301242	0.138159	NaN	-0.211181		8.02705	8.00964	6.92202	8.44888
857	Q16853-2;O75106-2;O75106;Q16853	Membrane primary amine oxidase;Retina-specific copper amine oxidase	AOC3;AOC2	>sp|Q16853-2|AOC3_HUMAN Isoform 2 of Membrane primary amine oxidase OS=Homo sapiens GN=AOC3;>sp|O75106-2|AOC2_HUMAN Isoform 2 of Retina-specific copper amine oxidase OS=Homo sapiens GN=AOC2;>sp|O75106|AOC2_HUMAN Retina-specific copper amine oxidase OS=Homo	NaN	NaN	NaN	1.4	1.4	0	70.674	6.482	634	10419000	10419000	0	29383000	28556000	827050	0	0	0	NaN	NaN	NaN	NaN	NaN	NaN	NaN	NaN	NaN	NaN	NaN	NaN	NaN		7.11367	7.12278	NaN	5.91753
858	O75116;D6REE7;Q14DU5;E9PF63;C9JFJ0;A0A0U1RQV4;Q13464	Rho-associated protein kinase 2	ROCK2	>sp|O75116|ROCK2_HUMAN Rho-associated protein kinase 2 OS=Homo sapiens GN=ROCK2 PE=1 SV=4;>tr|D6REE7|D6REE7_HUMAN Rho-associated protein kinase 2 OS=Homo sapiens GN=ROCK2 PE=1 SV=1;>tr|Q14DU5|Q14DU5_HUMAN ROCK2 protein OS=Homo sapiens GN=ROCK2 PE=1 SV=1;>t	NaN	NaN	NaN	0	0	0	160.9	30.269	1388	0	0	0	0	0	0	0	0	0	NaN	NaN	NaN	NaN	NaN	NaN	NaN	NaN	NaN	NaN	NaN	NaN	NaN		NaN	NaN	NaN	NaN
859	O75131;A0A087WYQ3;E5RHZ0;A0A087WUS8;A0A087WXR6;E5RFT7;H0YB26;E7ENV7;Q86YQ8-2;Q9HCH3-2;Q96FN4-2;Q96FN4;Q8IYJ1;Q96A23;O95741;Q9UBL6-2;Q86YQ8;Q96A23-2;Q9HCH3;O95741-2;Q9UBL6	Copine-3	CPNE3	>sp|O75131|CPNE3_HUMAN Copine-3 OS=Homo sapiens GN=CPNE3 PE=1 SV=1;>tr|A0A087WYQ3|A0A087WYQ3_HUMAN Copine-3 (Fragment) OS=Homo sapiens GN=CPNE3 PE=1 SV=1	NaN	NaN	NaN	0	1.7	0	60.13	82.352	537	0	0	0	17478000	17478000	0	0	0	0	NaN	NaN	NaN	NaN	NaN	NaN	NaN	NaN	NaN	NaN	NaN	NaN	NaN		6.76537	6.76537	NaN	NaN
860	O75306-2;O75306	NADH dehydrogenase [ubiquinone] iron-sulfur protein 2, mitochondrial	NDUFS2	>sp|O75306-2|NDUS2_HUMAN Isoform 2 of NADH dehydrogenase [ubiquinone] iron-sulfur protein 2, mitochondrial OS=Homo sapiens GN=NDUFS2;>sp|O75306|NDUS2_HUMAN NADH dehydrogenase [ubiquinone] iron-sulfur protein 2, mitochondrial OS=Homo sapiens GN=NDUFS2 PE=1	NaN	NaN	NaN	0	0	0	51.851	47.225	457	0	0	0	0	0	0	0	0	0	NaN	NaN	NaN	NaN	NaN	NaN	NaN	NaN	NaN	NaN	NaN	NaN	NaN		NaN	NaN	NaN	NaN
861	O75340-2;O75340;A0A024QZ42	Programmed cell death protein 6	PDCD6;hCG_1985580	>sp|O75340-2|PDCD6_HUMAN Isoform 2 of Programmed cell death protein 6 OS=Homo sapiens GN=PDCD6;>sp|O75340|PDCD6_HUMAN Programmed cell death protein 6 OS=Homo sapiens GN=PDCD6 PE=1 SV=1;>tr|A0A024QZ42|A0A024QZ42_HUMAN HCG1985580, isoform CRA_c OS=Homo sapie	NaN	NaN	NaN	0	0	0	21.664	12.469	189	0	0	0	0	0	0	0	0	0	NaN	NaN	NaN	NaN	NaN	NaN	NaN	NaN	NaN	NaN	NaN	NaN	NaN		NaN	NaN	NaN	NaN
862	O75351	Vacuolar protein sorting-associated protein 4B	VPS4B	>sp|O75351|VPS4B_HUMAN Vacuolar protein sorting-associated protein 4B OS=Homo sapiens GN=VPS4B PE=1 SV=2	2	2	2	0	0	0	49.301	11.775	444	0	0	0	0	0	0	0	0	0	NaN	NaN	NaN	NaN	NaN	NaN	NaN	NaN	NaN	NaN	NaN	NaN	NaN		NaN	NaN	NaN	NaN
863	O75367-2;O75367-3;O75367;B4DJC3;D6RCF2;Q9P0M6;Q5SQT3	Core histone macro-H2A.1;Histone H2A	H2AFY	>sp|O75367-2|H2AY_HUMAN Isoform 1 of Core histone macro-H2A.1 OS=Homo sapiens GN=H2AFY;>sp|O75367-3|H2AY_HUMAN Isoform 3 of Core histone macro-H2A.1 OS=Homo sapiens GN=H2AFY;>sp|O75367|H2AY_HUMAN Core histone macro-H2A.1 OS=Homo sapiens GN=H2AFY PE=1 SV=4;	NaN	NaN	NaN	19.2	7.9	25.7	39.183	96.057	369	205038000	287760000	214678000	165614000	205521000	149275000	471320000	381110000	401630000	0.72781	1.4696	2.0841	0.79198	1.2883	1.8729	1.4332	1.2817	0.90303	0.201345	0.240123	0.57876	0.905274		8.46829	8.4443	8.48877	8.17399
864	O75369-2;O75369-9;O75369;O75369-6;O75369-3;E7EN95;O75369-7;O75369-5;O75369-4;A0A0A0MT44;H7C5L4;A0A0C4DGA1	Filamin-B	FLNB	>sp|O75369-2|FLNB_HUMAN Isoform 2 of Filamin-B OS=Homo sapiens GN=FLNB;>sp|O75369-9|FLNB_HUMAN Isoform 9 of Filamin-B OS=Homo sapiens GN=FLNB;>sp|O75369|FLNB_HUMAN Filamin-B OS=Homo sapiens GN=FLNB PE=1 SV=2;>sp|O75369-6|FLNB_HUMAN Isoform 6 of Filamin-B O	NaN	NaN	NaN	8	15.8	0	275.66	323.31	2578	668710000	721690000	506560000	2291980000	2280950000	1688930000	0	0	0	0.73916	0.84617	1.2119	0.79175	0.76528	1.0004	NaN	NaN	NaN	-0.410773	-0.288135	0.277271	0.000576886		8.99265	9.00197	8.4036	9.22761
866	O75396;A0A087X1A9	Vesicle-trafficking protein SEC22b	SEC22B	>sp|O75396|SC22B_HUMAN Vesicle-trafficking protein SEC22b OS=Homo sapiens GN=SEC22B PE=1 SV=4	NaN	NaN	NaN	0	0	0	24.593	43.623	215	0	0	0	0	0	0	0	0	0	NaN	NaN	NaN	NaN	NaN	NaN	NaN	NaN	NaN	NaN	NaN	NaN	NaN		NaN	NaN	NaN	NaN
867	O75400-2;O75400-3;O75400	Pre-mRNA-processing factor 40 homolog A	PRPF40A	>sp|O75400-2|PR40A_HUMAN Isoform 2 of Pre-mRNA-processing factor 40 homolog A OS=Homo sapiens GN=PRPF40A;>sp|O75400-3|PR40A_HUMAN Isoform 3 of Pre-mRNA-processing factor 40 homolog A OS=Homo sapiens GN=PRPF40A;>sp|O75400|PR40A_HUMAN Pre-mRNA-processing fac	NaN	NaN	NaN	0	0	0	105.93	21.219	930	0	0	0	0	0	0	0	0	0	NaN	NaN	NaN	NaN	NaN	NaN	NaN	NaN	NaN	NaN	NaN	NaN	NaN		NaN	NaN	NaN	NaN
868	O75436;S4R3Q6;O75436-2;Q4G0F5	Vacuolar protein sorting-associated protein 26A	VPS26A	>sp|O75436|VP26A_HUMAN Vacuolar protein sorting-associated protein 26A OS=Homo sapiens GN=VPS26A PE=1 SV=2;>tr|S4R3Q6|S4R3Q6_HUMAN Vacuolar protein sorting-associated protein 26A OS=Homo sapiens GN=VPS26A PE=1 SV=1;>sp|O75436-2|VP26A_HUMAN Isoform 2 of Vac	NaN	NaN	NaN	0	0	0	38.169	38.343	327	0	0	0	0	0	0	0	0	0	NaN	NaN	NaN	NaN	NaN	NaN	NaN	NaN	NaN	NaN	NaN	NaN	NaN		NaN	NaN	NaN	NaN
869	O75439;G3V0E4;F8WAZ6;F8WEA6;F8WBE1	Mitochondrial-processing peptidase subunit beta	PMPCB	>sp|O75439|MPPB_HUMAN Mitochondrial-processing peptidase subunit beta OS=Homo sapiens GN=PMPCB PE=1 SV=2;>tr|G3V0E4|G3V0E4_HUMAN Mitochondrial-processing peptidase subunit beta OS=Homo sapiens GN=PMPCB PE=1 SV=1	NaN	NaN	NaN	0	0	0	54.366	50.162	489	0	0	0	0	0	0	0	0	0	NaN	NaN	NaN	NaN	NaN	NaN	NaN	NaN	NaN	NaN	NaN	NaN	NaN		NaN	NaN	NaN	NaN
870	O75475;O75475-3;O75475-2	PC4 and SFRS1-interacting protein	PSIP1	>sp|O75475|PSIP1_HUMAN PC4 and SFRS1-interacting protein OS=Homo sapiens GN=PSIP1 PE=1 SV=1;>sp|O75475-3|PSIP1_HUMAN Isoform 3 of PC4 and SFRS1-interacting protein OS=Homo sapiens GN=PSIP1;>sp|O75475-2|PSIP1_HUMAN Isoform 2 of PC4 and SFRS1-interacting pro	NaN	NaN	NaN	0	0	5.8	60.103	26.818	530	0	0	0	0	0	0	91452000	89192000	58650000	NaN	NaN	NaN	NaN	NaN	NaN	0.77321	1.1451	1.2468	-0.371068	0.195474	0.31823	NaN		7.48407	7.4732	7.46724	NaN
871	O75477;B0QZ43;E5RHW4;O94905;E5RJ09;O94905-2;O94905-3	Erlin-1;Erlin-2	ERLIN1;ERLIN2	>sp|O75477|ERLN1_HUMAN Erlin-1 OS=Homo sapiens GN=ERLIN1 PE=1 SV=1;>tr|B0QZ43|B0QZ43_HUMAN Erlin-1 (Fragment) OS=Homo sapiens GN=ERLIN1 PE=1 SV=1;>tr|E5RHW4|E5RHW4_HUMAN Erlin-2 (Fragment) OS=Homo sapiens GN=ERLIN2 PE=1 SV=1;>sp|O94905|ERLN2_HUMAN Erlin-2	NaN	NaN	NaN	0	0	0	38.925	32.001	346	0	0	0	0	0	0	0	0	0	NaN	NaN	NaN	NaN	NaN	NaN	NaN	NaN	NaN	NaN	NaN	NaN	NaN		NaN	NaN	NaN	NaN
872	O75489;E9PS48;O75489-2;G3V194	NADH dehydrogenase [ubiquinone] iron-sulfur protein 3, mitochondrial	NDUFS3	>sp|O75489|NDUS3_HUMAN NADH dehydrogenase [ubiquinone] iron-sulfur protein 3, mitochondrial OS=Homo sapiens GN=NDUFS3 PE=1 SV=1	NaN	NaN	NaN	0	0	0	30.241	49.392	264	0	0	0	0	0	0	0	0	0	NaN	NaN	NaN	NaN	NaN	NaN	NaN	NaN	NaN	NaN	NaN	NaN	NaN		NaN	NaN	NaN	NaN
873	Q5JRI1;O75494-5;O75494-4;O75494-6;O75494-3;Q8WXF0;O75494-2;O75494	Serine/arginine-rich splicing factor 10;Serine/arginine-rich splicing factor 12	SRSF10;SRSF12	>tr|Q5JRI1|Q5JRI1_HUMAN Serine/arginine-rich-splicing factor 10 OS=Homo sapiens GN=SRSF10 PE=1 SV=1;>sp|O75494-5|SRS10_HUMAN Isoform 5 of Serine/arginine-rich splicing factor 10 OS=Homo sapiens GN=SRSF10;>sp|O75494-4|SRS10_HUMAN Isoform 4 of Serine/arginin	NaN	NaN	NaN	0	0	6.4	20.913	7.2407	172	0	0	0	0	0	0	43971000	81967000	81916000	NaN	NaN	NaN	NaN	NaN	NaN	NaN	NaN	NaN	NaN	NaN	NaN	NaN		7.16605	7.43652	7.61234	NaN
874	O75531	Barrier-to-autointegration factor;Barrier-to-autointegration factor, N-terminally processed	BANF1	>sp|O75531|BAF_HUMAN Barrier-to-autointegration factor OS=Homo sapiens GN=BANF1 PE=1 SV=1	5	5	5	0	0	27	10.058	38.43	89	0	0	0	0	0	0	102660000	80912000	71282000	NaN	NaN	NaN	NaN	NaN	NaN	NaN	NaN	NaN	NaN	NaN	NaN	NaN		7.53428	7.43089	7.55195	NaN
875	O75533;H7C341	Splicing factor 3B subunit 1	SF3B1	>sp|O75533|SF3B1_HUMAN Splicing factor 3B subunit 1 OS=Homo sapiens GN=SF3B1 PE=1 SV=3	NaN	NaN	NaN	0.6	2.5	0.9	145.83	92.201	1304	20617200	27397000	24948200	81764000	82558000	63732000	43760000	29958200	32456200	NaN	NaN	NaN	0.98749	1.0633	1.1994	NaN	NaN	NaN	0.0885487	-0.018162	NaN	0.262313		7.69	7.66627	7.45792	7.80436
876	O75534-2;O75534;O75534-3;O75534-4;E9PLT0;E9PLD4;E9PNG3;E9PJK7;E9PKN4	Cold shock domain-containing protein E1	CSDE1	>sp|O75534-2|CSDE1_HUMAN Isoform 2 of Cold shock domain-containing protein E1 OS=Homo sapiens GN=CSDE1;>sp|O75534|CSDE1_HUMAN Cold shock domain-containing protein E1 OS=Homo sapiens GN=CSDE1 PE=1 SV=2;>sp|O75534-3|CSDE1_HUMAN Isoform 3 of Cold shock domain	NaN	NaN	NaN	0	0	0	85.746	165.3	767	0	0	0	0	0	0	0	0	0	NaN	NaN	NaN	NaN	NaN	NaN	NaN	NaN	NaN	NaN	NaN	NaN	NaN		NaN	NaN	NaN	NaN
877	O75607	Nucleoplasmin-3	NPM3	>sp|O75607|NPM3_HUMAN Nucleoplasmin-3 OS=Homo sapiens GN=NPM3 PE=1 SV=3	2	2	2	0	0	0	19.343	92.574	178	0	0	0	0	0	0	0	0	0	NaN	NaN	NaN	NaN	NaN	NaN	NaN	NaN	NaN	NaN	NaN	NaN	NaN		NaN	NaN	NaN	NaN
878	O75643;O75643-2;B4E0P5	U5 small nuclear ribonucleoprotein 200 kDa helicase	SNRNP200	>sp|O75643|U520_HUMAN U5 small nuclear ribonucleoprotein 200 kDa helicase OS=Homo sapiens GN=SNRNP200 PE=1 SV=2	NaN	NaN	NaN	1	1	0.5	244.5	290.48	2136	33020000	39311000	28243000	59906000	67201000	46403000	68990000	588578000	593812000	0.90399	1.134	1.4763	0.93852	1.0789	1.1672	NaN	NaN	NaN	-0.0123954	0.051386	0.561986	0.223052		7.75131	8.36034	8.4928	7.66655
879	O75663;O75663-2	TIP41-like protein	TIPRL	>sp|O75663|TIPRL_HUMAN TIP41-like protein OS=Homo sapiens GN=TIPRL PE=1 SV=2;>sp|O75663-2|TIPRL_HUMAN Isoform 2 of TIP41-like protein OS=Homo sapiens GN=TIPRL	NaN	NaN	NaN	0	0	0	31.444	19.07	272	0	0	0	0	0	0	0	0	0	NaN	NaN	NaN	NaN	NaN	NaN	NaN	NaN	NaN	NaN	NaN	NaN	NaN		NaN	NaN	NaN	NaN
880	O75694-2;O75694;E9PF10	Nuclear pore complex protein Nup155	NUP155	>sp|O75694-2|NU155_HUMAN Isoform 2 of Nuclear pore complex protein Nup155 OS=Homo sapiens GN=NUP155;>sp|O75694|NU155_HUMAN Nuclear pore complex protein Nup155 OS=Homo sapiens GN=NUP155 PE=1 SV=1;>tr|E9PF10|E9PF10_HUMAN Nuclear pore complex protein Nup155 O	NaN	NaN	NaN	0	0	0	149.01	42.118	1332	0	0	0	0	0	0	0	0	0	NaN	NaN	NaN	NaN	NaN	NaN	NaN	NaN	NaN	NaN	NaN	NaN	NaN		NaN	NaN	NaN	NaN
881	O75695	Protein XRP2	RP2	>sp|O75695|XRP2_HUMAN Protein XRP2 OS=Homo sapiens GN=RP2 PE=1 SV=4	1	1	1	0	0	0	39.641	6.3436	350	0	0	0	0	0	0	0	0	0	NaN	NaN	NaN	NaN	NaN	NaN	NaN	NaN	NaN	NaN	NaN	NaN	NaN		NaN	NaN	NaN	NaN
882	O75792	Ribonuclease H2 subunit A	RNASEH2A	>sp|O75792|RNH2A_HUMAN Ribonuclease H2 subunit A OS=Homo sapiens GN=RNASEH2A PE=1 SV=2	1	1	1	0	0	0	33.395	9.9404	299	0	0	0	0	0	0	0	0	0	NaN	NaN	NaN	NaN	NaN	NaN	NaN	NaN	NaN	NaN	NaN	NaN	NaN		NaN	NaN	NaN	NaN
883	O75815-3;O75815	Breast cancer anti-estrogen resistance protein 3	BCAR3	>sp|O75815-3|BCAR3_HUMAN Isoform 3 of Breast cancer anti-estrogen resistance protein 3 OS=Homo sapiens GN=BCAR3;>sp|O75815|BCAR3_HUMAN Breast cancer anti-estrogen resistance protein 3 OS=Homo sapiens GN=BCAR3 PE=1 SV=1	NaN	NaN	NaN	0	0	0	82.356	6.637	734	0	0	0	0	0	0	0	0	0	NaN	NaN	NaN	NaN	NaN	NaN	NaN	NaN	NaN	NaN	NaN	NaN	NaN		NaN	NaN	NaN	NaN
884	O75821;K7EL20;K7ER90;K7ENA8;K7EP16;K7EL60	Eukaryotic translation initiation factor 3 subunit G	EIF3G	>sp|O75821|EIF3G_HUMAN Eukaryotic translation initiation factor 3 subunit G OS=Homo sapiens GN=EIF3G PE=1 SV=2;>tr|K7EL20|K7EL20_HUMAN Eukaryotic translation initiation factor 3 subunit G (Fragment) OS=Homo sapiens GN=EIF3G PE=1 SV=8;>tr|K7ER90|K7ER90_HUMA	NaN	NaN	NaN	0	2.8	0	35.611	154.76	320	0	0	0	0	0	0	0	0	0	NaN	NaN	NaN	NaN	NaN	NaN	NaN	NaN	NaN	NaN	NaN	NaN	NaN		NaN	NaN	NaN	NaN
885	O75822;O75822-2;O75822-3;H0YGJ7;H0YLP3	Eukaryotic translation initiation factor 3 subunit J	EIF3J	>sp|O75822|EIF3J_HUMAN Eukaryotic translation initiation factor 3 subunit J OS=Homo sapiens GN=EIF3J PE=1 SV=2;>sp|O75822-2|EIF3J_HUMAN Isoform 2 of Eukaryotic translation initiation factor 3 subunit J OS=Homo sapiens GN=EIF3J;>sp|O75822-3|EIF3J_HUMAN Isof	NaN	NaN	NaN	0	0	0	29.062	39.308	258	0	0	0	0	0	0	0	0	0	NaN	NaN	NaN	NaN	NaN	NaN	NaN	NaN	NaN	NaN	NaN	NaN	NaN		NaN	NaN	NaN	NaN
886	O75828	Carbonyl reductase [NADPH] 3	CBR3	>sp|O75828|CBR3_HUMAN Carbonyl reductase [NADPH] 3 OS=Homo sapiens GN=CBR3 PE=1 SV=3	3	1	1	0	5.8	0	30.85	6.8612	277	0	0	0	0	0	0	0	0	0	NaN	NaN	NaN	NaN	NaN	NaN	NaN	NaN	NaN	NaN	NaN	NaN	NaN		NaN	NaN	NaN	NaN
887	O75844	CAAX prenyl protease 1 homolog	ZMPSTE24	>sp|O75844|FACE1_HUMAN CAAX prenyl protease 1 homolog OS=Homo sapiens GN=ZMPSTE24 PE=1 SV=2	5	5	5	0	0	0	54.812	36.347	475	0	0	0	0	0	0	0	0	0	NaN	NaN	NaN	NaN	NaN	NaN	NaN	NaN	NaN	NaN	NaN	NaN	NaN		NaN	NaN	NaN	NaN
888	O75874;C9J4N6;C9JJE5;C9JLU6;P48735-2;P48735	Isocitrate dehydrogenase [NADP] cytoplasmic	IDH1	>sp|O75874|IDHC_HUMAN Isocitrate dehydrogenase [NADP] cytoplasmic OS=Homo sapiens GN=IDH1 PE=1 SV=2	NaN	NaN	NaN	0	0	0	46.659	93.992	414	0	0	0	0	0	0	0	0	0	NaN	NaN	NaN	NaN	NaN	NaN	NaN	NaN	NaN	NaN	NaN	NaN	NaN		NaN	NaN	NaN	NaN
889	O75915;F8WF90;C9JQU6;F8WF33	PRA1 family protein 3	ARL6IP5	>sp|O75915|PRAF3_HUMAN PRA1 family protein 3 OS=Homo sapiens GN=ARL6IP5 PE=1 SV=1;>tr|F8WF90|F8WF90_HUMAN PRA1 family protein OS=Homo sapiens GN=ARL6IP5 PE=1 SV=1;>tr|C9JQU6|C9JQU6_HUMAN PRA1 family protein OS=Homo sapiens GN=ARL6IP5 PE=1 SV=1;>tr|F8WF33|F	NaN	NaN	NaN	0	0	10.1	21.614	17.721	188	0	0	0	0	0	0	1234730	885960	1198490	NaN	NaN	NaN	NaN	NaN	NaN	NaN	NaN	NaN	NaN	NaN	NaN	NaN		5.61445	5.47029	5.7776	NaN
890	O75934	Pre-mRNA-splicing factor SPF27	BCAS2	>sp|O75934|SPF27_HUMAN Pre-mRNA-splicing factor SPF27 OS=Homo sapiens GN=BCAS2 PE=1 SV=1	1	1	1	0	0	0	26.131	9.7893	225	0	0	0	0	0	0	0	0	0	NaN	NaN	NaN	NaN	NaN	NaN	NaN	NaN	NaN	NaN	NaN	NaN	NaN		NaN	NaN	NaN	NaN
891	O75937	DnaJ homolog subfamily C member 8	DNAJC8	>sp|O75937|DNJC8_HUMAN DnaJ homolog subfamily C member 8 OS=Homo sapiens GN=DNAJC8 PE=1 SV=2	1	1	1	0	0	0	29.841	6.5772	253	0	0	0	0	0	0	0	0	0	NaN	NaN	NaN	NaN	NaN	NaN	NaN	NaN	NaN	NaN	NaN	NaN	NaN		NaN	NaN	NaN	NaN
892	O75947-2;O75947;F5H608	ATP synthase subunit d, mitochondrial	ATP5H	>sp|O75947-2|ATP5H_HUMAN Isoform 2 of ATP synthase subunit d, mitochondrial OS=Homo sapiens GN=ATP5H;>sp|O75947|ATP5H_HUMAN ATP synthase subunit d, mitochondrial OS=Homo sapiens GN=ATP5H PE=1 SV=3;>tr|F5H608|F5H608_HUMAN ATP synthase subunit d, mitochondri	NaN	NaN	NaN	0	0	0	15.773	24.989	137	0	0	0	0	0	0	0	0	0	NaN	NaN	NaN	NaN	NaN	NaN	NaN	NaN	NaN	NaN	NaN	NaN	NaN		NaN	NaN	NaN	NaN
893	O75976;O75976-2	Carboxypeptidase D	CPD	>sp|O75976|CBPD_HUMAN Carboxypeptidase D OS=Homo sapiens GN=CPD PE=1 SV=2;>sp|O75976-2|CBPD_HUMAN Isoform 2 of Carboxypeptidase D OS=Homo sapiens GN=CPD	NaN	NaN	NaN	0	0	0	152.93	11.662	1380	0	0	0	0	0	0	0	0	0	NaN	NaN	NaN	NaN	NaN	NaN	NaN	NaN	NaN	NaN	NaN	NaN	NaN		NaN	NaN	NaN	NaN
894	O76003	Glutaredoxin-3	GLRX3	>sp|O76003|GLRX3_HUMAN Glutaredoxin-3 OS=Homo sapiens GN=GLRX3 PE=1 SV=2	7	7	7	0	0	0	37.432	79.305	335	0	0	0	0	0	0	0	0	0	NaN	NaN	NaN	NaN	NaN	NaN	NaN	NaN	NaN	NaN	NaN	NaN	NaN		NaN	NaN	NaN	NaN
895	O76031	ATP-dependent Clp protease ATP-binding subunit clpX-like, mitochondrial	CLPX	>sp|O76031|CLPX_HUMAN ATP-dependent Clp protease ATP-binding subunit clpX-like, mitochondrial OS=Homo sapiens GN=CLPX PE=1 SV=2	2	2	2	0	0	0	69.223	16.51	633	0	0	0	0	0	0	0	0	0	NaN	NaN	NaN	NaN	NaN	NaN	NaN	NaN	NaN	NaN	NaN	NaN	NaN		NaN	NaN	NaN	NaN
896	O76094;O76094-2;R4GNC1;D6RDY6	Signal recognition particle subunit SRP72	SRP72	>sp|O76094|SRP72_HUMAN Signal recognition particle subunit SRP72 OS=Homo sapiens GN=SRP72 PE=1 SV=3;>sp|O76094-2|SRP72_HUMAN Isoform 2 of Signal recognition particle subunit SRP72 OS=Homo sapiens GN=SRP72	NaN	NaN	NaN	0	0	0	74.605	74.853	671	0	0	0	0	0	0	0	0	0	NaN	NaN	NaN	NaN	NaN	NaN	NaN	NaN	NaN	NaN	NaN	NaN	NaN		NaN	NaN	NaN	NaN
897	O94760	N(G),N(G)-dimethylarginine dimethylaminohydrolase 1	DDAH1	>sp|O94760|DDAH1_HUMAN N(G),N(G)-dimethylarginine dimethylaminohydrolase 1 OS=Homo sapiens GN=DDAH1 PE=1 SV=3	1	1	1	0	0	0	31.121	6.973	285	0	0	0	0	0	0	0	0	0	NaN	NaN	NaN	NaN	NaN	NaN	NaN	NaN	NaN	NaN	NaN	NaN	NaN		NaN	NaN	NaN	NaN
898	O94776;O94776-2;E9PCS8;E7EQY4;D6W5A2;E7EV10;Q9BTC8-2;Q9BTC8	Metastasis-associated protein MTA2	MTA2	>sp|O94776|MTA2_HUMAN Metastasis-associated protein MTA2 OS=Homo sapiens GN=MTA2 PE=1 SV=1	NaN	NaN	NaN	0	0	0	75.022	78.673	668	0	0	0	0	0	0	0	0	0	NaN	NaN	NaN	NaN	NaN	NaN	NaN	NaN	NaN	NaN	NaN	NaN	NaN		NaN	NaN	NaN	NaN
900	O94808;E5RJP4	Glutamine--fructose-6-phosphate aminotransferase [isomerizing] 2	GFPT2	>sp|O94808|GFPT2_HUMAN Glutamine--fructose-6-phosphate aminotransferase [isomerizing] 2 OS=Homo sapiens GN=GFPT2 PE=1 SV=3	NaN	NaN	NaN	1.3	1.3	0	76.93	35.021	682	34056000	34056000	0	64846000	64846000	0	0	0	0	NaN	NaN	NaN	NaN	NaN	NaN	NaN	NaN	NaN	NaN	NaN	NaN	NaN		7.51808	7.51808	NaN	NaN
901	O94826	Mitochondrial import receptor subunit TOM70	TOMM70A	>sp|O94826|TOM70_HUMAN Mitochondrial import receptor subunit TOM70 OS=Homo sapiens GN=TOMM70 PE=1 SV=1	10	10	10	0	0	13.3	67.454	74.706	608	0	0	0	0	0	0	308720000	275004000	230504000	NaN	NaN	NaN	NaN	NaN	NaN	0.81188	0.97465	1.3786	-0.300662	-0.0370438	0.463204	NaN		8.01244	7.96222	8.06165	NaN
902	O94906;O94906-2	Pre-mRNA-processing factor 6	PRPF6	>sp|O94906|PRP6_HUMAN Pre-mRNA-processing factor 6 OS=Homo sapiens GN=PRPF6 PE=1 SV=1;>sp|O94906-2|PRP6_HUMAN Isoform 2 of Pre-mRNA-processing factor 6 OS=Homo sapiens GN=PRPF6	NaN	NaN	NaN	0	0	0	106.92	50.642	941	0	0	0	0	0	0	0	0	0	NaN	NaN	NaN	NaN	NaN	NaN	NaN	NaN	NaN	NaN	NaN	NaN	NaN		NaN	NaN	NaN	NaN
903	O94925-3;O94925;B8ZZA8;B8ZZC5;H7BZD1;O94925-2;C9JIJ6	Glutaminase kidney isoform, mitochondrial	GLS	>sp|O94925-3|GLSK_HUMAN Isoform 3 of Glutaminase kidney isoform, mitochondrial OS=Homo sapiens GN=GLS;>sp|O94925|GLSK_HUMAN Glutaminase kidney isoform, mitochondrial OS=Homo sapiens GN=GLS PE=1 SV=1	NaN	NaN	NaN	0	0	0	65.459	164.09	598	0	0	0	0	0	0	0	0	0	NaN	NaN	NaN	NaN	NaN	NaN	NaN	NaN	NaN	NaN	NaN	NaN	NaN		NaN	NaN	NaN	NaN
904	O95155-3;O95155-2;O95155;O95155-4	Ubiquitin conjugation factor E4 B	UBE4B	>sp|O95155-3|UBE4B_HUMAN Isoform 3 of Ubiquitin conjugation factor E4 B OS=Homo sapiens GN=UBE4B;>sp|O95155-2|UBE4B_HUMAN Isoform 2 of Ubiquitin conjugation factor E4 B OS=Homo sapiens GN=UBE4B;>sp|O95155|UBE4B_HUMAN Ubiquitin conjugation factor E4 B OS=Ho	NaN	NaN	NaN	0	0	0	121.82	11.313	1061	0	0	0	0	0	0	0	0	0	NaN	NaN	NaN	NaN	NaN	NaN	NaN	NaN	NaN	NaN	NaN	NaN	NaN		NaN	NaN	NaN	NaN
905	O95163;F5H2T0	Elongator complex protein 1	IKBKAP	>sp|O95163|ELP1_HUMAN Elongator complex protein 1 OS=Homo sapiens GN=ELP1 PE=1 SV=3;>tr|F5H2T0|F5H2T0_HUMAN Elongator complex protein 1 OS=Homo sapiens GN=ELP1 PE=1 SV=1	NaN	NaN	NaN	0	0	0	150.25	13.551	1332	0	0	0	0	0	0	0	0	0	NaN	NaN	NaN	NaN	NaN	NaN	NaN	NaN	NaN	NaN	NaN	NaN	NaN		NaN	NaN	NaN	NaN
906	O95202;O95202-2;O95202-3	LETM1 and EF-hand domain-containing protein 1, mitochondrial	LETM1	>sp|O95202|LETM1_HUMAN Mitochondrial proton/calcium exchanger protein OS=Homo sapiens GN=LETM1 PE=1 SV=1	NaN	NaN	NaN	0	0	0	83.353	91.998	739	0	0	0	0	0	0	0	0	0	NaN	NaN	NaN	NaN	NaN	NaN	NaN	NaN	NaN	NaN	NaN	NaN	NaN		NaN	NaN	NaN	NaN
907	O95336;M0R261;M0R1L2;M0R0U3	6-phosphogluconolactonase	PGLS	>sp|O95336|6PGL_HUMAN 6-phosphogluconolactonase OS=Homo sapiens GN=PGLS PE=1 SV=2;>tr|M0R261|M0R261_HUMAN 6-phosphogluconolactonase (Fragment) OS=Homo sapiens GN=PGLS PE=1 SV=1	NaN	NaN	NaN	0	0	0	27.547	32.035	258	0	0	0	0	0	0	0	0	0	NaN	NaN	NaN	NaN	NaN	NaN	NaN	NaN	NaN	NaN	NaN	NaN	NaN		NaN	NaN	NaN	NaN
908	O95347-2;O95347;Q5T821;A0A0C4DGE5	Structural maintenance of chromosomes protein 2	SMC2	>sp|O95347-2|SMC2_HUMAN Isoform 2 of Structural maintenance of chromosomes protein 2 OS=Homo sapiens GN=SMC2;>sp|O95347|SMC2_HUMAN Structural maintenance of chromosomes protein 2 OS=Homo sapiens GN=SMC2 PE=1 SV=2	NaN	NaN	NaN	0	0	0	124.92	47.743	1099	0	0	0	0	0	0	0	0	0	NaN	NaN	NaN	NaN	NaN	NaN	NaN	NaN	NaN	NaN	NaN	NaN	NaN		NaN	NaN	NaN	NaN
909	O95372;Q5QPN5;Q5QPN9;Q5QPQ1;Q5QPQ0;Q5QPQ3;Q5QPQ2	Acyl-protein thioesterase 2	LYPLA2	>sp|O95372|LYPA2_HUMAN Acyl-protein thioesterase 2 OS=Homo sapiens GN=LYPLA2 PE=1 SV=1;>tr|Q5QPN5|Q5QPN5_HUMAN Acyl-protein thioesterase 2 (Fragment) OS=Homo sapiens GN=LYPLA2 PE=1 SV=8;>tr|Q5QPN9|Q5QPN9_HUMAN Acyl-protein thioesterase 2 OS=Homo sapiens GN	NaN	NaN	NaN	0	0	0	24.737	11.926	231	0	0	0	0	0	0	0	0	0	NaN	NaN	NaN	NaN	NaN	NaN	NaN	NaN	NaN	NaN	NaN	NaN	NaN		NaN	NaN	NaN	NaN
910	O95373;E9PLJ0;E9PLB2	Importin-7	IPO7	>sp|O95373|IPO7_HUMAN Importin-7 OS=Homo sapiens GN=IPO7 PE=1 SV=1	NaN	NaN	NaN	1.2	3.8	0	119.52	158.71	1038	12626200	14247000	10421200	114699000	135285000	124584000	0	0	0	NaN	NaN	NaN	1.215	1.3144	1.0312	NaN	NaN	NaN	0.394404	0.280956	NaN	0.0443242		7.69288	7.63329	6.71689	8.09546
911	O95433;O95433-2;H0YJU2;G3V438;H0YJG7;G3V3W9;H0YJ63	Activator of 90 kDa heat shock protein ATPase homolog 1	AHSA1	>sp|O95433|AHSA1_HUMAN Activator of 90 kDa heat shock protein ATPase homolog 1 OS=Homo sapiens GN=AHSA1 PE=1 SV=1;>sp|O95433-2|AHSA1_HUMAN Isoform 2 of Activator of 90 kDa heat shock protein ATPase homolog 1 OS=Homo sapiens GN=AHSA1;>tr|H0YJU2|H0YJU2_HUMAN	NaN	NaN	NaN	0	0	0	38.274	47.728	338	0	0	0	0	0	0	0	0	0	NaN	NaN	NaN	NaN	NaN	NaN	NaN	NaN	NaN	NaN	NaN	NaN	NaN		NaN	NaN	NaN	NaN
912	O95478;A0A0A0MQZ6	Ribosome biogenesis protein NSA2 homolog	NSA2	>sp|O95478|NSA2_HUMAN Ribosome biogenesis protein NSA2 homolog OS=Homo sapiens GN=NSA2 PE=1 SV=1;>tr|A0A0A0MQZ6|A0A0A0MQZ6_HUMAN Ribosome biogenesis protein NSA2 homolog OS=Homo sapiens GN=NSA2 PE=1 SV=1	NaN	NaN	NaN	0	0	0	30.065	14.089	260	0	0	0	0	0	0	0	0	0	NaN	NaN	NaN	NaN	NaN	NaN	NaN	NaN	NaN	NaN	NaN	NaN	NaN		NaN	NaN	NaN	NaN
913	O95573;F5H062;F5GWH2	Long-chain-fatty-acid--CoA ligase 3	ACSL3	>sp|O95573|ACSL3_HUMAN Long-chain-fatty-acid--CoA ligase 3 OS=Homo sapiens GN=ACSL3 PE=1 SV=3	NaN	NaN	NaN	0	0	0	80.419	137.79	720	0	0	0	0	0	0	0	0	0	NaN	NaN	NaN	NaN	NaN	NaN	NaN	NaN	NaN	NaN	NaN	NaN	NaN		NaN	NaN	NaN	NaN
914	O95747;C9JIG9	Serine/threonine-protein kinase OSR1	OXSR1	>sp|O95747|OXSR1_HUMAN Serine/threonine-protein kinase OSR1 OS=Homo sapiens GN=OXSR1 PE=1 SV=1;>tr|C9JIG9|C9JIG9_HUMAN Serine/threonine-protein kinase OSR1 OS=Homo sapiens GN=OXSR1 PE=1 SV=1	NaN	NaN	NaN	0	0	0	58.022	121.02	527	0	0	0	0	0	0	0	0	0	NaN	NaN	NaN	NaN	NaN	NaN	NaN	NaN	NaN	NaN	NaN	NaN	NaN		NaN	NaN	NaN	NaN
915	O95782-2;O95782;A0A0G2JQM1;A0A0G2JS82;O94973-3;O94973;O94973-2;E9PPZ3;E9PS94;E9PQP4;E9PPY8;A0A0G2JS17;A0A0G2JQT9;H0YDE9;H0YEG0;A0A0G2JRF9;A0A0G2JQA4;E9PR62	AP-2 complex subunit alpha-1	AP2A1	>sp|O95782-2|AP2A1_HUMAN Isoform B of AP-2 complex subunit alpha-1 OS=Homo sapiens GN=AP2A1;>sp|O95782|AP2A1_HUMAN AP-2 complex subunit alpha-1 OS=Homo sapiens GN=AP2A1 PE=1 SV=3	NaN	NaN	NaN	0	0	0	105.36	60.01	955	0	0	0	0	0	0	0	0	0	NaN	NaN	NaN	NaN	NaN	NaN	NaN	NaN	NaN	NaN	NaN	NaN	NaN		NaN	NaN	NaN	NaN
916	O95816	BAG family molecular chaperone regulator 2	BAG2	>sp|O95816|BAG2_HUMAN BAG family molecular chaperone regulator 2 OS=Homo sapiens GN=BAG2 PE=1 SV=1	1	1	1	0	0	0	23.772	7.5147	211	0	0	0	0	0	0	0	0	0	NaN	NaN	NaN	NaN	NaN	NaN	NaN	NaN	NaN	NaN	NaN	NaN	NaN		NaN	NaN	NaN	NaN
917	O95817;C9JFK9	BAG family molecular chaperone regulator 3	BAG3	>sp|O95817|BAG3_HUMAN BAG family molecular chaperone regulator 3 OS=Homo sapiens GN=BAG3 PE=1 SV=3;>tr|C9JFK9|C9JFK9_HUMAN BAG family molecular chaperone regulator 3 (Fragment) OS=Homo sapiens GN=BAG3 PE=1 SV=1	NaN	NaN	NaN	0	0	0	61.594	13.561	575	0	0	0	0	0	0	0	0	0	NaN	NaN	NaN	NaN	NaN	NaN	NaN	NaN	NaN	NaN	NaN	NaN	NaN		NaN	NaN	NaN	NaN
918	O95831-3;O95831;O95831-6;O95831-4;O95831-2;E9PMA0;O95831-5	Apoptosis-inducing factor 1, mitochondrial	AIFM1	>sp|O95831-3|AIFM1_HUMAN Isoform 3 of Apoptosis-inducing factor 1, mitochondrial OS=Homo sapiens GN=AIFM1;>sp|O95831|AIFM1_HUMAN Apoptosis-inducing factor 1, mitochondrial OS=Homo sapiens GN=AIFM1 PE=1 SV=1;>sp|O95831-6|AIFM1_HUMAN Isoform 6 of Apoptosis-i	NaN	NaN	NaN	0	0	0	66.294	73.903	609	0	0	0	0	0	0	0	0	0	NaN	NaN	NaN	NaN	NaN	NaN	NaN	NaN	NaN	NaN	NaN	NaN	NaN		NaN	NaN	NaN	NaN
919	O95861-4;O95861;O95861-2;A6NF51;O95861-3;F8W1J0;F8VZG4;F8VRY7;F8VVW8	3(2),5-bisphosphate nucleotidase 1	BPNT1	>sp|O95861-4|BPNT1_HUMAN Isoform 4 of 3(2),5-bisphosphate nucleotidase 1 OS=Homo sapiens GN=BPNT1;>sp|O95861|BPNT1_HUMAN 3(2),5-bisphosphate nucleotidase 1 OS=Homo sapiens GN=BPNT1 PE=1 SV=1;>sp|O95861-2|BPNT1_HUMAN Isoform 2 of 3(2),5-bisphosphat	NaN	NaN	NaN	0	0	0	29.188	37.958	272	0	0	0	0	0	0	0	0	0	NaN	NaN	NaN	NaN	NaN	NaN	NaN	NaN	NaN	NaN	NaN	NaN	NaN		NaN	NaN	NaN	NaN
920	O96005-3;O96005-4;O96005	Cleft lip and palate transmembrane protein 1	CLPTM1	>sp|O96005-3|CLPT1_HUMAN Isoform 2 of Cleft lip and palate transmembrane protein 1 OS=Homo sapiens GN=CLPTM1;>sp|O96005-4|CLPT1_HUMAN Isoform 3 of Cleft lip and palate transmembrane protein 1 OS=Homo sapiens GN=CLPTM1;>sp|O96005|CLPT1_HUMAN Cleft lip and p	NaN	NaN	NaN	0	0	0	65.596	7.7977	567	0	0	0	0	0	0	0	0	0	NaN	NaN	NaN	NaN	NaN	NaN	NaN	NaN	NaN	NaN	NaN	NaN	NaN		NaN	NaN	NaN	NaN
921	O96007	Molybdopterin synthase catalytic subunit	MOCS2	>sp|O96007|MOC2B_HUMAN Molybdopterin synthase catalytic subunit OS=Homo sapiens GN=MOCS2 PE=1 SV=1	1	1	1	0	0	0	20.944	7.0716	188	0	0	0	0	0	0	0	0	0	NaN	NaN	NaN	NaN	NaN	NaN	NaN	NaN	NaN	NaN	NaN	NaN	NaN		NaN	NaN	NaN	NaN
922	O96008-2;O96008;K7EJ57;K7EKG4	Mitochondrial import receptor subunit TOM40 homolog	TOMM40	>sp|O96008-2|TOM40_HUMAN Isoform 2 of Mitochondrial import receptor subunit TOM40 homolog OS=Homo sapiens GN=TOMM40;>sp|O96008|TOM40_HUMAN Mitochondrial import receptor subunit TOM40 homolog OS=Homo sapiens GN=TOMM40 PE=1 SV=1;>tr|K7EJ57|K7EJ57_HUMAN Mitoc	NaN	NaN	NaN	0	4.3	0	34.441	46.461	329	0	0	0	0	0	0	0	0	0	NaN	NaN	NaN	NaN	NaN	NaN	NaN	NaN	NaN	NaN	NaN	NaN	NaN		NaN	NaN	NaN	NaN
923	O96019;O96019-2;H7C5S0;C9JQT2;O94805	Actin-like protein 6A	ACTL6A	>sp|O96019|ACL6A_HUMAN Actin-like protein 6A OS=Homo sapiens GN=ACTL6A PE=1 SV=1;>sp|O96019-2|ACL6A_HUMAN Isoform 2 of Actin-like protein 6A OS=Homo sapiens GN=ACTL6A	NaN	NaN	NaN	0	0	0	47.46	54.617	429	0	0	0	0	0	0	0	0	0	NaN	NaN	NaN	NaN	NaN	NaN	NaN	NaN	NaN	NaN	NaN	NaN	NaN		NaN	NaN	NaN	NaN
924	P00338;P00338-3;P00338-4;P00338-5;P00338-2;F5GXY2;F5GYU2;F5GXH2;F5H5J4;F5H6W8;F5GZQ4;F5H8H6;F5GXC7;F5GWW2;F5GXU1;F5H5G7;F5H155;A0A087WUM2;G3XAP5;F5H245;Q6ZMR3;P07864	L-lactate dehydrogenase A chain	LDHA	>sp|P00338|LDHA_HUMAN L-lactate dehydrogenase A chain OS=Homo sapiens GN=LDHA PE=1 SV=2;>sp|P00338-3|LDHA_HUMAN Isoform 3 of L-lactate dehydrogenase A chain OS=Homo sapiens GN=LDHA;>sp|P00338-4|LDHA_HUMAN Isoform 4 of L-lactate dehydrogenase A chain OS=Hom	NaN	NaN	NaN	36.1	39.8	3	36.688	323.31	332	2751500000	2711000000	2183900000	6911300000	6582500000	5601600000	351010000	274700000	284110000	1.037	0.91075	0.91833	1.1246	1.006	0.88932	NaN	NaN	NaN	0.0306892	0.025277	-0.122915	-0.169225		9.50898	9.51838	9.09132	9.74831
926	P00367;P00367-3;P00367-2;P49448	Glutamate dehydrogenase 1, mitochondrial;Glutamate dehydrogenase 2, mitochondrial	GLUD1;GLUD2	>sp|P00367|DHE3_HUMAN Glutamate dehydrogenase 1, mitochondrial OS=Homo sapiens GN=GLUD1 PE=1 SV=2;>sp|P00367-3|DHE3_HUMAN Isoform 3 of Glutamate dehydrogenase 1, mitochondrial OS=Homo sapiens GN=GLUD1;>sp|P00367-2|DHE3_HUMAN Isoform 2 of Glutamate dehydrog	NaN	NaN	NaN	0	0	0	61.397	174.22	558	0	0	0	0	0	0	0	0	0	NaN	NaN	NaN	NaN	NaN	NaN	NaN	NaN	NaN	NaN	NaN	NaN	NaN		NaN	NaN	NaN	NaN
927	P00374-2;P00374	Dihydrofolate reductase	DHFR	>sp|P00374-2|DYR_HUMAN Isoform 2 of Dihydrofolate reductase OS=Homo sapiens GN=DHFR;>sp|P00374|DYR_HUMAN Dihydrofolate reductase OS=Homo sapiens GN=DHFR PE=1 SV=2	NaN	NaN	NaN	0	0	0	15.672	7.2	135	0	0	0	0	0	0	0	0	0	NaN	NaN	NaN	NaN	NaN	NaN	NaN	NaN	NaN	NaN	NaN	NaN	NaN		NaN	NaN	NaN	NaN
928	P00387-2;P00387;P00387-3;B1AHF3	NADH-cytochrome b5 reductase 3;NADH-cytochrome b5 reductase 3 membrane-bound form;NADH-cytochrome b5 reductase 3 soluble form	CYB5R3	>sp|P00387-2|NB5R3_HUMAN Isoform 2 of NADH-cytochrome b5 reductase 3 OS=Homo sapiens GN=CYB5R3;>sp|P00387|NB5R3_HUMAN NADH-cytochrome b5 reductase 3 OS=Homo sapiens GN=CYB5R3 PE=1 SV=3;>sp|P00387-3|NB5R3_HUMAN Isoform 3 of NADH-cytochrome b5 reductase 3 OS	NaN	NaN	NaN	0	0	0	31.628	38.211	278	0	0	0	0	0	0	0	0	0	NaN	NaN	NaN	NaN	NaN	NaN	NaN	NaN	NaN	NaN	NaN	NaN	NaN		NaN	NaN	NaN	NaN
929	P00390-5;P00390-4;P00390-2;P00390-3;P00390;E5RI06;H0YC68	Glutathione reductase, mitochondrial	GSR	>sp|P00390-5|GSHR_HUMAN Isoform 4 of Glutathione reductase, mitochondrial OS=Homo sapiens GN=GSR;>sp|P00390-4|GSHR_HUMAN Isoform 3 of Glutathione reductase, mitochondrial OS=Homo sapiens GN=GSR;>sp|P00390-2|GSHR_HUMAN Isoform Cytoplasmic of Glutathione red	NaN	NaN	NaN	0	0	0	47.267	23.753	440	0	0	0	0	0	0	0	0	0	NaN	NaN	NaN	NaN	NaN	NaN	NaN	NaN	NaN	NaN	NaN	NaN	NaN		NaN	NaN	NaN	NaN
930	P00403	Cytochrome c oxidase subunit 2	MT-CO2	>sp|P00403|COX2_HUMAN Cytochrome c oxidase subunit 2 OS=Homo sapiens GN=MT-CO2 PE=1 SV=1	4	4	4	0	4.4	0	25.565	32.009	227	0	0	0	76090000	70278000	53992000	0	0	0	NaN	NaN	NaN	NaN	NaN	NaN	NaN	NaN	NaN	NaN	NaN	NaN	NaN		7.3697	7.40421	NaN	7.73233
931	P00414	Cytochrome c oxidase subunit 3	MT-CO3	>sp|P00414|COX3_HUMAN Cytochrome c oxidase subunit 3 OS=Homo sapiens GN=MT-CO3 PE=1 SV=2	1	1	1	0	0	0	29.95	12.23	261	0	0	0	0	0	0	0	0	0	NaN	NaN	NaN	NaN	NaN	NaN	NaN	NaN	NaN	NaN	NaN	NaN	NaN		NaN	NaN	NaN	NaN
932	P00491;G3V5M2;G3V2H3;G3V393	Purine nucleoside phosphorylase	PNP	>sp|P00491|PNPH_HUMAN Purine nucleoside phosphorylase OS=Homo sapiens GN=PNP PE=1 SV=2;>tr|G3V5M2|G3V5M2_HUMAN Purine nucleoside phosphorylase (Fragment) OS=Homo sapiens GN=PNP PE=1 SV=1	NaN	NaN	NaN	0	0	0	32.118	147.6	289	0	0	0	0	0	0	0	0	0	NaN	NaN	NaN	NaN	NaN	NaN	NaN	NaN	NaN	NaN	NaN	NaN	NaN		NaN	NaN	NaN	NaN
933	P00492;Q9NRG1-2;Q9NRG1	Hypoxanthine-guanine phosphoribosyltransferase	HPRT1	>sp|P00492|HPRT_HUMAN Hypoxanthine-guanine phosphoribosyltransferase OS=Homo sapiens GN=HPRT1 PE=1 SV=2	NaN	NaN	NaN	0	0	0	24.579	53.456	218	0	0	0	0	0	0	0	0	0	NaN	NaN	NaN	NaN	NaN	NaN	NaN	NaN	NaN	NaN	NaN	NaN	NaN		NaN	NaN	NaN	NaN
934	P00505;P00505-2	Aspartate aminotransferase, mitochondrial	GOT2	>sp|P00505|AATM_HUMAN Aspartate aminotransferase, mitochondrial OS=Homo sapiens GN=GOT2 PE=1 SV=3;>sp|P00505-2|AATM_HUMAN Isoform 2 of Aspartate aminotransferase, mitochondrial OS=Homo sapiens GN=GOT2	NaN	NaN	NaN	0	5.3	0	47.517	160.76	430	0	0	0	477880000	325680000	395920000	0	0	0	NaN	NaN	NaN	2.5088	0.99344	0.38747	NaN	NaN	NaN	-0.0094953	1.327	NaN	-1.36784		8.03567	8.2022	NaN	8.59761
935	P00558;P00558-2;P07205	Phosphoglycerate kinase 1	PGK1	>sp|P00558|PGK1_HUMAN Phosphoglycerate kinase 1 OS=Homo sapiens GN=PGK1 PE=1 SV=3;>sp|P00558-2|PGK1_HUMAN Isoform 2 of Phosphoglycerate kinase 1 OS=Homo sapiens GN=PGK1	NaN	NaN	NaN	36.9	52.8	30.2	44.614	323.31	417	1182320000	1256660000	1011960000	2753400000	2872800000	2272200000	427130000	342230000	287680000	0.97402	0.93117	0.91464	0.95885	0.86825	0.94227	0.89814	0.82162	0.7042	-0.130571	-0.145797	-0.30504	-0.0857876		9.17437	9.1616	8.81279	9.35645
936	Q5T9B7;P00568	Adenylate kinase isoenzyme 1	AK1	>tr|Q5T9B7|Q5T9B7_HUMAN Adenylate kinase isoenzyme 1 OS=Homo sapiens GN=AK1 PE=1 SV=1;>sp|P00568|KAD1_HUMAN Adenylate kinase isoenzyme 1 OS=Homo sapiens GN=AK1 PE=1 SV=3	NaN	NaN	NaN	0	0	0	23.411	11.263	210	0	0	0	0	0	0	0	0	0	NaN	NaN	NaN	NaN	NaN	NaN	NaN	NaN	NaN	NaN	NaN	NaN	NaN		NaN	NaN	NaN	NaN
937	P00846	ATP synthase subunit a	MT-ATP6	>sp|P00846|ATP6_HUMAN ATP synthase subunit a OS=Homo sapiens GN=MT-ATP6 PE=1 SV=1	1	1	1	0	4.4	0	24.817	7.351	226	0	0	0	6595600	8891900	6916100	0	0	0	NaN	NaN	NaN	NaN	NaN	NaN	NaN	NaN	NaN	NaN	NaN	NaN	NaN		6.47187	6.34213	NaN	6.83986
939	P01040;C9J0E4	Cystatin-A;Cystatin-A, N-terminally processed	CSTA	>sp|P01040|CYTA_HUMAN Cystatin-A OS=Homo sapiens GN=CSTA PE=1 SV=1;>tr|C9J0E4|C9J0E4_HUMAN Cystatin-A OS=Homo sapiens GN=CSTA PE=1 SV=1	NaN	NaN	NaN	0	0	0	11.006	14.759	98	0	0	0	0	0	0	0	0	0	NaN	NaN	NaN	NaN	NaN	NaN	NaN	NaN	NaN	NaN	NaN	NaN	NaN		NaN	NaN	NaN	NaN
[truncated: 1,224 more rows]

## Sheet: S2
Peptides - Interaction proteomics screen of RUNX1_S276L and RUNX_S276 (wt)
[truncated: 14,581 more rows]

[truncated: 3 more sheets: S3, S4, S5]
